# Supplementary material for: Comprehensive analysis of circRNA expression profiles in rat cerebral cortex after moderate traumatic brain injury
Source: Int J Med Sci. 2022 Apr 18;19(4):779–88. doi: 10.7150/ijms.71769 (PMC9108397; doi:10.7150/ijms.71769)
Supplement: Supplementary file 2 — Supplementary table 1: Annotation of circRNA and DECRs. [file ijmsv19p0779s2.xlsx]

## Sheet: All circRNAs
id	circRNA_chr	circRNA_strand	circRNA_start	circRNA_end	genomic_length	circRNA_length	Type	best-transcript	transcript_position	gene	Dbxref	product	GO_id	GO_term	pathway	pathway_description
circRNA_00001|Chr1:1709227_1717560_+	Chr1	+	1709227	1717560	8334	429	sense-overlapping	NM_001106217.1	Chr1:1702696_1731210_+	Lrp11	GeneID:292462,Genbank:NM_001106217.1,RGD:1308602	LDL receptor related protein 11	GO:0009612,GO:0016021,GO:0033555,GO:0035902,GO:0042594,GO:0051219,GO:0009408,GO:0009409,GO:0009414	response to mechanical stimulus|integral component of membrane|multicellular organismal response to stress|response to immobilization stress|response to starvation|phosphoprotein binding|response to heat|response to cold|response to water deprivation
circRNA_00002|Chr1:1720412_1723417_+	Chr1	+	1720412	1723417	3006	303	sense-overlapping	NM_001106217.1	Chr1:1702696_1731210_+	Lrp11	GeneID:292462,Genbank:NM_001106217.1,RGD:1308602	LDL receptor related protein 11	GO:0009612,GO:0016021,GO:0033555,GO:0035902,GO:0042594,GO:0051219,GO:0009408,GO:0009409,GO:0009414	response to mechanical stimulus|integral component of membrane|multicellular organismal response to stress|response to immobilization stress|response to starvation|phosphoprotein binding|response to heat|response to cold|response to water deprivation
circRNA_00003|Chr1:1742558_1746403_-	Chr1	-	1742558	1746403	3846	312	sense-overlapping	NM_013073.3	Chr1:1734863_1767759_-	Pcmt1	GeneID:25604,Genbank:NM_013073.3,RGD:3268	protein-L-isoaspartate (D-aspartate) O-methyltransferase 1	GO:0071456,GO:0010667,GO:0004719,GO:0016323,GO:0005515,GO:0031526,GO:0005615,GO:0005737,GO:0005829,GO:0043005,GO:0043204,GO:0006479,GO:0045296,GO:0045471,GO:0046498,GO:0007568,GO:0046500,GO:0008757	cellular response to hypoxia|negative regulation of cardiac muscle cell apoptotic process|protein-L-isoaspartate (D-aspartate) O-methyltransferase activity|basolateral plasma membrane|protein binding|brush border membrane|extracellular space|cytoplasm|cytosol|neuron projection|perikaryon|protein methylation|cadherin binding|response to ethanol|S-adenosylhomocysteine metabolic process|aging|S-aden…
circRNA_00004|Chr1:1742558_1750895_-	Chr1	-	1742558	1750895	8338	449	sense-overlapping	NM_013073.3	Chr1:1734863_1767759_-	Pcmt1	GeneID:25604,Genbank:NM_013073.3,RGD:3268	protein-L-isoaspartate (D-aspartate) O-methyltransferase 1	GO:0071456,GO:0010667,GO:0004719,GO:0016323,GO:0005515,GO:0031526,GO:0005615,GO:0005737,GO:0005829,GO:0043005,GO:0043204,GO:0006479,GO:0045296,GO:0045471,GO:0046498,GO:0007568,GO:0046500,GO:0008757	cellular response to hypoxia|negative regulation of cardiac muscle cell apoptotic process|protein-L-isoaspartate (D-aspartate) O-methyltransferase activity|basolateral plasma membrane|protein binding|brush border membrane|extracellular space|cytoplasm|cytosol|neuron projection|perikaryon|protein methylation|cadherin binding|response to ethanol|S-adenosylhomocysteine metabolic process|aging|S-aden…
circRNA_00005|Chr1:1743231_1750895_-	Chr1	-	1743231	1750895	7665	363	sense-overlapping	NM_013073.3	Chr1:1734863_1767759_-	Pcmt1	GeneID:25604,Genbank:NM_013073.3,RGD:3268	protein-L-isoaspartate (D-aspartate) O-methyltransferase 1	GO:0071456,GO:0010667,GO:0004719,GO:0016323,GO:0005515,GO:0031526,GO:0005615,GO:0005737,GO:0005829,GO:0043005,GO:0043204,GO:0006479,GO:0045296,GO:0045471,GO:0046498,GO:0007568,GO:0046500,GO:0008757	cellular response to hypoxia|negative regulation of cardiac muscle cell apoptotic process|protein-L-isoaspartate (D-aspartate) O-methyltransferase activity|basolateral plasma membrane|protein binding|brush border membrane|extracellular space|cytoplasm|cytosol|neuron projection|perikaryon|protein methylation|cadherin binding|response to ethanol|S-adenosylhomocysteine metabolic process|aging|S-aden…
circRNA_00006|Chr1:1746299_1750895_-	Chr1	-	1746299	1750895	4597	242	sense-overlapping	NM_013073.3	Chr1:1734863_1767759_-	Pcmt1	GeneID:25604,Genbank:NM_013073.3,RGD:3268	protein-L-isoaspartate (D-aspartate) O-methyltransferase 1	GO:0071456,GO:0010667,GO:0004719,GO:0016323,GO:0005515,GO:0031526,GO:0005615,GO:0005737,GO:0005829,GO:0043005,GO:0043204,GO:0006479,GO:0045296,GO:0045471,GO:0046498,GO:0007568,GO:0046500,GO:0008757	cellular response to hypoxia|negative regulation of cardiac muscle cell apoptotic process|protein-L-isoaspartate (D-aspartate) O-methyltransferase activity|basolateral plasma membrane|protein binding|brush border membrane|extracellular space|cytoplasm|cytosol|neuron projection|perikaryon|protein methylation|cadherin binding|response to ethanol|S-adenosylhomocysteine metabolic process|aging|S-aden…
circRNA_00007|Chr1:1749366_1750895_-	Chr1	-	1749366	1750895	1530	137	sense-overlapping	NM_013073.3	Chr1:1734863_1767759_-	Pcmt1	GeneID:25604,Genbank:NM_013073.3,RGD:3268	protein-L-isoaspartate (D-aspartate) O-methyltransferase 1	GO:0071456,GO:0010667,GO:0004719,GO:0016323,GO:0005515,GO:0031526,GO:0005615,GO:0005737,GO:0005829,GO:0043005,GO:0043204,GO:0006479,GO:0045296,GO:0045471,GO:0046498,GO:0007568,GO:0046500,GO:0008757	cellular response to hypoxia|negative regulation of cardiac muscle cell apoptotic process|protein-L-isoaspartate (D-aspartate) O-methyltransferase activity|basolateral plasma membrane|protein binding|brush border membrane|extracellular space|cytoplasm|cytosol|neuron projection|perikaryon|protein methylation|cadherin binding|response to ethanol|S-adenosylhomocysteine metabolic process|aging|S-aden…
circRNA_00008|Chr1:1795668_1796141_+	Chr1	+	1795668	1796141	474	474	exonic	NM_001134543.2	Chr1:1784078_1817310_+	Lats1	GeneID:308265,Genbank:NM_001134543.2,RGD:1564085	large tumor suppressor kinase 1	GO:0043254,GO:0030331,GO:0000819,GO:0045736,GO:0030833,GO:0000922,GO:0046620,GO:0033138,GO:0051220,GO:0001827,GO:0001828,GO:0004674,GO:0033146,GO:0005524,GO:0060644,GO:0034613,GO:0006468,GO:0090090,GO:0035329,GO:0009755,GO:2000058,GO:0018105,GO:0000082,GO:0035556,GO:0019901,GO:0000086,GO:0043065,GO:0030216,GO:0000287	regulation of protein complex assembly|estrogen receptor binding|sister chromatid segregation|negative regulation of cyclin-dependent protein serine/threonine kinase activity|regulation of actin filament polymerization|spindle pole|regulation of organ growth|positive regulation of peptidyl-serine phosphorylation|cytoplasmic sequestering of protein|inner cell mass cell fate commitment|inner cell m…	rno04390,rno04392	Hippo signaling pathway|Hippo signaling pathway - multiple species
circRNA_00009|Chr1:1795668_1807003_+	Chr1	+	1795668	1807003	11336	2719	sense-overlapping	NM_001134543.2	Chr1:1784078_1817310_+	Lats1	GeneID:308265,Genbank:NM_001134543.2,RGD:1564085	large tumor suppressor kinase 1	GO:0043254,GO:0030331,GO:0000819,GO:0045736,GO:0030833,GO:0000922,GO:0046620,GO:0033138,GO:0051220,GO:0001827,GO:0001828,GO:0004674,GO:0033146,GO:0005524,GO:0060644,GO:0034613,GO:0006468,GO:0090090,GO:0035329,GO:0009755,GO:2000058,GO:0018105,GO:0000082,GO:0035556,GO:0019901,GO:0000086,GO:0043065,GO:0030216,GO:0000287	regulation of protein complex assembly|estrogen receptor binding|sister chromatid segregation|negative regulation of cyclin-dependent protein serine/threonine kinase activity|regulation of actin filament polymerization|spindle pole|regulation of organ growth|positive regulation of peptidyl-serine phosphorylation|cytoplasmic sequestering of protein|inner cell mass cell fate commitment|inner cell m…	rno04390,rno04392	Hippo signaling pathway|Hippo signaling pathway - multiple species
circRNA_00010|Chr1:1802693_1807003_+	Chr1	+	1802693	1807003	4311	2097	sense-overlapping	NM_001134543.2	Chr1:1784078_1817310_+	Lats1	GeneID:308265,Genbank:NM_001134543.2,RGD:1564085	large tumor suppressor kinase 1	GO:0043254,GO:0030331,GO:0000819,GO:0045736,GO:0030833,GO:0000922,GO:0046620,GO:0033138,GO:0051220,GO:0001827,GO:0001828,GO:0004674,GO:0033146,GO:0005524,GO:0060644,GO:0034613,GO:0006468,GO:0090090,GO:0035329,GO:0009755,GO:2000058,GO:0018105,GO:0000082,GO:0035556,GO:0019901,GO:0000086,GO:0043065,GO:0030216,GO:0000287	regulation of protein complex assembly|estrogen receptor binding|sister chromatid segregation|negative regulation of cyclin-dependent protein serine/threonine kinase activity|regulation of actin filament polymerization|spindle pole|regulation of organ growth|positive regulation of peptidyl-serine phosphorylation|cytoplasmic sequestering of protein|inner cell mass cell fate commitment|inner cell m…	rno04390,rno04392	Hippo signaling pathway|Hippo signaling pathway - multiple species
circRNA_00011|Chr1:1806421_1812176_+	Chr1	+	1806421	1812176	5756	873	sense-overlapping	NM_001134543.2	Chr1:1784078_1817310_+	Lats1	GeneID:308265,Genbank:NM_001134543.2,RGD:1564085	large tumor suppressor kinase 1	GO:0043254,GO:0030331,GO:0000819,GO:0045736,GO:0030833,GO:0000922,GO:0046620,GO:0033138,GO:0051220,GO:0001827,GO:0001828,GO:0004674,GO:0033146,GO:0005524,GO:0060644,GO:0034613,GO:0006468,GO:0090090,GO:0035329,GO:0009755,GO:2000058,GO:0018105,GO:0000082,GO:0035556,GO:0019901,GO:0000086,GO:0043065,GO:0030216,GO:0000287	regulation of protein complex assembly|estrogen receptor binding|sister chromatid segregation|negative regulation of cyclin-dependent protein serine/threonine kinase activity|regulation of actin filament polymerization|spindle pole|regulation of organ growth|positive regulation of peptidyl-serine phosphorylation|cytoplasmic sequestering of protein|inner cell mass cell fate commitment|inner cell m…	rno04390,rno04392	Hippo signaling pathway|Hippo signaling pathway - multiple species
circRNA_00012|Chr1:1841452_1843935_+	Chr1	+	1841452	1843935	2484	333	sense-overlapping	NM_001004217.4	Chr1:1826170_1867786_+	Katna1	GeneID:292464,Genbank:NM_001004217.4,RGD:1303062	katanin catalytic subunit A1	GO:0005634,GO:0005737,GO:0005811,GO:0005813,GO:0016887,GO:0005819,GO:0030424,GO:0005874,GO:0030426,GO:0030496,GO:0097431,GO:0031122,GO:0000278,GO:0000922,GO:0001578,GO:0001764,GO:0005524,GO:0005886,GO:0008017,GO:0008104,GO:0008568,GO:0031463,GO:0043025,GO:0010977,GO:0046982,GO:0051013,GO:0051301,GO:0070840	nucleus|cytoplasm|lipid droplet|centrosome|ATPase activity|spindle|axon|microtubule|growth cone|midbody|mitotic spindle pole|cytoplasmic microtubule organization|mitotic cell cycle|spindle pole|microtubule bundle formation|neuron migration|ATP binding|plasma membrane|microtubule binding|protein localization|microtubule-severing ATPase activity|Cul3-RING ubiquitin ligase complex|neuronal cell body…
circRNA_00013|Chr1:1841452_1846589_+	Chr1	+	1841452	1846589	5138	514	sense-overlapping	NM_001004217.4	Chr1:1826170_1867786_+	Katna1	GeneID:292464,Genbank:NM_001004217.4,RGD:1303062	katanin catalytic subunit A1	GO:0005634,GO:0005737,GO:0005811,GO:0005813,GO:0016887,GO:0005819,GO:0030424,GO:0005874,GO:0030426,GO:0030496,GO:0097431,GO:0031122,GO:0000278,GO:0000922,GO:0001578,GO:0001764,GO:0005524,GO:0005886,GO:0008017,GO:0008104,GO:0008568,GO:0031463,GO:0043025,GO:0010977,GO:0046982,GO:0051013,GO:0051301,GO:0070840	nucleus|cytoplasm|lipid droplet|centrosome|ATPase activity|spindle|axon|microtubule|growth cone|midbody|mitotic spindle pole|cytoplasmic microtubule organization|mitotic cell cycle|spindle pole|microtubule bundle formation|neuron migration|ATP binding|plasma membrane|microtubule binding|protein localization|microtubule-severing ATPase activity|Cul3-RING ubiquitin ligase complex|neuronal cell body…
circRNA_00014|Chr1:1841452_1852202_+	Chr1	+	1841452	1852202	10751	636	sense-overlapping	NM_001004217.4	Chr1:1826170_1867786_+	Katna1	GeneID:292464,Genbank:NM_001004217.4,RGD:1303062	katanin catalytic subunit A1	GO:0005634,GO:0005737,GO:0005811,GO:0005813,GO:0016887,GO:0005819,GO:0030424,GO:0005874,GO:0030426,GO:0030496,GO:0097431,GO:0031122,GO:0000278,GO:0000922,GO:0001578,GO:0001764,GO:0005524,GO:0005886,GO:0008017,GO:0008104,GO:0008568,GO:0031463,GO:0043025,GO:0010977,GO:0046982,GO:0051013,GO:0051301,GO:0070840	nucleus|cytoplasm|lipid droplet|centrosome|ATPase activity|spindle|axon|microtubule|growth cone|midbody|mitotic spindle pole|cytoplasmic microtubule organization|mitotic cell cycle|spindle pole|microtubule bundle formation|neuron migration|ATP binding|plasma membrane|microtubule binding|protein localization|microtubule-severing ATPase activity|Cul3-RING ubiquitin ligase complex|neuronal cell body…
circRNA_00015|Chr1:1841452_1856205_+	Chr1	+	1841452	1856205	14754	901	sense-overlapping	NM_001004217.4	Chr1:1826170_1867786_+	Katna1	GeneID:292464,Genbank:NM_001004217.4,RGD:1303062	katanin catalytic subunit A1	GO:0005634,GO:0005737,GO:0005811,GO:0005813,GO:0016887,GO:0005819,GO:0030424,GO:0005874,GO:0030426,GO:0030496,GO:0097431,GO:0031122,GO:0000278,GO:0000922,GO:0001578,GO:0001764,GO:0005524,GO:0005886,GO:0008017,GO:0008104,GO:0008568,GO:0031463,GO:0043025,GO:0010977,GO:0046982,GO:0051013,GO:0051301,GO:0070840	nucleus|cytoplasm|lipid droplet|centrosome|ATPase activity|spindle|axon|microtubule|growth cone|midbody|mitotic spindle pole|cytoplasmic microtubule organization|mitotic cell cycle|spindle pole|microtubule bundle formation|neuron migration|ATP binding|plasma membrane|microtubule binding|protein localization|microtubule-severing ATPase activity|Cul3-RING ubiquitin ligase complex|neuronal cell body…
circRNA_00016|Chr1:1841452_1864419_+	Chr1	+	1841452	1864419	22968	1028	sense-overlapping	NM_001004217.4	Chr1:1826170_1867786_+	Katna1	GeneID:292464,Genbank:NM_001004217.4,RGD:1303062	katanin catalytic subunit A1	GO:0005634,GO:0005737,GO:0005811,GO:0005813,GO:0016887,GO:0005819,GO:0030424,GO:0005874,GO:0030426,GO:0030496,GO:0097431,GO:0031122,GO:0000278,GO:0000922,GO:0001578,GO:0001764,GO:0005524,GO:0005886,GO:0008017,GO:0008104,GO:0008568,GO:0031463,GO:0043025,GO:0010977,GO:0046982,GO:0051013,GO:0051301,GO:0070840	nucleus|cytoplasm|lipid droplet|centrosome|ATPase activity|spindle|axon|microtubule|growth cone|midbody|mitotic spindle pole|cytoplasmic microtubule organization|mitotic cell cycle|spindle pole|microtubule bundle formation|neuron migration|ATP binding|plasma membrane|microtubule binding|protein localization|microtubule-severing ATPase activity|Cul3-RING ubiquitin ligase complex|neuronal cell body…
circRNA_00017|Chr1:1841452_1865962_+	Chr1	+	1841452	1865962	24511	1290	sense-overlapping	NM_001004217.4	Chr1:1826170_1867786_+	Katna1	GeneID:292464,Genbank:NM_001004217.4,RGD:1303062	katanin catalytic subunit A1	GO:0005634,GO:0005737,GO:0005811,GO:0005813,GO:0016887,GO:0005819,GO:0030424,GO:0005874,GO:0030426,GO:0030496,GO:0097431,GO:0031122,GO:0000278,GO:0000922,GO:0001578,GO:0001764,GO:0005524,GO:0005886,GO:0008017,GO:0008104,GO:0008568,GO:0031463,GO:0043025,GO:0010977,GO:0046982,GO:0051013,GO:0051301,GO:0070840	nucleus|cytoplasm|lipid droplet|centrosome|ATPase activity|spindle|axon|microtubule|growth cone|midbody|mitotic spindle pole|cytoplasmic microtubule organization|mitotic cell cycle|spindle pole|microtubule bundle formation|neuron migration|ATP binding|plasma membrane|microtubule binding|protein localization|microtubule-severing ATPase activity|Cul3-RING ubiquitin ligase complex|neuronal cell body…
circRNA_00018|Chr1:1843778_1846589_+	Chr1	+	1843778	1846589	2812	339	sense-overlapping	NM_001004217.4	Chr1:1826170_1867786_+	Katna1	GeneID:292464,Genbank:NM_001004217.4,RGD:1303062	katanin catalytic subunit A1	GO:0005634,GO:0005737,GO:0005811,GO:0005813,GO:0016887,GO:0005819,GO:0030424,GO:0005874,GO:0030426,GO:0030496,GO:0097431,GO:0031122,GO:0000278,GO:0000922,GO:0001578,GO:0001764,GO:0005524,GO:0005886,GO:0008017,GO:0008104,GO:0008568,GO:0031463,GO:0043025,GO:0010977,GO:0046982,GO:0051013,GO:0051301,GO:0070840	nucleus|cytoplasm|lipid droplet|centrosome|ATPase activity|spindle|axon|microtubule|growth cone|midbody|mitotic spindle pole|cytoplasmic microtubule organization|mitotic cell cycle|spindle pole|microtubule bundle formation|neuron migration|ATP binding|plasma membrane|microtubule binding|protein localization|microtubule-severing ATPase activity|Cul3-RING ubiquitin ligase complex|neuronal cell body…
circRNA_00019|Chr1:1843778_1854917_+	Chr1	+	1843778	1854917	11140	567	sense-overlapping	NM_001004217.4	Chr1:1826170_1867786_+	Katna1	GeneID:292464,Genbank:NM_001004217.4,RGD:1303062	katanin catalytic subunit A1	GO:0005634,GO:0005737,GO:0005811,GO:0005813,GO:0016887,GO:0005819,GO:0030424,GO:0005874,GO:0030426,GO:0030496,GO:0097431,GO:0031122,GO:0000278,GO:0000922,GO:0001578,GO:0001764,GO:0005524,GO:0005886,GO:0008017,GO:0008104,GO:0008568,GO:0031463,GO:0043025,GO:0010977,GO:0046982,GO:0051013,GO:0051301,GO:0070840	nucleus|cytoplasm|lipid droplet|centrosome|ATPase activity|spindle|axon|microtubule|growth cone|midbody|mitotic spindle pole|cytoplasmic microtubule organization|mitotic cell cycle|spindle pole|microtubule bundle formation|neuron migration|ATP binding|plasma membrane|microtubule binding|protein localization|microtubule-severing ATPase activity|Cul3-RING ubiquitin ligase complex|neuronal cell body…
circRNA_00020|Chr1:1846409_1856205_+	Chr1	+	1846409	1856205	9797	568	sense-overlapping	NM_001004217.4	Chr1:1826170_1867786_+	Katna1	GeneID:292464,Genbank:NM_001004217.4,RGD:1303062	katanin catalytic subunit A1	GO:0005634,GO:0005737,GO:0005811,GO:0005813,GO:0016887,GO:0005819,GO:0030424,GO:0005874,GO:0030426,GO:0030496,GO:0097431,GO:0031122,GO:0000278,GO:0000922,GO:0001578,GO:0001764,GO:0005524,GO:0005886,GO:0008017,GO:0008104,GO:0008568,GO:0031463,GO:0043025,GO:0010977,GO:0046982,GO:0051013,GO:0051301,GO:0070840	nucleus|cytoplasm|lipid droplet|centrosome|ATPase activity|spindle|axon|microtubule|growth cone|midbody|mitotic spindle pole|cytoplasmic microtubule organization|mitotic cell cycle|spindle pole|microtubule bundle formation|neuron migration|ATP binding|plasma membrane|microtubule binding|protein localization|microtubule-severing ATPase activity|Cul3-RING ubiquitin ligase complex|neuronal cell body…
circRNA_00021|Chr1:1854812_1856205_+	Chr1	+	1854812	1856205	1394	265	sense-overlapping	NM_001004217.4	Chr1:1826170_1867786_+	Katna1	GeneID:292464,Genbank:NM_001004217.4,RGD:1303062	katanin catalytic subunit A1	GO:0005634,GO:0005737,GO:0005811,GO:0005813,GO:0016887,GO:0005819,GO:0030424,GO:0005874,GO:0030426,GO:0030496,GO:0097431,GO:0031122,GO:0000278,GO:0000922,GO:0001578,GO:0001764,GO:0005524,GO:0005886,GO:0008017,GO:0008104,GO:0008568,GO:0031463,GO:0043025,GO:0010977,GO:0046982,GO:0051013,GO:0051301,GO:0070840	nucleus|cytoplasm|lipid droplet|centrosome|ATPase activity|spindle|axon|microtubule|growth cone|midbody|mitotic spindle pole|cytoplasmic microtubule organization|mitotic cell cycle|spindle pole|microtubule bundle formation|neuron migration|ATP binding|plasma membrane|microtubule binding|protein localization|microtubule-severing ATPase activity|Cul3-RING ubiquitin ligase complex|neuronal cell body…
circRNA_00022|Chr1:1872471_1876206_-	Chr1	-	1872471	1876206	3736	455	sense-overlapping	XM_006227627.3	Chr1:1870039_1881858_-	Ginm1	GeneID:361448,Genbank:XM_006227627.3,RGD:1309759	glycoprotein integral membrane 1, transcript variant X3	GO:0016021	integral component of membrane
circRNA_00023|Chr1:1876050_1877174_-	Chr1	-	1876050	1877174	1125	309	sense-overlapping	XM_006227627.3	Chr1:1870039_1881858_-	Ginm1	GeneID:361448,Genbank:XM_006227627.3,RGD:1309759	glycoprotein integral membrane 1, transcript variant X3	GO:0016021	integral component of membrane
circRNA_00024|Chr1:1901431_1901647_+	Chr1	+	1901431	1901647	217	133	sense-overlapping	XM_006227621.3	Chr1:1897316_1929738_+	Ppil4	GeneID:361449,Genbank:XM_006227621.3,RGD:1311051	peptidylprolyl isomerase like 4, transcript variant X1	GO:0005634,GO:0005654,GO:0005829,GO:1901407,GO:0000413,GO:0003755	nucleus|nucleoplasm|cytosol|regulation of phosphorylation of RNA polymerase II C-terminal domain|protein peptidyl-prolyl isomerization|peptidyl-prolyl cis-trans isomerase activity
circRNA_00025|Chr1:1901431_1906299_+	Chr1	+	1901431	1906299	4869	608	sense-overlapping	XM_006227621.3	Chr1:1897316_1929738_+	Ppil4	GeneID:361449,Genbank:XM_006227621.3,RGD:1311051	peptidylprolyl isomerase like 4, transcript variant X1	GO:0005634,GO:0005654,GO:0005829,GO:1901407,GO:0000413,GO:0003755	nucleus|nucleoplasm|cytosol|regulation of phosphorylation of RNA polymerase II C-terminal domain|protein peptidyl-prolyl isomerization|peptidyl-prolyl cis-trans isomerase activity
circRNA_00026|Chr1:1901431_1909369_+	Chr1	+	1901431	1909369	7939	733	sense-overlapping	XM_006227621.3	Chr1:1897316_1929738_+	Ppil4	GeneID:361449,Genbank:XM_006227621.3,RGD:1311051	peptidylprolyl isomerase like 4, transcript variant X1	GO:0005634,GO:0005654,GO:0005829,GO:1901407,GO:0000413,GO:0003755	nucleus|nucleoplasm|cytosol|regulation of phosphorylation of RNA polymerase II C-terminal domain|protein peptidyl-prolyl isomerization|peptidyl-prolyl cis-trans isomerase activity
circRNA_00027|Chr1:1901431_1921741_+	Chr1	+	1901431	1921741	20311	1157	sense-overlapping	XM_006227621.3	Chr1:1897316_1929738_+	Ppil4	GeneID:361449,Genbank:XM_006227621.3,RGD:1311051	peptidylprolyl isomerase like 4, transcript variant X1	GO:0005634,GO:0005654,GO:0005829,GO:1901407,GO:0000413,GO:0003755	nucleus|nucleoplasm|cytosol|regulation of phosphorylation of RNA polymerase II C-terminal domain|protein peptidyl-prolyl isomerization|peptidyl-prolyl cis-trans isomerase activity
circRNA_00028|Chr1:1903127_1915064_+	Chr1	+	1903127	1915064	11938	779	sense-overlapping	XM_006227621.3	Chr1:1897316_1929738_+	Ppil4	GeneID:361449,Genbank:XM_006227621.3,RGD:1311051	peptidylprolyl isomerase like 4, transcript variant X1	GO:0005634,GO:0005654,GO:0005829,GO:1901407,GO:0000413,GO:0003755	nucleus|nucleoplasm|cytosol|regulation of phosphorylation of RNA polymerase II C-terminal domain|protein peptidyl-prolyl isomerization|peptidyl-prolyl cis-trans isomerase activity
circRNA_00029|Chr1:1904144_1921741_+	Chr1	+	1904144	1921741	17598	906	sense-overlapping	XM_006227621.3	Chr1:1897316_1929738_+	Ppil4	GeneID:361449,Genbank:XM_006227621.3,RGD:1311051	peptidylprolyl isomerase like 4, transcript variant X1	GO:0005634,GO:0005654,GO:0005829,GO:1901407,GO:0000413,GO:0003755	nucleus|nucleoplasm|cytosol|regulation of phosphorylation of RNA polymerase II C-terminal domain|protein peptidyl-prolyl isomerization|peptidyl-prolyl cis-trans isomerase activity
circRNA_00030|Chr1:1904196_1917727_+	Chr1	+	1904196	1917727	13532	706	sense-overlapping	XM_006227621.3	Chr1:1897316_1929738_+	Ppil4	GeneID:361449,Genbank:XM_006227621.3,RGD:1311051	peptidylprolyl isomerase like 4, transcript variant X1	GO:0005634,GO:0005654,GO:0005829,GO:1901407,GO:0000413,GO:0003755	nucleus|nucleoplasm|cytosol|regulation of phosphorylation of RNA polymerase II C-terminal domain|protein peptidyl-prolyl isomerization|peptidyl-prolyl cis-trans isomerase activity
circRNA_00031|Chr1:1906183_1915064_+	Chr1	+	1906183	1915064	8882	421	sense-overlapping	XM_006227621.3	Chr1:1897316_1929738_+	Ppil4	GeneID:361449,Genbank:XM_006227621.3,RGD:1311051	peptidylprolyl isomerase like 4, transcript variant X1	GO:0005634,GO:0005654,GO:0005829,GO:1901407,GO:0000413,GO:0003755	nucleus|nucleoplasm|cytosol|regulation of phosphorylation of RNA polymerase II C-terminal domain|protein peptidyl-prolyl isomerization|peptidyl-prolyl cis-trans isomerase activity
circRNA_00032|Chr1:1912790_1921741_+	Chr1	+	1912790	1921741	8952	424	sense-overlapping	XM_006227621.3	Chr1:1897316_1929738_+	Ppil4	GeneID:361449,Genbank:XM_006227621.3,RGD:1311051	peptidylprolyl isomerase like 4, transcript variant X1	GO:0005634,GO:0005654,GO:0005829,GO:1901407,GO:0000413,GO:0003755	nucleus|nucleoplasm|cytosol|regulation of phosphorylation of RNA polymerase II C-terminal domain|protein peptidyl-prolyl isomerization|peptidyl-prolyl cis-trans isomerase activity
circRNA_00033|Chr1:2012644_2017574_-	Chr1	-	2012644	2017574	4931	1689	sense-overlapping	NM_001012062.1	Chr1:1999574_2017574_-	Tab2	GeneID:308267,Genbank:NM_001012062.1,RGD:1309527	TGF-beta activated kinase 1/MAP3K7 binding protein 2	GO:0005829,GO:0007507,GO:0008150,GO:0043123,GO:0045860,GO:0046872,GO:0070530,GO:0005515,GO:0005634	cytosol|heart development|biological_process|positive regulation of I-kappaB kinase/NF-kappaB signaling|positive regulation of protein kinase activity|metal ion binding|K63-linked polyubiquitin modification-dependent protein binding|protein binding|nucleus	rno04010,rno04064,rno04668,rno04620,rno04621,rno04657,rno04380,rno05162,rno05168,rno05169,rno05145,rno05140	MAPK signaling pathway|NF-kappa B signaling pathway|TNF signaling pathway|Toll-like receptor signaling pathway|NOD-like receptor signaling pathway|IL-17 signaling pathway|Osteoclast differentiation|Measles|Herpes simplex infection|Epstein-Barr virus infection|Toxoplasmosis|Leishmaniasis
circRNA_00034|Chr1:2248541_2257138_-	Chr1	-	2248541	2257138	8598	8598	intergenic
circRNA_00035|Chr1:2375315_2377265_-	Chr1	-	2375315	2377265	1951	256	sense-overlapping	XM_017589330.1	Chr1:2330631_2627654_-	Ust	GeneID:361450,Genbank:XM_017589330.1,RGD:1304743	uronyl-2-sulfotransferase, transcript variant X1	GO:0030010,GO:0050770,GO:0008146,GO:0016021	establishment of cell polarity|regulation of axonogenesis|sulfotransferase activity|integral component of membrane	rno00532	Glycosaminoglycan biosynthesis - chondroitin sulfate / dermatan sulfate
circRNA_00036|Chr1:2375315_2452054_-	Chr1	-	2375315	2452054	76740	646	sense-overlapping	XM_017589330.1	Chr1:2330631_2627654_-	Ust	GeneID:361450,Genbank:XM_017589330.1,RGD:1304743	uronyl-2-sulfotransferase, transcript variant X1	GO:0030010,GO:0050770,GO:0008146,GO:0016021	establishment of cell polarity|regulation of axonogenesis|sulfotransferase activity|integral component of membrane	rno00532	Glycosaminoglycan biosynthesis - chondroitin sulfate / dermatan sulfate
circRNA_00037|Chr1:2383863_2384915_+	Chr1	+	2383863	2384915	1053	1053	antisense	XM_017589330.1	Chr1:2330631_2627654_-	Ust	GeneID:361450,Genbank:XM_017589330.1,RGD:1304743	uronyl-2-sulfotransferase, transcript variant X1	GO:0030010,GO:0050770,GO:0008146,GO:0016021	establishment of cell polarity|regulation of axonogenesis|sulfotransferase activity|integral component of membrane	rno00532	Glycosaminoglycan biosynthesis - chondroitin sulfate / dermatan sulfate
circRNA_00038|Chr1:2425879_2452054_-	Chr1	-	2425879	2452054	26176	390	sense-overlapping	XM_017589330.1	Chr1:2330631_2627654_-	Ust	GeneID:361450,Genbank:XM_017589330.1,RGD:1304743	uronyl-2-sulfotransferase, transcript variant X1	GO:0030010,GO:0050770,GO:0008146,GO:0016021	establishment of cell polarity|regulation of axonogenesis|sulfotransferase activity|integral component of membrane	rno00532	Glycosaminoglycan biosynthesis - chondroitin sulfate / dermatan sulfate
circRNA_00039|Chr1:2425879_2510632_-	Chr1	-	2425879	2510632	84754	525	sense-overlapping	XM_017589330.1	Chr1:2330631_2627654_-	Ust	GeneID:361450,Genbank:XM_017589330.1,RGD:1304743	uronyl-2-sulfotransferase, transcript variant X1	GO:0030010,GO:0050770,GO:0008146,GO:0016021	establishment of cell polarity|regulation of axonogenesis|sulfotransferase activity|integral component of membrane	rno00532	Glycosaminoglycan biosynthesis - chondroitin sulfate / dermatan sulfate
circRNA_00040|Chr1:2817539_2846138_-	Chr1	-	2817539	2846138	28600	435	sense-overlapping	XM_003748645.4	Chr1:2782905_2950749_-	Sash1	GeneID:365037,Genbank:XM_003748645.4,RGD:1566017	SAM and SH3 domain containing 1, transcript variant X1	GO:1901224,GO:0010595,GO:1902498,GO:0016020,GO:0019901,GO:0031435,GO:0031666,GO:0032947,GO:0043507,GO:0045766,GO:1900044,GO:0000209,GO:1900745,GO:0008022,GO:0009966	positive regulation of NIK/NF-kappaB signaling|positive regulation of endothelial cell migration|regulation of protein autoubiquitination|membrane|protein kinase binding|mitogen-activated protein kinase kinase kinase binding|positive regulation of lipopolysaccharide-mediated signaling pathway|protein-containing complex scaffold activity|positive regulation of JUN kinase activity|positive regulati…
circRNA_00041|Chr1:2839790_2846138_-	Chr1	-	2839790	2846138	6349	302	sense-overlapping	XM_003748645.4	Chr1:2782905_2950749_-	Sash1	GeneID:365037,Genbank:XM_003748645.4,RGD:1566017	SAM and SH3 domain containing 1, transcript variant X1	GO:1901224,GO:0010595,GO:1902498,GO:0016020,GO:0019901,GO:0031435,GO:0031666,GO:0032947,GO:0043507,GO:0045766,GO:1900044,GO:0000209,GO:1900745,GO:0008022,GO:0009966	positive regulation of NIK/NF-kappaB signaling|positive regulation of endothelial cell migration|regulation of protein autoubiquitination|membrane|protein kinase binding|mitogen-activated protein kinase kinase kinase binding|positive regulation of lipopolysaccharide-mediated signaling pathway|protein-containing complex scaffold activity|positive regulation of JUN kinase activity|positive regulati…
circRNA_00042|Chr1:2839790_2849731_-	Chr1	-	2839790	2849731	9942	343	sense-overlapping	XM_003748645.4	Chr1:2782905_2950749_-	Sash1	GeneID:365037,Genbank:XM_003748645.4,RGD:1566017	SAM and SH3 domain containing 1, transcript variant X1	GO:1901224,GO:0010595,GO:1902498,GO:0016020,GO:0019901,GO:0031435,GO:0031666,GO:0032947,GO:0043507,GO:0045766,GO:1900044,GO:0000209,GO:1900745,GO:0008022,GO:0009966	positive regulation of NIK/NF-kappaB signaling|positive regulation of endothelial cell migration|regulation of protein autoubiquitination|membrane|protein kinase binding|mitogen-activated protein kinase kinase kinase binding|positive regulation of lipopolysaccharide-mediated signaling pathway|protein-containing complex scaffold activity|positive regulation of JUN kinase activity|positive regulati…
circRNA_00043|Chr1:2839790_2876267_-	Chr1	-	2839790	2876267	36478	444	sense-overlapping	XM_003748645.4	Chr1:2782905_2950749_-	Sash1	GeneID:365037,Genbank:XM_003748645.4,RGD:1566017	SAM and SH3 domain containing 1, transcript variant X1	GO:1901224,GO:0010595,GO:1902498,GO:0016020,GO:0019901,GO:0031435,GO:0031666,GO:0032947,GO:0043507,GO:0045766,GO:1900044,GO:0000209,GO:1900745,GO:0008022,GO:0009966	positive regulation of NIK/NF-kappaB signaling|positive regulation of endothelial cell migration|regulation of protein autoubiquitination|membrane|protein kinase binding|mitogen-activated protein kinase kinase kinase binding|positive regulation of lipopolysaccharide-mediated signaling pathway|protein-containing complex scaffold activity|positive regulation of JUN kinase activity|positive regulati…
circRNA_00044|Chr1:2839790_2910994_-	Chr1	-	2839790	2910994	71205	573	sense-overlapping	XM_003748645.4	Chr1:2782905_2950749_-	Sash1	GeneID:365037,Genbank:XM_003748645.4,RGD:1566017	SAM and SH3 domain containing 1, transcript variant X1	GO:1901224,GO:0010595,GO:1902498,GO:0016020,GO:0019901,GO:0031435,GO:0031666,GO:0032947,GO:0043507,GO:0045766,GO:1900044,GO:0000209,GO:1900745,GO:0008022,GO:0009966	positive regulation of NIK/NF-kappaB signaling|positive regulation of endothelial cell migration|regulation of protein autoubiquitination|membrane|protein kinase binding|mitogen-activated protein kinase kinase kinase binding|positive regulation of lipopolysaccharide-mediated signaling pathway|protein-containing complex scaffold activity|positive regulation of JUN kinase activity|positive regulati…
circRNA_00045|Chr1:2843547_2910994_-	Chr1	-	2843547	2910994	67448	471	sense-overlapping	XM_003748645.4	Chr1:2782905_2950749_-	Sash1	GeneID:365037,Genbank:XM_003748645.4,RGD:1566017	SAM and SH3 domain containing 1, transcript variant X1	GO:1901224,GO:0010595,GO:1902498,GO:0016020,GO:0019901,GO:0031435,GO:0031666,GO:0032947,GO:0043507,GO:0045766,GO:1900044,GO:0000209,GO:1900745,GO:0008022,GO:0009966	positive regulation of NIK/NF-kappaB signaling|positive regulation of endothelial cell migration|regulation of protein autoubiquitination|membrane|protein kinase binding|mitogen-activated protein kinase kinase kinase binding|positive regulation of lipopolysaccharide-mediated signaling pathway|protein-containing complex scaffold activity|positive regulation of JUN kinase activity|positive regulati…
circRNA_00046|Chr1:2849691_2910994_-	Chr1	-	2849691	2910994	61304	271	sense-overlapping	XM_003748645.4	Chr1:2782905_2950749_-	Sash1	GeneID:365037,Genbank:XM_003748645.4,RGD:1566017	SAM and SH3 domain containing 1, transcript variant X1	GO:1901224,GO:0010595,GO:1902498,GO:0016020,GO:0019901,GO:0031435,GO:0031666,GO:0032947,GO:0043507,GO:0045766,GO:1900044,GO:0000209,GO:1900745,GO:0008022,GO:0009966	positive regulation of NIK/NF-kappaB signaling|positive regulation of endothelial cell migration|regulation of protein autoubiquitination|membrane|protein kinase binding|mitogen-activated protein kinase kinase kinase binding|positive regulation of lipopolysaccharide-mediated signaling pathway|protein-containing complex scaffold activity|positive regulation of JUN kinase activity|positive regulati…
circRNA_00047|Chr1:2876047_2910994_-	Chr1	-	2876047	2910994	34948	230	sense-overlapping	XM_003748645.4	Chr1:2782905_2950749_-	Sash1	GeneID:365037,Genbank:XM_003748645.4,RGD:1566017	SAM and SH3 domain containing 1, transcript variant X1	GO:1901224,GO:0010595,GO:1902498,GO:0016020,GO:0019901,GO:0031435,GO:0031666,GO:0032947,GO:0043507,GO:0045766,GO:1900044,GO:0000209,GO:1900745,GO:0008022,GO:0009966	positive regulation of NIK/NF-kappaB signaling|positive regulation of endothelial cell migration|regulation of protein autoubiquitination|membrane|protein kinase binding|mitogen-activated protein kinase kinase kinase binding|positive regulation of lipopolysaccharide-mediated signaling pathway|protein-containing complex scaffold activity|positive regulation of JUN kinase activity|positive regulati…
circRNA_00048|Chr1:3292383_3293054_-	Chr1	-	3292383	3293054	672	672	intergenic
circRNA_00049|Chr1:3868652_3879202_-	Chr1	-	3868652	3879202	10551	939	sense-overlapping	XM_006227623.3	Chr1:3858917_4011684_-	Stxbp5	GeneID:81022,Genbank:XM_006227623.3,RGD:708517	syntaxin binding protein 5, transcript variant X1	GO:0030054,GO:0005829,GO:0030141,GO:0005886,GO:0030659,GO:0005892,GO:0006887,GO:0008021,GO:0015031,GO:0017075,GO:0043547,GO:0045921,GO:0017137,GO:0017157,GO:0050708,GO:0005096,GO:0019905,GO:0005737	cell junction|cytosol|secretory granule|plasma membrane|cytoplasmic vesicle membrane|acetylcholine-gated channel complex|exocytosis|synaptic vesicle|protein transport|syntaxin-1 binding|positive regulation of GTPase activity|positive regulation of exocytosis|Rab GTPase binding|regulation of exocytosis|regulation of protein secretion|GTPase activator activity|syntaxin binding|cytoplasm
circRNA_00050|Chr1:3879152_3909477_-	Chr1	-	3879152	3909477	30326	987	sense-overlapping	XM_006227623.3	Chr1:3858917_4011684_-	Stxbp5	GeneID:81022,Genbank:XM_006227623.3,RGD:708517	syntaxin binding protein 5, transcript variant X1	GO:0030054,GO:0005829,GO:0030141,GO:0005886,GO:0030659,GO:0005892,GO:0006887,GO:0008021,GO:0015031,GO:0017075,GO:0043547,GO:0045921,GO:0017137,GO:0017157,GO:0050708,GO:0005096,GO:0019905,GO:0005737	cell junction|cytosol|secretory granule|plasma membrane|cytoplasmic vesicle membrane|acetylcholine-gated channel complex|exocytosis|synaptic vesicle|protein transport|syntaxin-1 binding|positive regulation of GTPase activity|positive regulation of exocytosis|Rab GTPase binding|regulation of exocytosis|regulation of protein secretion|GTPase activator activity|syntaxin binding|cytoplasm
circRNA_00051|Chr1:3890868_3902597_-	Chr1	-	3890868	3902597	11730	428	sense-overlapping	XM_006227623.3	Chr1:3858917_4011684_-	Stxbp5	GeneID:81022,Genbank:XM_006227623.3,RGD:708517	syntaxin binding protein 5, transcript variant X1	GO:0030054,GO:0005829,GO:0030141,GO:0005886,GO:0030659,GO:0005892,GO:0006887,GO:0008021,GO:0015031,GO:0017075,GO:0043547,GO:0045921,GO:0017137,GO:0017157,GO:0050708,GO:0005096,GO:0019905,GO:0005737	cell junction|cytosol|secretory granule|plasma membrane|cytoplasmic vesicle membrane|acetylcholine-gated channel complex|exocytosis|synaptic vesicle|protein transport|syntaxin-1 binding|positive regulation of GTPase activity|positive regulation of exocytosis|Rab GTPase binding|regulation of exocytosis|regulation of protein secretion|GTPase activator activity|syntaxin binding|cytoplasm
circRNA_00052|Chr1:3890868_3909477_-	Chr1	-	3890868	3909477	18610	828	sense-overlapping	XM_006227623.3	Chr1:3858917_4011684_-	Stxbp5	GeneID:81022,Genbank:XM_006227623.3,RGD:708517	syntaxin binding protein 5, transcript variant X1	GO:0030054,GO:0005829,GO:0030141,GO:0005886,GO:0030659,GO:0005892,GO:0006887,GO:0008021,GO:0015031,GO:0017075,GO:0043547,GO:0045921,GO:0017137,GO:0017157,GO:0050708,GO:0005096,GO:0019905,GO:0005737	cell junction|cytosol|secretory granule|plasma membrane|cytoplasmic vesicle membrane|acetylcholine-gated channel complex|exocytosis|synaptic vesicle|protein transport|syntaxin-1 binding|positive regulation of GTPase activity|positive regulation of exocytosis|Rab GTPase binding|regulation of exocytosis|regulation of protein secretion|GTPase activator activity|syntaxin binding|cytoplasm
circRNA_00053|Chr1:3890868_3915233_-	Chr1	-	3890868	3915233	24366	937	sense-overlapping	XM_006227623.3	Chr1:3858917_4011684_-	Stxbp5	GeneID:81022,Genbank:XM_006227623.3,RGD:708517	syntaxin binding protein 5, transcript variant X1	GO:0030054,GO:0005829,GO:0030141,GO:0005886,GO:0030659,GO:0005892,GO:0006887,GO:0008021,GO:0015031,GO:0017075,GO:0043547,GO:0045921,GO:0017137,GO:0017157,GO:0050708,GO:0005096,GO:0019905,GO:0005737	cell junction|cytosol|secretory granule|plasma membrane|cytoplasmic vesicle membrane|acetylcholine-gated channel complex|exocytosis|synaptic vesicle|protein transport|syntaxin-1 binding|positive regulation of GTPase activity|positive regulation of exocytosis|Rab GTPase binding|regulation of exocytosis|regulation of protein secretion|GTPase activator activity|syntaxin binding|cytoplasm
circRNA_00054|Chr1:3890868_3915600_-	Chr1	-	3890868	3915600	24733	1085	sense-overlapping	XM_006227623.3	Chr1:3858917_4011684_-	Stxbp5	GeneID:81022,Genbank:XM_006227623.3,RGD:708517	syntaxin binding protein 5, transcript variant X1	GO:0030054,GO:0005829,GO:0030141,GO:0005886,GO:0030659,GO:0005892,GO:0006887,GO:0008021,GO:0015031,GO:0017075,GO:0043547,GO:0045921,GO:0017137,GO:0017157,GO:0050708,GO:0005096,GO:0019905,GO:0005737	cell junction|cytosol|secretory granule|plasma membrane|cytoplasmic vesicle membrane|acetylcholine-gated channel complex|exocytosis|synaptic vesicle|protein transport|syntaxin-1 binding|positive regulation of GTPase activity|positive regulation of exocytosis|Rab GTPase binding|regulation of exocytosis|regulation of protein secretion|GTPase activator activity|syntaxin binding|cytoplasm
circRNA_00055|Chr1:3890868_3949063_-	Chr1	-	3890868	3949063	58196	1799	sense-overlapping	XM_006227623.3	Chr1:3858917_4011684_-	Stxbp5	GeneID:81022,Genbank:XM_006227623.3,RGD:708517	syntaxin binding protein 5, transcript variant X1	GO:0030054,GO:0005829,GO:0030141,GO:0005886,GO:0030659,GO:0005892,GO:0006887,GO:0008021,GO:0015031,GO:0017075,GO:0043547,GO:0045921,GO:0017137,GO:0017157,GO:0050708,GO:0005096,GO:0019905,GO:0005737	cell junction|cytosol|secretory granule|plasma membrane|cytoplasmic vesicle membrane|acetylcholine-gated channel complex|exocytosis|synaptic vesicle|protein transport|syntaxin-1 binding|positive regulation of GTPase activity|positive regulation of exocytosis|Rab GTPase binding|regulation of exocytosis|regulation of protein secretion|GTPase activator activity|syntaxin binding|cytoplasm
circRNA_00056|Chr1:3900408_3902597_-	Chr1	-	3900408	3902597	2190	278	sense-overlapping	XM_006227623.3	Chr1:3858917_4011684_-	Stxbp5	GeneID:81022,Genbank:XM_006227623.3,RGD:708517	syntaxin binding protein 5, transcript variant X1	GO:0030054,GO:0005829,GO:0030141,GO:0005886,GO:0030659,GO:0005892,GO:0006887,GO:0008021,GO:0015031,GO:0017075,GO:0043547,GO:0045921,GO:0017137,GO:0017157,GO:0050708,GO:0005096,GO:0019905,GO:0005737	cell junction|cytosol|secretory granule|plasma membrane|cytoplasmic vesicle membrane|acetylcholine-gated channel complex|exocytosis|synaptic vesicle|protein transport|syntaxin-1 binding|positive regulation of GTPase activity|positive regulation of exocytosis|Rab GTPase binding|regulation of exocytosis|regulation of protein secretion|GTPase activator activity|syntaxin binding|cytoplasm
circRNA_00057|Chr1:3900408_3909477_-	Chr1	-	3900408	3909477	9070	678	sense-overlapping	XM_006227623.3	Chr1:3858917_4011684_-	Stxbp5	GeneID:81022,Genbank:XM_006227623.3,RGD:708517	syntaxin binding protein 5, transcript variant X1	GO:0030054,GO:0005829,GO:0030141,GO:0005886,GO:0030659,GO:0005892,GO:0006887,GO:0008021,GO:0015031,GO:0017075,GO:0043547,GO:0045921,GO:0017137,GO:0017157,GO:0050708,GO:0005096,GO:0019905,GO:0005737	cell junction|cytosol|secretory granule|plasma membrane|cytoplasmic vesicle membrane|acetylcholine-gated channel complex|exocytosis|synaptic vesicle|protein transport|syntaxin-1 binding|positive regulation of GTPase activity|positive regulation of exocytosis|Rab GTPase binding|regulation of exocytosis|regulation of protein secretion|GTPase activator activity|syntaxin binding|cytoplasm
circRNA_00058|Chr1:3900408_3920698_-	Chr1	-	3900408	3920698	20291	1163	sense-overlapping	XM_006227623.3	Chr1:3858917_4011684_-	Stxbp5	GeneID:81022,Genbank:XM_006227623.3,RGD:708517	syntaxin binding protein 5, transcript variant X1	GO:0030054,GO:0005829,GO:0030141,GO:0005886,GO:0030659,GO:0005892,GO:0006887,GO:0008021,GO:0015031,GO:0017075,GO:0043547,GO:0045921,GO:0017137,GO:0017157,GO:0050708,GO:0005096,GO:0019905,GO:0005737	cell junction|cytosol|secretory granule|plasma membrane|cytoplasmic vesicle membrane|acetylcholine-gated channel complex|exocytosis|synaptic vesicle|protein transport|syntaxin-1 binding|positive regulation of GTPase activity|positive regulation of exocytosis|Rab GTPase binding|regulation of exocytosis|regulation of protein secretion|GTPase activator activity|syntaxin binding|cytoplasm
circRNA_00059|Chr1:3900408_3943683_-	Chr1	-	3900408	3943683	43276	1450	sense-overlapping	XM_006227623.3	Chr1:3858917_4011684_-	Stxbp5	GeneID:81022,Genbank:XM_006227623.3,RGD:708517	syntaxin binding protein 5, transcript variant X1	GO:0030054,GO:0005829,GO:0030141,GO:0005886,GO:0030659,GO:0005892,GO:0006887,GO:0008021,GO:0015031,GO:0017075,GO:0043547,GO:0045921,GO:0017137,GO:0017157,GO:0050708,GO:0005096,GO:0019905,GO:0005737	cell junction|cytosol|secretory granule|plasma membrane|cytoplasmic vesicle membrane|acetylcholine-gated channel complex|exocytosis|synaptic vesicle|protein transport|syntaxin-1 binding|positive regulation of GTPase activity|positive regulation of exocytosis|Rab GTPase binding|regulation of exocytosis|regulation of protein secretion|GTPase activator activity|syntaxin binding|cytoplasm
circRNA_00060|Chr1:3900408_3949063_-	Chr1	-	3900408	3949063	48656	1649	sense-overlapping	XM_006227623.3	Chr1:3858917_4011684_-	Stxbp5	GeneID:81022,Genbank:XM_006227623.3,RGD:708517	syntaxin binding protein 5, transcript variant X1	GO:0030054,GO:0005829,GO:0030141,GO:0005886,GO:0030659,GO:0005892,GO:0006887,GO:0008021,GO:0015031,GO:0017075,GO:0043547,GO:0045921,GO:0017137,GO:0017157,GO:0050708,GO:0005096,GO:0019905,GO:0005737	cell junction|cytosol|secretory granule|plasma membrane|cytoplasmic vesicle membrane|acetylcholine-gated channel complex|exocytosis|synaptic vesicle|protein transport|syntaxin-1 binding|positive regulation of GTPase activity|positive regulation of exocytosis|Rab GTPase binding|regulation of exocytosis|regulation of protein secretion|GTPase activator activity|syntaxin binding|cytoplasm
circRNA_00061|Chr1:3908641_3920698_-	Chr1	-	3908641	3920698	12058	885	sense-overlapping	XM_006227623.3	Chr1:3858917_4011684_-	Stxbp5	GeneID:81022,Genbank:XM_006227623.3,RGD:708517	syntaxin binding protein 5, transcript variant X1	GO:0030054,GO:0005829,GO:0030141,GO:0005886,GO:0030659,GO:0005892,GO:0006887,GO:0008021,GO:0015031,GO:0017075,GO:0043547,GO:0045921,GO:0017137,GO:0017157,GO:0050708,GO:0005096,GO:0019905,GO:0005737	cell junction|cytosol|secretory granule|plasma membrane|cytoplasmic vesicle membrane|acetylcholine-gated channel complex|exocytosis|synaptic vesicle|protein transport|syntaxin-1 binding|positive regulation of GTPase activity|positive regulation of exocytosis|Rab GTPase binding|regulation of exocytosis|regulation of protein secretion|GTPase activator activity|syntaxin binding|cytoplasm
circRNA_00062|Chr1:3908641_3943683_-	Chr1	-	3908641	3943683	35043	1172	sense-overlapping	XM_006227623.3	Chr1:3858917_4011684_-	Stxbp5	GeneID:81022,Genbank:XM_006227623.3,RGD:708517	syntaxin binding protein 5, transcript variant X1	GO:0030054,GO:0005829,GO:0030141,GO:0005886,GO:0030659,GO:0005892,GO:0006887,GO:0008021,GO:0015031,GO:0017075,GO:0043547,GO:0045921,GO:0017137,GO:0017157,GO:0050708,GO:0005096,GO:0019905,GO:0005737	cell junction|cytosol|secretory granule|plasma membrane|cytoplasmic vesicle membrane|acetylcholine-gated channel complex|exocytosis|synaptic vesicle|protein transport|syntaxin-1 binding|positive regulation of GTPase activity|positive regulation of exocytosis|Rab GTPase binding|regulation of exocytosis|regulation of protein secretion|GTPase activator activity|syntaxin binding|cytoplasm
circRNA_00063|Chr1:3908641_3949063_-	Chr1	-	3908641	3949063	40423	1371	sense-overlapping	XM_006227623.3	Chr1:3858917_4011684_-	Stxbp5	GeneID:81022,Genbank:XM_006227623.3,RGD:708517	syntaxin binding protein 5, transcript variant X1	GO:0030054,GO:0005829,GO:0030141,GO:0005886,GO:0030659,GO:0005892,GO:0006887,GO:0008021,GO:0015031,GO:0017075,GO:0043547,GO:0045921,GO:0017137,GO:0017157,GO:0050708,GO:0005096,GO:0019905,GO:0005737	cell junction|cytosol|secretory granule|plasma membrane|cytoplasmic vesicle membrane|acetylcholine-gated channel complex|exocytosis|synaptic vesicle|protein transport|syntaxin-1 binding|positive regulation of GTPase activity|positive regulation of exocytosis|Rab GTPase binding|regulation of exocytosis|regulation of protein secretion|GTPase activator activity|syntaxin binding|cytoplasm
circRNA_00064|Chr1:3914894_3920698_-	Chr1	-	3914894	3920698	5805	485	sense-overlapping	XM_006227623.3	Chr1:3858917_4011684_-	Stxbp5	GeneID:81022,Genbank:XM_006227623.3,RGD:708517	syntaxin binding protein 5, transcript variant X1	GO:0030054,GO:0005829,GO:0030141,GO:0005886,GO:0030659,GO:0005892,GO:0006887,GO:0008021,GO:0015031,GO:0017075,GO:0043547,GO:0045921,GO:0017137,GO:0017157,GO:0050708,GO:0005096,GO:0019905,GO:0005737	cell junction|cytosol|secretory granule|plasma membrane|cytoplasmic vesicle membrane|acetylcholine-gated channel complex|exocytosis|synaptic vesicle|protein transport|syntaxin-1 binding|positive regulation of GTPase activity|positive regulation of exocytosis|Rab GTPase binding|regulation of exocytosis|regulation of protein secretion|GTPase activator activity|syntaxin binding|cytoplasm
circRNA_00065|Chr1:3914894_3932507_-	Chr1	-	3914894	3932507	17614	564	sense-overlapping	XM_006227623.3	Chr1:3858917_4011684_-	Stxbp5	GeneID:81022,Genbank:XM_006227623.3,RGD:708517	syntaxin binding protein 5, transcript variant X1	GO:0030054,GO:0005829,GO:0030141,GO:0005886,GO:0030659,GO:0005892,GO:0006887,GO:0008021,GO:0015031,GO:0017075,GO:0043547,GO:0045921,GO:0017137,GO:0017157,GO:0050708,GO:0005096,GO:0019905,GO:0005737	cell junction|cytosol|secretory granule|plasma membrane|cytoplasmic vesicle membrane|acetylcholine-gated channel complex|exocytosis|synaptic vesicle|protein transport|syntaxin-1 binding|positive regulation of GTPase activity|positive regulation of exocytosis|Rab GTPase binding|regulation of exocytosis|regulation of protein secretion|GTPase activator activity|syntaxin binding|cytoplasm
circRNA_00066|Chr1:3914894_3949063_-	Chr1	-	3914894	3949063	34170	971	sense-overlapping	XM_006227623.3	Chr1:3858917_4011684_-	Stxbp5	GeneID:81022,Genbank:XM_006227623.3,RGD:708517	syntaxin binding protein 5, transcript variant X1	GO:0030054,GO:0005829,GO:0030141,GO:0005886,GO:0030659,GO:0005892,GO:0006887,GO:0008021,GO:0015031,GO:0017075,GO:0043547,GO:0045921,GO:0017137,GO:0017157,GO:0050708,GO:0005096,GO:0019905,GO:0005737	cell junction|cytosol|secretory granule|plasma membrane|cytoplasmic vesicle membrane|acetylcholine-gated channel complex|exocytosis|synaptic vesicle|protein transport|syntaxin-1 binding|positive regulation of GTPase activity|positive regulation of exocytosis|Rab GTPase binding|regulation of exocytosis|regulation of protein secretion|GTPase activator activity|syntaxin binding|cytoplasm
circRNA_00067|Chr1:3919308_3943683_-	Chr1	-	3919308	3943683	24376	515	sense-overlapping	XM_006227623.3	Chr1:3858917_4011684_-	Stxbp5	GeneID:81022,Genbank:XM_006227623.3,RGD:708517	syntaxin binding protein 5, transcript variant X1	GO:0030054,GO:0005829,GO:0030141,GO:0005886,GO:0030659,GO:0005892,GO:0006887,GO:0008021,GO:0015031,GO:0017075,GO:0043547,GO:0045921,GO:0017137,GO:0017157,GO:0050708,GO:0005096,GO:0019905,GO:0005737	cell junction|cytosol|secretory granule|plasma membrane|cytoplasmic vesicle membrane|acetylcholine-gated channel complex|exocytosis|synaptic vesicle|protein transport|syntaxin-1 binding|positive regulation of GTPase activity|positive regulation of exocytosis|Rab GTPase binding|regulation of exocytosis|regulation of protein secretion|GTPase activator activity|syntaxin binding|cytoplasm
circRNA_00068|Chr1:3919308_3949063_-	Chr1	-	3919308	3949063	29756	714	sense-overlapping	XM_006227623.3	Chr1:3858917_4011684_-	Stxbp5	GeneID:81022,Genbank:XM_006227623.3,RGD:708517	syntaxin binding protein 5, transcript variant X1	GO:0030054,GO:0005829,GO:0030141,GO:0005886,GO:0030659,GO:0005892,GO:0006887,GO:0008021,GO:0015031,GO:0017075,GO:0043547,GO:0045921,GO:0017137,GO:0017157,GO:0050708,GO:0005096,GO:0019905,GO:0005737	cell junction|cytosol|secretory granule|plasma membrane|cytoplasmic vesicle membrane|acetylcholine-gated channel complex|exocytosis|synaptic vesicle|protein transport|syntaxin-1 binding|positive regulation of GTPase activity|positive regulation of exocytosis|Rab GTPase binding|regulation of exocytosis|regulation of protein secretion|GTPase activator activity|syntaxin binding|cytoplasm
circRNA_00069|Chr1:3932429_3943683_-	Chr1	-	3932429	3943683	11255	287	sense-overlapping	XM_006227623.3	Chr1:3858917_4011684_-	Stxbp5	GeneID:81022,Genbank:XM_006227623.3,RGD:708517	syntaxin binding protein 5, transcript variant X1	GO:0030054,GO:0005829,GO:0030141,GO:0005886,GO:0030659,GO:0005892,GO:0006887,GO:0008021,GO:0015031,GO:0017075,GO:0043547,GO:0045921,GO:0017137,GO:0017157,GO:0050708,GO:0005096,GO:0019905,GO:0005737	cell junction|cytosol|secretory granule|plasma membrane|cytoplasmic vesicle membrane|acetylcholine-gated channel complex|exocytosis|synaptic vesicle|protein transport|syntaxin-1 binding|positive regulation of GTPase activity|positive regulation of exocytosis|Rab GTPase binding|regulation of exocytosis|regulation of protein secretion|GTPase activator activity|syntaxin binding|cytoplasm
circRNA_00070|Chr1:3932429_3949063_-	Chr1	-	3932429	3949063	16635	486	sense-overlapping	XM_006227623.3	Chr1:3858917_4011684_-	Stxbp5	GeneID:81022,Genbank:XM_006227623.3,RGD:708517	syntaxin binding protein 5, transcript variant X1	GO:0030054,GO:0005829,GO:0030141,GO:0005886,GO:0030659,GO:0005892,GO:0006887,GO:0008021,GO:0015031,GO:0017075,GO:0043547,GO:0045921,GO:0017137,GO:0017157,GO:0050708,GO:0005096,GO:0019905,GO:0005737	cell junction|cytosol|secretory granule|plasma membrane|cytoplasmic vesicle membrane|acetylcholine-gated channel complex|exocytosis|synaptic vesicle|protein transport|syntaxin-1 binding|positive regulation of GTPase activity|positive regulation of exocytosis|Rab GTPase binding|regulation of exocytosis|regulation of protein secretion|GTPase activator activity|syntaxin binding|cytoplasm
circRNA_00071|Chr1:3932429_3964233_-	Chr1	-	3932429	3964233	31805	587	sense-overlapping	XM_006227623.3	Chr1:3858917_4011684_-	Stxbp5	GeneID:81022,Genbank:XM_006227623.3,RGD:708517	syntaxin binding protein 5, transcript variant X1	GO:0030054,GO:0005829,GO:0030141,GO:0005886,GO:0030659,GO:0005892,GO:0006887,GO:0008021,GO:0015031,GO:0017075,GO:0043547,GO:0045921,GO:0017137,GO:0017157,GO:0050708,GO:0005096,GO:0019905,GO:0005737	cell junction|cytosol|secretory granule|plasma membrane|cytoplasmic vesicle membrane|acetylcholine-gated channel complex|exocytosis|synaptic vesicle|protein transport|syntaxin-1 binding|positive regulation of GTPase activity|positive regulation of exocytosis|Rab GTPase binding|regulation of exocytosis|regulation of protein secretion|GTPase activator activity|syntaxin binding|cytoplasm
circRNA_00072|Chr1:3932429_3965525_-	Chr1	-	3932429	3965525	33097	655	sense-overlapping	XM_006227623.3	Chr1:3858917_4011684_-	Stxbp5	GeneID:81022,Genbank:XM_006227623.3,RGD:708517	syntaxin binding protein 5, transcript variant X1	GO:0030054,GO:0005829,GO:0030141,GO:0005886,GO:0030659,GO:0005892,GO:0006887,GO:0008021,GO:0015031,GO:0017075,GO:0043547,GO:0045921,GO:0017137,GO:0017157,GO:0050708,GO:0005096,GO:0019905,GO:0005737	cell junction|cytosol|secretory granule|plasma membrane|cytoplasmic vesicle membrane|acetylcholine-gated channel complex|exocytosis|synaptic vesicle|protein transport|syntaxin-1 binding|positive regulation of GTPase activity|positive regulation of exocytosis|Rab GTPase binding|regulation of exocytosis|regulation of protein secretion|GTPase activator activity|syntaxin binding|cytoplasm
circRNA_00073|Chr1:3941650_3947619_-	Chr1	-	3941650	3947619	5970	272	sense-overlapping	XM_006227623.3	Chr1:3858917_4011684_-	Stxbp5	GeneID:81022,Genbank:XM_006227623.3,RGD:708517	syntaxin binding protein 5, transcript variant X1	GO:0030054,GO:0005829,GO:0030141,GO:0005886,GO:0030659,GO:0005892,GO:0006887,GO:0008021,GO:0015031,GO:0017075,GO:0043547,GO:0045921,GO:0017137,GO:0017157,GO:0050708,GO:0005096,GO:0019905,GO:0005737	cell junction|cytosol|secretory granule|plasma membrane|cytoplasmic vesicle membrane|acetylcholine-gated channel complex|exocytosis|synaptic vesicle|protein transport|syntaxin-1 binding|positive regulation of GTPase activity|positive regulation of exocytosis|Rab GTPase binding|regulation of exocytosis|regulation of protein secretion|GTPase activator activity|syntaxin binding|cytoplasm
circRNA_00074|Chr1:3941650_3949063_-	Chr1	-	3941650	3949063	7414	407	sense-overlapping	XM_006227623.3	Chr1:3858917_4011684_-	Stxbp5	GeneID:81022,Genbank:XM_006227623.3,RGD:708517	syntaxin binding protein 5, transcript variant X1	GO:0030054,GO:0005829,GO:0030141,GO:0005886,GO:0030659,GO:0005892,GO:0006887,GO:0008021,GO:0015031,GO:0017075,GO:0043547,GO:0045921,GO:0017137,GO:0017157,GO:0050708,GO:0005096,GO:0019905,GO:0005737	cell junction|cytosol|secretory granule|plasma membrane|cytoplasmic vesicle membrane|acetylcholine-gated channel complex|exocytosis|synaptic vesicle|protein transport|syntaxin-1 binding|positive regulation of GTPase activity|positive regulation of exocytosis|Rab GTPase binding|regulation of exocytosis|regulation of protein secretion|GTPase activator activity|syntaxin binding|cytoplasm
circRNA_00075|Chr1:3941650_3964233_-	Chr1	-	3941650	3964233	22584	508	sense-overlapping	XM_006227623.3	Chr1:3858917_4011684_-	Stxbp5	GeneID:81022,Genbank:XM_006227623.3,RGD:708517	syntaxin binding protein 5, transcript variant X1	GO:0030054,GO:0005829,GO:0030141,GO:0005886,GO:0030659,GO:0005892,GO:0006887,GO:0008021,GO:0015031,GO:0017075,GO:0043547,GO:0045921,GO:0017137,GO:0017157,GO:0050708,GO:0005096,GO:0019905,GO:0005737	cell junction|cytosol|secretory granule|plasma membrane|cytoplasmic vesicle membrane|acetylcholine-gated channel complex|exocytosis|synaptic vesicle|protein transport|syntaxin-1 binding|positive regulation of GTPase activity|positive regulation of exocytosis|Rab GTPase binding|regulation of exocytosis|regulation of protein secretion|GTPase activator activity|syntaxin binding|cytoplasm
circRNA_00076|Chr1:3941650_3965539_-	Chr1	-	3941650	3965539	23890	590	sense-overlapping	XM_006227623.3	Chr1:3858917_4011684_-	Stxbp5	GeneID:81022,Genbank:XM_006227623.3,RGD:708517	syntaxin binding protein 5, transcript variant X1	GO:0030054,GO:0005829,GO:0030141,GO:0005886,GO:0030659,GO:0005892,GO:0006887,GO:0008021,GO:0015031,GO:0017075,GO:0043547,GO:0045921,GO:0017137,GO:0017157,GO:0050708,GO:0005096,GO:0019905,GO:0005737	cell junction|cytosol|secretory granule|plasma membrane|cytoplasmic vesicle membrane|acetylcholine-gated channel complex|exocytosis|synaptic vesicle|protein transport|syntaxin-1 binding|positive regulation of GTPase activity|positive regulation of exocytosis|Rab GTPase binding|regulation of exocytosis|regulation of protein secretion|GTPase activator activity|syntaxin binding|cytoplasm
circRNA_00077|Chr1:3941650_4009788_-	Chr1	-	3941650	4009788	68139	688	sense-overlapping	XM_006227623.3	Chr1:3858917_4011684_-	Stxbp5	GeneID:81022,Genbank:XM_006227623.3,RGD:708517	syntaxin binding protein 5, transcript variant X1	GO:0030054,GO:0005829,GO:0030141,GO:0005886,GO:0030659,GO:0005892,GO:0006887,GO:0008021,GO:0015031,GO:0017075,GO:0043547,GO:0045921,GO:0017137,GO:0017157,GO:0050708,GO:0005096,GO:0019905,GO:0005737	cell junction|cytosol|secretory granule|plasma membrane|cytoplasmic vesicle membrane|acetylcholine-gated channel complex|exocytosis|synaptic vesicle|protein transport|syntaxin-1 binding|positive regulation of GTPase activity|positive regulation of exocytosis|Rab GTPase binding|regulation of exocytosis|regulation of protein secretion|GTPase activator activity|syntaxin binding|cytoplasm
circRNA_00078|Chr1:3949005_3964233_-	Chr1	-	3949005	3964233	15229	160	sense-overlapping	XM_006227623.3	Chr1:3858917_4011684_-	Stxbp5	GeneID:81022,Genbank:XM_006227623.3,RGD:708517	syntaxin binding protein 5, transcript variant X1	GO:0030054,GO:0005829,GO:0030141,GO:0005886,GO:0030659,GO:0005892,GO:0006887,GO:0008021,GO:0015031,GO:0017075,GO:0043547,GO:0045921,GO:0017137,GO:0017157,GO:0050708,GO:0005096,GO:0019905,GO:0005737	cell junction|cytosol|secretory granule|plasma membrane|cytoplasmic vesicle membrane|acetylcholine-gated channel complex|exocytosis|synaptic vesicle|protein transport|syntaxin-1 binding|positive regulation of GTPase activity|positive regulation of exocytosis|Rab GTPase binding|regulation of exocytosis|regulation of protein secretion|GTPase activator activity|syntaxin binding|cytoplasm
circRNA_00079|Chr1:4204527_4207314_+	Chr1	+	4204527	4207314	2788	2788	intergenic
circRNA_00080|Chr1:4204527_4230404_+	Chr1	+	4204527	4230404	25878	25878	intergenic
circRNA_00081|Chr1:4430763_4433261_+	Chr1	+	4430763	4433261	2499	2499	intergenic
circRNA_00082|Chr1:4538221_4553373_-	Chr1	-	4538221	4553373	15153	904	sense-overlapping	XM_017590413.1	Chr1:4445039_4588507_-	Adgb	GeneID:292477,Genbank:XM_017590413.1,RGD:1564259	androglobin, transcript variant X1	GO:0005737,GO:0006508,GO:0004198,GO:0005622	cytoplasm|proteolysis|calcium-dependent cysteine-type endopeptidase activity|intracellular
circRNA_00083|Chr1:4785926_4786856_-	Chr1	-	4785926	4786856	931	931	exonic	XM_017588777.1	Chr1:4753141_5165809_-	Grm1	GeneID:24414,Genbank:XM_017588777.1,RGD:2742	glutamate receptor, metabotropic 1, transcript variant X1	GO:0005515,GO:0005518,GO:0005634,GO:0005737,GO:0005887,GO:0007268,GO:0007626,GO:0006469,GO:0008066,GO:0030424,GO:0030425,GO:0014048,GO:0014069,GO:0031012,GO:0038037,GO:0038038,GO:0000186,GO:0051482,GO:0038042,GO:0000187,GO:0051899,GO:0001639,GO:0051930,GO:0001968,GO:0004860,GO:0051932,GO:0004930,GO:0099583,GO:0051966,GO:1903077,GO:0060078,GO:0007186,GO:0007196,GO:0007206,GO:0007216,GO:0016021,GO:…	protein binding|collagen binding|nucleus|cytoplasm|integral component of plasma membrane|chemical synaptic transmission|locomotory behavior|negative regulation of protein kinase activity|glutamate receptor activity|axon|dendrite|regulation of glutamate secretion|postsynaptic density|extracellular matrix|G-protein coupled receptor dimeric complex|G-protein coupled receptor homodimeric complex|acti…	rno04068,rno04020,rno04072,rno04080,rno04540,rno04915,rno04724,rno04720,rno04730,rno04723,rno04742	FoxO signaling pathway|Calcium signaling pathway|Phospholipase D signaling pathway|Neuroactive ligand-receptor interaction|Gap junction|Estrogen signaling pathway|Glutamatergic synapse|Long-term potentiation|Long-term depression|Retrograde endocannabinoid signaling|Taste transduction
circRNA_00084|Chr1:4785926_4802195_-	Chr1	-	4785926	4802195	16270	1058	sense-overlapping	XM_017588777.1	Chr1:4753141_5165809_-	Grm1	GeneID:24414,Genbank:XM_017588777.1,RGD:2742	glutamate receptor, metabotropic 1, transcript variant X1	GO:0005515,GO:0005518,GO:0005634,GO:0005737,GO:0005887,GO:0007268,GO:0007626,GO:0006469,GO:0008066,GO:0030424,GO:0030425,GO:0014048,GO:0014069,GO:0031012,GO:0038037,GO:0038038,GO:0000186,GO:0051482,GO:0038042,GO:0000187,GO:0051899,GO:0001639,GO:0051930,GO:0001968,GO:0004860,GO:0051932,GO:0004930,GO:0099583,GO:0051966,GO:1903077,GO:0060078,GO:0007186,GO:0007196,GO:0007206,GO:0007216,GO:0016021,GO:…	protein binding|collagen binding|nucleus|cytoplasm|integral component of plasma membrane|chemical synaptic transmission|locomotory behavior|negative regulation of protein kinase activity|glutamate receptor activity|axon|dendrite|regulation of glutamate secretion|postsynaptic density|extracellular matrix|G-protein coupled receptor dimeric complex|G-protein coupled receptor homodimeric complex|acti…	rno04068,rno04020,rno04072,rno04080,rno04540,rno04915,rno04724,rno04720,rno04730,rno04723,rno04742	FoxO signaling pathway|Calcium signaling pathway|Phospholipase D signaling pathway|Neuroactive ligand-receptor interaction|Gap junction|Estrogen signaling pathway|Glutamatergic synapse|Long-term potentiation|Long-term depression|Retrograde endocannabinoid signaling|Taste transduction
circRNA_00085|Chr1:4785926_4810517_-	Chr1	-	4785926	4810517	24592	1227	sense-overlapping	XM_017588777.1	Chr1:4753141_5165809_-	Grm1	GeneID:24414,Genbank:XM_017588777.1,RGD:2742	glutamate receptor, metabotropic 1, transcript variant X1	GO:0005515,GO:0005518,GO:0005634,GO:0005737,GO:0005887,GO:0007268,GO:0007626,GO:0006469,GO:0008066,GO:0030424,GO:0030425,GO:0014048,GO:0014069,GO:0031012,GO:0038037,GO:0038038,GO:0000186,GO:0051482,GO:0038042,GO:0000187,GO:0051899,GO:0001639,GO:0051930,GO:0001968,GO:0004860,GO:0051932,GO:0004930,GO:0099583,GO:0051966,GO:1903077,GO:0060078,GO:0007186,GO:0007196,GO:0007206,GO:0007216,GO:0016021,GO:…	protein binding|collagen binding|nucleus|cytoplasm|integral component of plasma membrane|chemical synaptic transmission|locomotory behavior|negative regulation of protein kinase activity|glutamate receptor activity|axon|dendrite|regulation of glutamate secretion|postsynaptic density|extracellular matrix|G-protein coupled receptor dimeric complex|G-protein coupled receptor homodimeric complex|acti…	rno04068,rno04020,rno04072,rno04080,rno04540,rno04915,rno04724,rno04720,rno04730,rno04723,rno04742	FoxO signaling pathway|Calcium signaling pathway|Phospholipase D signaling pathway|Neuroactive ligand-receptor interaction|Gap junction|Estrogen signaling pathway|Glutamatergic synapse|Long-term potentiation|Long-term depression|Retrograde endocannabinoid signaling|Taste transduction
circRNA_00086|Chr1:4785926_4815974_-	Chr1	-	4785926	4815974	30049	1474	sense-overlapping	XM_017588777.1	Chr1:4753141_5165809_-	Grm1	GeneID:24414,Genbank:XM_017588777.1,RGD:2742	glutamate receptor, metabotropic 1, transcript variant X1	GO:0005515,GO:0005518,GO:0005634,GO:0005737,GO:0005887,GO:0007268,GO:0007626,GO:0006469,GO:0008066,GO:0030424,GO:0030425,GO:0014048,GO:0014069,GO:0031012,GO:0038037,GO:0038038,GO:0000186,GO:0051482,GO:0038042,GO:0000187,GO:0051899,GO:0001639,GO:0051930,GO:0001968,GO:0004860,GO:0051932,GO:0004930,GO:0099583,GO:0051966,GO:1903077,GO:0060078,GO:0007186,GO:0007196,GO:0007206,GO:0007216,GO:0016021,GO:…	protein binding|collagen binding|nucleus|cytoplasm|integral component of plasma membrane|chemical synaptic transmission|locomotory behavior|negative regulation of protein kinase activity|glutamate receptor activity|axon|dendrite|regulation of glutamate secretion|postsynaptic density|extracellular matrix|G-protein coupled receptor dimeric complex|G-protein coupled receptor homodimeric complex|acti…	rno04068,rno04020,rno04072,rno04080,rno04540,rno04915,rno04724,rno04720,rno04730,rno04723,rno04742	FoxO signaling pathway|Calcium signaling pathway|Phospholipase D signaling pathway|Neuroactive ligand-receptor interaction|Gap junction|Estrogen signaling pathway|Glutamatergic synapse|Long-term potentiation|Long-term depression|Retrograde endocannabinoid signaling|Taste transduction
circRNA_00087|Chr1:5027763_5028012_-	Chr1	-	5027763	5028012	250	250	exonic	XM_017588777.1	Chr1:4753141_5165809_-	Grm1	GeneID:24414,Genbank:XM_017588777.1,RGD:2742	glutamate receptor, metabotropic 1, transcript variant X1	GO:0005515,GO:0005518,GO:0005634,GO:0005737,GO:0005887,GO:0007268,GO:0007626,GO:0006469,GO:0008066,GO:0030424,GO:0030425,GO:0014048,GO:0014069,GO:0031012,GO:0038037,GO:0038038,GO:0000186,GO:0051482,GO:0038042,GO:0000187,GO:0051899,GO:0001639,GO:0051930,GO:0001968,GO:0004860,GO:0051932,GO:0004930,GO:0099583,GO:0051966,GO:1903077,GO:0060078,GO:0007186,GO:0007196,GO:0007206,GO:0007216,GO:0016021,GO:…	protein binding|collagen binding|nucleus|cytoplasm|integral component of plasma membrane|chemical synaptic transmission|locomotory behavior|negative regulation of protein kinase activity|glutamate receptor activity|axon|dendrite|regulation of glutamate secretion|postsynaptic density|extracellular matrix|G-protein coupled receptor dimeric complex|G-protein coupled receptor homodimeric complex|acti…	rno04068,rno04020,rno04072,rno04080,rno04540,rno04915,rno04724,rno04720,rno04730,rno04723,rno04742	FoxO signaling pathway|Calcium signaling pathway|Phospholipase D signaling pathway|Neuroactive ligand-receptor interaction|Gap junction|Estrogen signaling pathway|Glutamatergic synapse|Long-term potentiation|Long-term depression|Retrograde endocannabinoid signaling|Taste transduction
circRNA_00088|Chr1:5210582_5211618_+	Chr1	+	5210582	5211618	1037	1037	intergenic
circRNA_00089|Chr1:5242330_5242982_+	Chr1	+	5242330	5242982	653	653	exonic	XM_006227639.2	Chr1:5240139_5313064_+	Shprh	GeneID:308282,Genbank:XM_006227639.2,RGD:1310342	SNF2 histone linker PHD RING helicase, transcript variant X1	GO:0004386,GO:0004842,GO:0005524,GO:0005634,GO:0006334,GO:0006974,GO:0031625,GO:0046872,GO:0061630,GO:0000209,GO:0000786,GO:0003677	helicase activity|ubiquitin-protein transferase activity|ATP binding|nucleus|nucleosome assembly|cellular response to DNA damage stimulus|ubiquitin protein ligase binding|metal ion binding|ubiquitin protein ligase activity|protein polyubiquitination|nucleosome|DNA binding
circRNA_00090|Chr1:5251582_5258163_+	Chr1	+	5251582	5258163	6582	1444	sense-overlapping	XM_006227639.2	Chr1:5240139_5313064_+	Shprh	GeneID:308282,Genbank:XM_006227639.2,RGD:1310342	SNF2 histone linker PHD RING helicase, transcript variant X1	GO:0004386,GO:0004842,GO:0005524,GO:0005634,GO:0006334,GO:0006974,GO:0031625,GO:0046872,GO:0061630,GO:0000209,GO:0000786,GO:0003677	helicase activity|ubiquitin-protein transferase activity|ATP binding|nucleus|nucleosome assembly|cellular response to DNA damage stimulus|ubiquitin protein ligase binding|metal ion binding|ubiquitin protein ligase activity|protein polyubiquitination|nucleosome|DNA binding
circRNA_00091|Chr1:5269856_5289623_+	Chr1	+	5269856	5289623	19768	1403	sense-overlapping	XM_006227639.2	Chr1:5240139_5313064_+	Shprh	GeneID:308282,Genbank:XM_006227639.2,RGD:1310342	SNF2 histone linker PHD RING helicase, transcript variant X1	GO:0004386,GO:0004842,GO:0005524,GO:0005634,GO:0006334,GO:0006974,GO:0031625,GO:0046872,GO:0061630,GO:0000209,GO:0000786,GO:0003677	helicase activity|ubiquitin-protein transferase activity|ATP binding|nucleus|nucleosome assembly|cellular response to DNA damage stimulus|ubiquitin protein ligase binding|metal ion binding|ubiquitin protein ligase activity|protein polyubiquitination|nucleosome|DNA binding
circRNA_00092|Chr1:5269856_5306070_+	Chr1	+	5269856	5306070	36215	1762	sense-overlapping	XM_006227639.2	Chr1:5240139_5313064_+	Shprh	GeneID:308282,Genbank:XM_006227639.2,RGD:1310342	SNF2 histone linker PHD RING helicase, transcript variant X1	GO:0004386,GO:0004842,GO:0005524,GO:0005634,GO:0006334,GO:0006974,GO:0031625,GO:0046872,GO:0061630,GO:0000209,GO:0000786,GO:0003677	helicase activity|ubiquitin-protein transferase activity|ATP binding|nucleus|nucleosome assembly|cellular response to DNA damage stimulus|ubiquitin protein ligase binding|metal ion binding|ubiquitin protein ligase activity|protein polyubiquitination|nucleosome|DNA binding
circRNA_00093|Chr1:5279567_5280681_+	Chr1	+	5279567	5280681	1115	1115	intronic	XM_006227639.2	Chr1:5240139_5313064_+	Shprh	GeneID:308282,Genbank:XM_006227639.2,RGD:1310342	SNF2 histone linker PHD RING helicase, transcript variant X1	GO:0004386,GO:0004842,GO:0005524,GO:0005634,GO:0006334,GO:0006974,GO:0031625,GO:0046872,GO:0061630,GO:0000209,GO:0000786,GO:0003677	helicase activity|ubiquitin-protein transferase activity|ATP binding|nucleus|nucleosome assembly|cellular response to DNA damage stimulus|ubiquitin protein ligase binding|metal ion binding|ubiquitin protein ligase activity|protein polyubiquitination|nucleosome|DNA binding
circRNA_00094|Chr1:5304459_5306070_+	Chr1	+	5304459	5306070	1612	359	sense-overlapping	XM_006227639.2	Chr1:5240139_5313064_+	Shprh	GeneID:308282,Genbank:XM_006227639.2,RGD:1310342	SNF2 histone linker PHD RING helicase, transcript variant X1	GO:0004386,GO:0004842,GO:0005524,GO:0005634,GO:0006334,GO:0006974,GO:0031625,GO:0046872,GO:0061630,GO:0000209,GO:0000786,GO:0003677	helicase activity|ubiquitin-protein transferase activity|ATP binding|nucleus|nucleosome assembly|cellular response to DNA damage stimulus|ubiquitin protein ligase binding|metal ion binding|ubiquitin protein ligase activity|protein polyubiquitination|nucleosome|DNA binding
circRNA_00095|Chr1:5305186_5306070_+	Chr1	+	5305186	5306070	885	266	sense-overlapping	XM_006227639.2	Chr1:5240139_5313064_+	Shprh	GeneID:308282,Genbank:XM_006227639.2,RGD:1310342	SNF2 histone linker PHD RING helicase, transcript variant X1	GO:0004386,GO:0004842,GO:0005524,GO:0005634,GO:0006334,GO:0006974,GO:0031625,GO:0046872,GO:0061630,GO:0000209,GO:0000786,GO:0003677	helicase activity|ubiquitin-protein transferase activity|ATP binding|nucleus|nucleosome assembly|cellular response to DNA damage stimulus|ubiquitin protein ligase binding|metal ion binding|ubiquitin protein ligase activity|protein polyubiquitination|nucleosome|DNA binding
circRNA_00096|Chr1:5379533_5381573_+	Chr1	+	5379533	5381573	2041	2041	exonic	XM_006227640.3	Chr1:5366119_5389774_+	Fbxo30	GeneID:308283,Genbank:XM_006227640.3,RGD:1359367	F-box protein 30, transcript variant X1	GO:0061630,GO:0004842,GO:0008270,GO:0016567	ubiquitin protein ligase activity|ubiquitin-protein transferase activity|zinc ion binding|protein ubiquitination
circRNA_00097|Chr1:5505154_5510101_+	Chr1	+	5505154	5510101	4948	4948	sense-overlapping	NM_001276762.1	Chr1:5448958_5571512_+	Epm2a	GeneID:114005,Genbank:NM_001276762.1,RGD:71047	epilepsy, progressive myoclonus type 2A	GO:0005829,GO:0005844,GO:0005886,GO:0005977,GO:0006470,GO:0006914,GO:0035305,GO:0007399,GO:0035335,GO:0008138,GO:0042803,GO:0010923,GO:0046838,GO:0046959,GO:0046983,GO:0098556,GO:2001069,GO:0004722,GO:0004725,GO:0005634,GO:0005654,GO:0005737,GO:0016239,GO:0016311,GO:0016791,GO:0019203,GO:0030246,GO:2001070,GO:0032007	cytosol|polysome|plasma membrane|glycogen metabolic process|protein dephosphorylation|autophagy|negative regulation of dephosphorylation|nervous system development|peptidyl-tyrosine dephosphorylation|protein tyrosine/serine/threonine phosphatase activity|protein homodimerization activity|negative regulation of phosphatase activity|phosphorylated carbohydrate dephosphorylation|habituation|protein …
circRNA_00098|Chr1:5509009_5560377_+	Chr1	+	5509009	5560377	51369	51369	sense-overlapping	NM_001276762.1	Chr1:5448958_5571512_+	Epm2a	GeneID:114005,Genbank:NM_001276762.1,RGD:71047	epilepsy, progressive myoclonus type 2A	GO:0005829,GO:0005844,GO:0005886,GO:0005977,GO:0006470,GO:0006914,GO:0035305,GO:0007399,GO:0035335,GO:0008138,GO:0042803,GO:0010923,GO:0046838,GO:0046959,GO:0046983,GO:0098556,GO:2001069,GO:0004722,GO:0004725,GO:0005634,GO:0005654,GO:0005737,GO:0016239,GO:0016311,GO:0016791,GO:0019203,GO:0030246,GO:2001070,GO:0032007	cytosol|polysome|plasma membrane|glycogen metabolic process|protein dephosphorylation|autophagy|negative regulation of dephosphorylation|nervous system development|peptidyl-tyrosine dephosphorylation|protein tyrosine/serine/threonine phosphatase activity|protein homodimerization activity|negative regulation of phosphatase activity|phosphorylated carbohydrate dephosphorylation|habituation|protein …
circRNA_00099|Chr1:6179214_6193180_-	Chr1	-	6179214	6193180	13967	13967	intergenic
circRNA_00100|Chr1:6462827_6467936_-	Chr1	-	6462827	6467936	5110	602	sense-overlapping	XM_008758599.2	Chr1:6451809_6626093_-	Utrn	GeneID:25600,Genbank:XM_008758599.2,RGD:3947	utrophin, transcript variant X8	GO:0030864,GO:0005654,GO:0031527,GO:0031594,GO:0005737,GO:0005886,GO:0007528,GO:0008270,GO:0014894,GO:0016010,GO:0042383,GO:0017166,GO:0045202,GO:0019901,GO:0045211,GO:0030054,GO:0001954,GO:0051015,GO:0030175,GO:0003779,GO:0070938,GO:0030426,GO:0005178	cortical actin cytoskeleton|nucleoplasm|filopodium membrane|neuromuscular junction|cytoplasm|plasma membrane|neuromuscular junction development|zinc ion binding|response to denervation involved in regulation of muscle adaptation|dystrophin-associated glycoprotein complex|sarcolemma|vinculin binding|synapse|protein kinase binding|postsynaptic membrane|cell junction|positive regulation of cell-matr…
circRNA_00101|Chr1:6474208_6514414_-	Chr1	-	6474208	6514414	40207	1033	sense-overlapping	XM_008758599.2	Chr1:6451809_6626093_-	Utrn	GeneID:25600,Genbank:XM_008758599.2,RGD:3947	utrophin, transcript variant X8	GO:0030864,GO:0005654,GO:0031527,GO:0031594,GO:0005737,GO:0005886,GO:0007528,GO:0008270,GO:0014894,GO:0016010,GO:0042383,GO:0017166,GO:0045202,GO:0019901,GO:0045211,GO:0030054,GO:0001954,GO:0051015,GO:0030175,GO:0003779,GO:0070938,GO:0030426,GO:0005178	cortical actin cytoskeleton|nucleoplasm|filopodium membrane|neuromuscular junction|cytoplasm|plasma membrane|neuromuscular junction development|zinc ion binding|response to denervation involved in regulation of muscle adaptation|dystrophin-associated glycoprotein complex|sarcolemma|vinculin binding|synapse|protein kinase binding|postsynaptic membrane|cell junction|positive regulation of cell-matr…
circRNA_00102|Chr1:6494975_6514414_-	Chr1	-	6494975	6514414	19440	725	sense-overlapping	XM_008758599.2	Chr1:6451809_6626093_-	Utrn	GeneID:25600,Genbank:XM_008758599.2,RGD:3947	utrophin, transcript variant X8	GO:0030864,GO:0005654,GO:0031527,GO:0031594,GO:0005737,GO:0005886,GO:0007528,GO:0008270,GO:0014894,GO:0016010,GO:0042383,GO:0017166,GO:0045202,GO:0019901,GO:0045211,GO:0030054,GO:0001954,GO:0051015,GO:0030175,GO:0003779,GO:0070938,GO:0030426,GO:0005178	cortical actin cytoskeleton|nucleoplasm|filopodium membrane|neuromuscular junction|cytoplasm|plasma membrane|neuromuscular junction development|zinc ion binding|response to denervation involved in regulation of muscle adaptation|dystrophin-associated glycoprotein complex|sarcolemma|vinculin binding|synapse|protein kinase binding|postsynaptic membrane|cell junction|positive regulation of cell-matr…
circRNA_00103|Chr1:6514213_6546490_-	Chr1	-	6514213	6546490	32278	895	sense-overlapping	XM_008758599.2	Chr1:6451809_6626093_-	Utrn	GeneID:25600,Genbank:XM_008758599.2,RGD:3947	utrophin, transcript variant X8	GO:0030864,GO:0005654,GO:0031527,GO:0031594,GO:0005737,GO:0005886,GO:0007528,GO:0008270,GO:0014894,GO:0016010,GO:0042383,GO:0017166,GO:0045202,GO:0019901,GO:0045211,GO:0030054,GO:0001954,GO:0051015,GO:0030175,GO:0003779,GO:0070938,GO:0030426,GO:0005178	cortical actin cytoskeleton|nucleoplasm|filopodium membrane|neuromuscular junction|cytoplasm|plasma membrane|neuromuscular junction development|zinc ion binding|response to denervation involved in regulation of muscle adaptation|dystrophin-associated glycoprotein complex|sarcolemma|vinculin binding|synapse|protein kinase binding|postsynaptic membrane|cell junction|positive regulation of cell-matr…
circRNA_00104|Chr1:6521963_6546490_-	Chr1	-	6521963	6546490	24528	693	sense-overlapping	XM_008758599.2	Chr1:6451809_6626093_-	Utrn	GeneID:25600,Genbank:XM_008758599.2,RGD:3947	utrophin, transcript variant X8	GO:0030864,GO:0005654,GO:0031527,GO:0031594,GO:0005737,GO:0005886,GO:0007528,GO:0008270,GO:0014894,GO:0016010,GO:0042383,GO:0017166,GO:0045202,GO:0019901,GO:0045211,GO:0030054,GO:0001954,GO:0051015,GO:0030175,GO:0003779,GO:0070938,GO:0030426,GO:0005178	cortical actin cytoskeleton|nucleoplasm|filopodium membrane|neuromuscular junction|cytoplasm|plasma membrane|neuromuscular junction development|zinc ion binding|response to denervation involved in regulation of muscle adaptation|dystrophin-associated glycoprotein complex|sarcolemma|vinculin binding|synapse|protein kinase binding|postsynaptic membrane|cell junction|positive regulation of cell-matr…
circRNA_00105|Chr1:6521963_6601608_-	Chr1	-	6521963	6601608	79646	980	sense-overlapping	XM_008758599.2	Chr1:6451809_6626093_-	Utrn	GeneID:25600,Genbank:XM_008758599.2,RGD:3947	utrophin, transcript variant X8	GO:0030864,GO:0005654,GO:0031527,GO:0031594,GO:0005737,GO:0005886,GO:0007528,GO:0008270,GO:0014894,GO:0016010,GO:0042383,GO:0017166,GO:0045202,GO:0019901,GO:0045211,GO:0030054,GO:0001954,GO:0051015,GO:0030175,GO:0003779,GO:0070938,GO:0030426,GO:0005178	cortical actin cytoskeleton|nucleoplasm|filopodium membrane|neuromuscular junction|cytoplasm|plasma membrane|neuromuscular junction development|zinc ion binding|response to denervation involved in regulation of muscle adaptation|dystrophin-associated glycoprotein complex|sarcolemma|vinculin binding|synapse|protein kinase binding|postsynaptic membrane|cell junction|positive regulation of cell-matr…
circRNA_00106|Chr1:6534185_6541137_-	Chr1	-	6534185	6541137	6953	287	sense-overlapping	XM_008758599.2	Chr1:6451809_6626093_-	Utrn	GeneID:25600,Genbank:XM_008758599.2,RGD:3947	utrophin, transcript variant X8	GO:0030864,GO:0005654,GO:0031527,GO:0031594,GO:0005737,GO:0005886,GO:0007528,GO:0008270,GO:0014894,GO:0016010,GO:0042383,GO:0017166,GO:0045202,GO:0019901,GO:0045211,GO:0030054,GO:0001954,GO:0051015,GO:0030175,GO:0003779,GO:0070938,GO:0030426,GO:0005178	cortical actin cytoskeleton|nucleoplasm|filopodium membrane|neuromuscular junction|cytoplasm|plasma membrane|neuromuscular junction development|zinc ion binding|response to denervation involved in regulation of muscle adaptation|dystrophin-associated glycoprotein complex|sarcolemma|vinculin binding|synapse|protein kinase binding|postsynaptic membrane|cell junction|positive regulation of cell-matr…
circRNA_00107|Chr1:6534185_6546490_-	Chr1	-	6534185	6546490	12306	556	sense-overlapping	XM_008758599.2	Chr1:6451809_6626093_-	Utrn	GeneID:25600,Genbank:XM_008758599.2,RGD:3947	utrophin, transcript variant X8	GO:0030864,GO:0005654,GO:0031527,GO:0031594,GO:0005737,GO:0005886,GO:0007528,GO:0008270,GO:0014894,GO:0016010,GO:0042383,GO:0017166,GO:0045202,GO:0019901,GO:0045211,GO:0030054,GO:0001954,GO:0051015,GO:0030175,GO:0003779,GO:0070938,GO:0030426,GO:0005178	cortical actin cytoskeleton|nucleoplasm|filopodium membrane|neuromuscular junction|cytoplasm|plasma membrane|neuromuscular junction development|zinc ion binding|response to denervation involved in regulation of muscle adaptation|dystrophin-associated glycoprotein complex|sarcolemma|vinculin binding|synapse|protein kinase binding|postsynaptic membrane|cell junction|positive regulation of cell-matr…
circRNA_00108|Chr1:6534185_6575208_-	Chr1	-	6534185	6575208	41024	686	sense-overlapping	XM_008758599.2	Chr1:6451809_6626093_-	Utrn	GeneID:25600,Genbank:XM_008758599.2,RGD:3947	utrophin, transcript variant X8	GO:0030864,GO:0005654,GO:0031527,GO:0031594,GO:0005737,GO:0005886,GO:0007528,GO:0008270,GO:0014894,GO:0016010,GO:0042383,GO:0017166,GO:0045202,GO:0019901,GO:0045211,GO:0030054,GO:0001954,GO:0051015,GO:0030175,GO:0003779,GO:0070938,GO:0030426,GO:0005178	cortical actin cytoskeleton|nucleoplasm|filopodium membrane|neuromuscular junction|cytoplasm|plasma membrane|neuromuscular junction development|zinc ion binding|response to denervation involved in regulation of muscle adaptation|dystrophin-associated glycoprotein complex|sarcolemma|vinculin binding|synapse|protein kinase binding|postsynaptic membrane|cell junction|positive regulation of cell-matr…
circRNA_00109|Chr1:6534185_6601608_-	Chr1	-	6534185	6601608	67424	843	sense-overlapping	XM_008758599.2	Chr1:6451809_6626093_-	Utrn	GeneID:25600,Genbank:XM_008758599.2,RGD:3947	utrophin, transcript variant X8	GO:0030864,GO:0005654,GO:0031527,GO:0031594,GO:0005737,GO:0005886,GO:0007528,GO:0008270,GO:0014894,GO:0016010,GO:0042383,GO:0017166,GO:0045202,GO:0019901,GO:0045211,GO:0030054,GO:0001954,GO:0051015,GO:0030175,GO:0003779,GO:0070938,GO:0030426,GO:0005178	cortical actin cytoskeleton|nucleoplasm|filopodium membrane|neuromuscular junction|cytoplasm|plasma membrane|neuromuscular junction development|zinc ion binding|response to denervation involved in regulation of muscle adaptation|dystrophin-associated glycoprotein complex|sarcolemma|vinculin binding|synapse|protein kinase binding|postsynaptic membrane|cell junction|positive regulation of cell-matr…
circRNA_00110|Chr1:6546222_6575208_-	Chr1	-	6546222	6575208	28987	399	sense-overlapping	XM_008758599.2	Chr1:6451809_6626093_-	Utrn	GeneID:25600,Genbank:XM_008758599.2,RGD:3947	utrophin, transcript variant X8	GO:0030864,GO:0005654,GO:0031527,GO:0031594,GO:0005737,GO:0005886,GO:0007528,GO:0008270,GO:0014894,GO:0016010,GO:0042383,GO:0017166,GO:0045202,GO:0019901,GO:0045211,GO:0030054,GO:0001954,GO:0051015,GO:0030175,GO:0003779,GO:0070938,GO:0030426,GO:0005178	cortical actin cytoskeleton|nucleoplasm|filopodium membrane|neuromuscular junction|cytoplasm|plasma membrane|neuromuscular junction development|zinc ion binding|response to denervation involved in regulation of muscle adaptation|dystrophin-associated glycoprotein complex|sarcolemma|vinculin binding|synapse|protein kinase binding|postsynaptic membrane|cell junction|positive regulation of cell-matr…
circRNA_00111|Chr1:6546222_6613874_-	Chr1	-	6546222	6613874	67653	729	sense-overlapping	XM_008758599.2	Chr1:6451809_6626093_-	Utrn	GeneID:25600,Genbank:XM_008758599.2,RGD:3947	utrophin, transcript variant X8	GO:0030864,GO:0005654,GO:0031527,GO:0031594,GO:0005737,GO:0005886,GO:0007528,GO:0008270,GO:0014894,GO:0016010,GO:0042383,GO:0017166,GO:0045202,GO:0019901,GO:0045211,GO:0030054,GO:0001954,GO:0051015,GO:0030175,GO:0003779,GO:0070938,GO:0030426,GO:0005178	cortical actin cytoskeleton|nucleoplasm|filopodium membrane|neuromuscular junction|cytoplasm|plasma membrane|neuromuscular junction development|zinc ion binding|response to denervation involved in regulation of muscle adaptation|dystrophin-associated glycoprotein complex|sarcolemma|vinculin binding|synapse|protein kinase binding|postsynaptic membrane|cell junction|positive regulation of cell-matr…
circRNA_00112|Chr1:6575079_6601608_-	Chr1	-	6575079	6601608	26530	287	sense-overlapping	XM_008758599.2	Chr1:6451809_6626093_-	Utrn	GeneID:25600,Genbank:XM_008758599.2,RGD:3947	utrophin, transcript variant X8	GO:0030864,GO:0005654,GO:0031527,GO:0031594,GO:0005737,GO:0005886,GO:0007528,GO:0008270,GO:0014894,GO:0016010,GO:0042383,GO:0017166,GO:0045202,GO:0019901,GO:0045211,GO:0030054,GO:0001954,GO:0051015,GO:0030175,GO:0003779,GO:0070938,GO:0030426,GO:0005178	cortical actin cytoskeleton|nucleoplasm|filopodium membrane|neuromuscular junction|cytoplasm|plasma membrane|neuromuscular junction development|zinc ion binding|response to denervation involved in regulation of muscle adaptation|dystrophin-associated glycoprotein complex|sarcolemma|vinculin binding|synapse|protein kinase binding|postsynaptic membrane|cell junction|positive regulation of cell-matr…
circRNA_00113|Chr1:6575079_6613874_-	Chr1	-	6575079	6613874	38796	460	sense-overlapping	XM_008758599.2	Chr1:6451809_6626093_-	Utrn	GeneID:25600,Genbank:XM_008758599.2,RGD:3947	utrophin, transcript variant X8	GO:0030864,GO:0005654,GO:0031527,GO:0031594,GO:0005737,GO:0005886,GO:0007528,GO:0008270,GO:0014894,GO:0016010,GO:0042383,GO:0017166,GO:0045202,GO:0019901,GO:0045211,GO:0030054,GO:0001954,GO:0051015,GO:0030175,GO:0003779,GO:0070938,GO:0030426,GO:0005178	cortical actin cytoskeleton|nucleoplasm|filopodium membrane|neuromuscular junction|cytoplasm|plasma membrane|neuromuscular junction development|zinc ion binding|response to denervation involved in regulation of muscle adaptation|dystrophin-associated glycoprotein complex|sarcolemma|vinculin binding|synapse|protein kinase binding|postsynaptic membrane|cell junction|positive regulation of cell-matr…
circRNA_00114|Chr1:6601452_6613874_-	Chr1	-	6601452	6613874	12423	330	sense-overlapping	XM_008758599.2	Chr1:6451809_6626093_-	Utrn	GeneID:25600,Genbank:XM_008758599.2,RGD:3947	utrophin, transcript variant X8	GO:0030864,GO:0005654,GO:0031527,GO:0031594,GO:0005737,GO:0005886,GO:0007528,GO:0008270,GO:0014894,GO:0016010,GO:0042383,GO:0017166,GO:0045202,GO:0019901,GO:0045211,GO:0030054,GO:0001954,GO:0051015,GO:0030175,GO:0003779,GO:0070938,GO:0030426,GO:0005178	cortical actin cytoskeleton|nucleoplasm|filopodium membrane|neuromuscular junction|cytoplasm|plasma membrane|neuromuscular junction development|zinc ion binding|response to denervation involved in regulation of muscle adaptation|dystrophin-associated glycoprotein complex|sarcolemma|vinculin binding|synapse|protein kinase binding|postsynaptic membrane|cell junction|positive regulation of cell-matr…
circRNA_00115|Chr1:6702976_6725123_-	Chr1	-	6702976	6725123	22148	551	sense-overlapping	XM_017588826.1	Chr1:6451809_6832770_-	Utrn	GeneID:25600,Genbank:XM_017588826.1,RGD:3947	utrophin, transcript variant X6	GO:0030864,GO:0005654,GO:0031527,GO:0031594,GO:0005737,GO:0005886,GO:0007528,GO:0008270,GO:0014894,GO:0016010,GO:0042383,GO:0017166,GO:0045202,GO:0019901,GO:0045211,GO:0030054,GO:0001954,GO:0051015,GO:0030175,GO:0003779,GO:0070938,GO:0030426,GO:0005178	cortical actin cytoskeleton|nucleoplasm|filopodium membrane|neuromuscular junction|cytoplasm|plasma membrane|neuromuscular junction development|zinc ion binding|response to denervation involved in regulation of muscle adaptation|dystrophin-associated glycoprotein complex|sarcolemma|vinculin binding|synapse|protein kinase binding|postsynaptic membrane|cell junction|positive regulation of cell-matr…
circRNA_00116|Chr1:6702976_6745333_-	Chr1	-	6702976	6745333	42358	1237	sense-overlapping	XM_017588826.1	Chr1:6451809_6832770_-	Utrn	GeneID:25600,Genbank:XM_017588826.1,RGD:3947	utrophin, transcript variant X6	GO:0030864,GO:0005654,GO:0031527,GO:0031594,GO:0005737,GO:0005886,GO:0007528,GO:0008270,GO:0014894,GO:0016010,GO:0042383,GO:0017166,GO:0045202,GO:0019901,GO:0045211,GO:0030054,GO:0001954,GO:0051015,GO:0030175,GO:0003779,GO:0070938,GO:0030426,GO:0005178	cortical actin cytoskeleton|nucleoplasm|filopodium membrane|neuromuscular junction|cytoplasm|plasma membrane|neuromuscular junction development|zinc ion binding|response to denervation involved in regulation of muscle adaptation|dystrophin-associated glycoprotein complex|sarcolemma|vinculin binding|synapse|protein kinase binding|postsynaptic membrane|cell junction|positive regulation of cell-matr…
circRNA_00117|Chr1:6702976_6754239_-	Chr1	-	6702976	6754239	51264	1923	sense-overlapping	XM_017588826.1	Chr1:6451809_6832770_-	Utrn	GeneID:25600,Genbank:XM_017588826.1,RGD:3947	utrophin, transcript variant X6	GO:0030864,GO:0005654,GO:0031527,GO:0031594,GO:0005737,GO:0005886,GO:0007528,GO:0008270,GO:0014894,GO:0016010,GO:0042383,GO:0017166,GO:0045202,GO:0019901,GO:0045211,GO:0030054,GO:0001954,GO:0051015,GO:0030175,GO:0003779,GO:0070938,GO:0030426,GO:0005178	cortical actin cytoskeleton|nucleoplasm|filopodium membrane|neuromuscular junction|cytoplasm|plasma membrane|neuromuscular junction development|zinc ion binding|response to denervation involved in regulation of muscle adaptation|dystrophin-associated glycoprotein complex|sarcolemma|vinculin binding|synapse|protein kinase binding|postsynaptic membrane|cell junction|positive regulation of cell-matr…
circRNA_00118|Chr1:6728716_6737395_-	Chr1	-	6728716	6737395	8680	6413	sense-overlapping	XM_017588826.1	Chr1:6451809_6832770_-	Utrn	GeneID:25600,Genbank:XM_017588826.1,RGD:3947	utrophin, transcript variant X6	GO:0030864,GO:0005654,GO:0031527,GO:0031594,GO:0005737,GO:0005886,GO:0007528,GO:0008270,GO:0014894,GO:0016010,GO:0042383,GO:0017166,GO:0045202,GO:0019901,GO:0045211,GO:0030054,GO:0001954,GO:0051015,GO:0030175,GO:0003779,GO:0070938,GO:0030426,GO:0005178	cortical actin cytoskeleton|nucleoplasm|filopodium membrane|neuromuscular junction|cytoplasm|plasma membrane|neuromuscular junction development|zinc ion binding|response to denervation involved in regulation of muscle adaptation|dystrophin-associated glycoprotein complex|sarcolemma|vinculin binding|synapse|protein kinase binding|postsynaptic membrane|cell junction|positive regulation of cell-matr…
circRNA_00119|Chr1:6739926_6754239_-	Chr1	-	6739926	6754239	14314	1048	sense-overlapping	XM_017588826.1	Chr1:6451809_6832770_-	Utrn	GeneID:25600,Genbank:XM_017588826.1,RGD:3947	utrophin, transcript variant X6	GO:0030864,GO:0005654,GO:0031527,GO:0031594,GO:0005737,GO:0005886,GO:0007528,GO:0008270,GO:0014894,GO:0016010,GO:0042383,GO:0017166,GO:0045202,GO:0019901,GO:0045211,GO:0030054,GO:0001954,GO:0051015,GO:0030175,GO:0003779,GO:0070938,GO:0030426,GO:0005178	cortical actin cytoskeleton|nucleoplasm|filopodium membrane|neuromuscular junction|cytoplasm|plasma membrane|neuromuscular junction development|zinc ion binding|response to denervation involved in regulation of muscle adaptation|dystrophin-associated glycoprotein complex|sarcolemma|vinculin binding|synapse|protein kinase binding|postsynaptic membrane|cell junction|positive regulation of cell-matr…
circRNA_00120|Chr1:6754054_6800344_-	Chr1	-	6754054	6800344	46291	2850	sense-overlapping	XM_017588826.1	Chr1:6451809_6832770_-	Utrn	GeneID:25600,Genbank:XM_017588826.1,RGD:3947	utrophin, transcript variant X6	GO:0030864,GO:0005654,GO:0031527,GO:0031594,GO:0005737,GO:0005886,GO:0007528,GO:0008270,GO:0014894,GO:0016010,GO:0042383,GO:0017166,GO:0045202,GO:0019901,GO:0045211,GO:0030054,GO:0001954,GO:0051015,GO:0030175,GO:0003779,GO:0070938,GO:0030426,GO:0005178	cortical actin cytoskeleton|nucleoplasm|filopodium membrane|neuromuscular junction|cytoplasm|plasma membrane|neuromuscular junction development|zinc ion binding|response to denervation involved in regulation of muscle adaptation|dystrophin-associated glycoprotein complex|sarcolemma|vinculin binding|synapse|protein kinase binding|postsynaptic membrane|cell junction|positive regulation of cell-matr…
circRNA_00121|Chr1:6774742_6787669_-	Chr1	-	6774742	6787669	12928	1083	sense-overlapping	XM_017588826.1	Chr1:6451809_6832770_-	Utrn	GeneID:25600,Genbank:XM_017588826.1,RGD:3947	utrophin, transcript variant X6	GO:0030864,GO:0005654,GO:0031527,GO:0031594,GO:0005737,GO:0005886,GO:0007528,GO:0008270,GO:0014894,GO:0016010,GO:0042383,GO:0017166,GO:0045202,GO:0019901,GO:0045211,GO:0030054,GO:0001954,GO:0051015,GO:0030175,GO:0003779,GO:0070938,GO:0030426,GO:0005178	cortical actin cytoskeleton|nucleoplasm|filopodium membrane|neuromuscular junction|cytoplasm|plasma membrane|neuromuscular junction development|zinc ion binding|response to denervation involved in regulation of muscle adaptation|dystrophin-associated glycoprotein complex|sarcolemma|vinculin binding|synapse|protein kinase binding|postsynaptic membrane|cell junction|positive regulation of cell-matr…
circRNA_00122|Chr1:6774742_6800344_-	Chr1	-	6774742	6800344	25603	1410	sense-overlapping	XM_017588826.1	Chr1:6451809_6832770_-	Utrn	GeneID:25600,Genbank:XM_017588826.1,RGD:3947	utrophin, transcript variant X6	GO:0030864,GO:0005654,GO:0031527,GO:0031594,GO:0005737,GO:0005886,GO:0007528,GO:0008270,GO:0014894,GO:0016010,GO:0042383,GO:0017166,GO:0045202,GO:0019901,GO:0045211,GO:0030054,GO:0001954,GO:0051015,GO:0030175,GO:0003779,GO:0070938,GO:0030426,GO:0005178	cortical actin cytoskeleton|nucleoplasm|filopodium membrane|neuromuscular junction|cytoplasm|plasma membrane|neuromuscular junction development|zinc ion binding|response to denervation involved in regulation of muscle adaptation|dystrophin-associated glycoprotein complex|sarcolemma|vinculin binding|synapse|protein kinase binding|postsynaptic membrane|cell junction|positive regulation of cell-matr…
circRNA_00123|Chr1:6774742_6829781_-	Chr1	-	6774742	6829781	55040	3408	sense-overlapping	XM_017588826.1	Chr1:6451809_6832770_-	Utrn	GeneID:25600,Genbank:XM_017588826.1,RGD:3947	utrophin, transcript variant X6	GO:0030864,GO:0005654,GO:0031527,GO:0031594,GO:0005737,GO:0005886,GO:0007528,GO:0008270,GO:0014894,GO:0016010,GO:0042383,GO:0017166,GO:0045202,GO:0019901,GO:0045211,GO:0030054,GO:0001954,GO:0051015,GO:0030175,GO:0003779,GO:0070938,GO:0030426,GO:0005178	cortical actin cytoskeleton|nucleoplasm|filopodium membrane|neuromuscular junction|cytoplasm|plasma membrane|neuromuscular junction development|zinc ion binding|response to denervation involved in regulation of muscle adaptation|dystrophin-associated glycoprotein complex|sarcolemma|vinculin binding|synapse|protein kinase binding|postsynaptic membrane|cell junction|positive regulation of cell-matr…
circRNA_00124|Chr1:6775974_6800344_-	Chr1	-	6775974	6800344	24371	1281	sense-overlapping	XM_017588826.1	Chr1:6451809_6832770_-	Utrn	GeneID:25600,Genbank:XM_017588826.1,RGD:3947	utrophin, transcript variant X6	GO:0030864,GO:0005654,GO:0031527,GO:0031594,GO:0005737,GO:0005886,GO:0007528,GO:0008270,GO:0014894,GO:0016010,GO:0042383,GO:0017166,GO:0045202,GO:0019901,GO:0045211,GO:0030054,GO:0001954,GO:0051015,GO:0030175,GO:0003779,GO:0070938,GO:0030426,GO:0005178	cortical actin cytoskeleton|nucleoplasm|filopodium membrane|neuromuscular junction|cytoplasm|plasma membrane|neuromuscular junction development|zinc ion binding|response to denervation involved in regulation of muscle adaptation|dystrophin-associated glycoprotein complex|sarcolemma|vinculin binding|synapse|protein kinase binding|postsynaptic membrane|cell junction|positive regulation of cell-matr…
circRNA_00125|Chr1:6779795_6783051_-	Chr1	-	6779795	6783051	3257	486	sense-overlapping	XM_017588826.1	Chr1:6451809_6832770_-	Utrn	GeneID:25600,Genbank:XM_017588826.1,RGD:3947	utrophin, transcript variant X6	GO:0030864,GO:0005654,GO:0031527,GO:0031594,GO:0005737,GO:0005886,GO:0007528,GO:0008270,GO:0014894,GO:0016010,GO:0042383,GO:0017166,GO:0045202,GO:0019901,GO:0045211,GO:0030054,GO:0001954,GO:0051015,GO:0030175,GO:0003779,GO:0070938,GO:0030426,GO:0005178	cortical actin cytoskeleton|nucleoplasm|filopodium membrane|neuromuscular junction|cytoplasm|plasma membrane|neuromuscular junction development|zinc ion binding|response to denervation involved in regulation of muscle adaptation|dystrophin-associated glycoprotein complex|sarcolemma|vinculin binding|synapse|protein kinase binding|postsynaptic membrane|cell junction|positive regulation of cell-matr…
circRNA_00126|Chr1:6800132_6819230_-	Chr1	-	6800132	6819230	19099	1452	sense-overlapping	XM_017588826.1	Chr1:6451809_6832770_-	Utrn	GeneID:25600,Genbank:XM_017588826.1,RGD:3947	utrophin, transcript variant X6	GO:0030864,GO:0005654,GO:0031527,GO:0031594,GO:0005737,GO:0005886,GO:0007528,GO:0008270,GO:0014894,GO:0016010,GO:0042383,GO:0017166,GO:0045202,GO:0019901,GO:0045211,GO:0030054,GO:0001954,GO:0051015,GO:0030175,GO:0003779,GO:0070938,GO:0030426,GO:0005178	cortical actin cytoskeleton|nucleoplasm|filopodium membrane|neuromuscular junction|cytoplasm|plasma membrane|neuromuscular junction development|zinc ion binding|response to denervation involved in regulation of muscle adaptation|dystrophin-associated glycoprotein complex|sarcolemma|vinculin binding|synapse|protein kinase binding|postsynaptic membrane|cell junction|positive regulation of cell-matr…
circRNA_00127|Chr1:6804365_6816920_-	Chr1	-	6804365	6816920	12556	805	sense-overlapping	XM_017588826.1	Chr1:6451809_6832770_-	Utrn	GeneID:25600,Genbank:XM_017588826.1,RGD:3947	utrophin, transcript variant X6	GO:0030864,GO:0005654,GO:0031527,GO:0031594,GO:0005737,GO:0005886,GO:0007528,GO:0008270,GO:0014894,GO:0016010,GO:0042383,GO:0017166,GO:0045202,GO:0019901,GO:0045211,GO:0030054,GO:0001954,GO:0051015,GO:0030175,GO:0003779,GO:0070938,GO:0030426,GO:0005178	cortical actin cytoskeleton|nucleoplasm|filopodium membrane|neuromuscular junction|cytoplasm|plasma membrane|neuromuscular junction development|zinc ion binding|response to denervation involved in regulation of muscle adaptation|dystrophin-associated glycoprotein complex|sarcolemma|vinculin binding|synapse|protein kinase binding|postsynaptic membrane|cell junction|positive regulation of cell-matr…
circRNA_00128|Chr1:6804365_6819230_-	Chr1	-	6804365	6819230	14866	1093	sense-overlapping	XM_017588826.1	Chr1:6451809_6832770_-	Utrn	GeneID:25600,Genbank:XM_017588826.1,RGD:3947	utrophin, transcript variant X6	GO:0030864,GO:0005654,GO:0031527,GO:0031594,GO:0005737,GO:0005886,GO:0007528,GO:0008270,GO:0014894,GO:0016010,GO:0042383,GO:0017166,GO:0045202,GO:0019901,GO:0045211,GO:0030054,GO:0001954,GO:0051015,GO:0030175,GO:0003779,GO:0070938,GO:0030426,GO:0005178	cortical actin cytoskeleton|nucleoplasm|filopodium membrane|neuromuscular junction|cytoplasm|plasma membrane|neuromuscular junction development|zinc ion binding|response to denervation involved in regulation of muscle adaptation|dystrophin-associated glycoprotein complex|sarcolemma|vinculin binding|synapse|protein kinase binding|postsynaptic membrane|cell junction|positive regulation of cell-matr…
circRNA_00129|Chr1:6804365_6824947_-	Chr1	-	6804365	6824947	20583	1315	sense-overlapping	XM_017588826.1	Chr1:6451809_6832770_-	Utrn	GeneID:25600,Genbank:XM_017588826.1,RGD:3947	utrophin, transcript variant X6	GO:0030864,GO:0005654,GO:0031527,GO:0031594,GO:0005737,GO:0005886,GO:0007528,GO:0008270,GO:0014894,GO:0016010,GO:0042383,GO:0017166,GO:0045202,GO:0019901,GO:0045211,GO:0030054,GO:0001954,GO:0051015,GO:0030175,GO:0003779,GO:0070938,GO:0030426,GO:0005178	cortical actin cytoskeleton|nucleoplasm|filopodium membrane|neuromuscular junction|cytoplasm|plasma membrane|neuromuscular junction development|zinc ion binding|response to denervation involved in regulation of muscle adaptation|dystrophin-associated glycoprotein complex|sarcolemma|vinculin binding|synapse|protein kinase binding|postsynaptic membrane|cell junction|positive regulation of cell-matr…
circRNA_00130|Chr1:6810305_6812101_-	Chr1	-	6810305	6812101	1797	212	sense-overlapping	XM_017588826.1	Chr1:6451809_6832770_-	Utrn	GeneID:25600,Genbank:XM_017588826.1,RGD:3947	utrophin, transcript variant X6	GO:0030864,GO:0005654,GO:0031527,GO:0031594,GO:0005737,GO:0005886,GO:0007528,GO:0008270,GO:0014894,GO:0016010,GO:0042383,GO:0017166,GO:0045202,GO:0019901,GO:0045211,GO:0030054,GO:0001954,GO:0051015,GO:0030175,GO:0003779,GO:0070938,GO:0030426,GO:0005178	cortical actin cytoskeleton|nucleoplasm|filopodium membrane|neuromuscular junction|cytoplasm|plasma membrane|neuromuscular junction development|zinc ion binding|response to denervation involved in regulation of muscle adaptation|dystrophin-associated glycoprotein complex|sarcolemma|vinculin binding|synapse|protein kinase binding|postsynaptic membrane|cell junction|positive regulation of cell-matr…
circRNA_00131|Chr1:6810305_6819230_-	Chr1	-	6810305	6819230	8926	670	sense-overlapping	XM_017588826.1	Chr1:6451809_6832770_-	Utrn	GeneID:25600,Genbank:XM_017588826.1,RGD:3947	utrophin, transcript variant X6	GO:0030864,GO:0005654,GO:0031527,GO:0031594,GO:0005737,GO:0005886,GO:0007528,GO:0008270,GO:0014894,GO:0016010,GO:0042383,GO:0017166,GO:0045202,GO:0019901,GO:0045211,GO:0030054,GO:0001954,GO:0051015,GO:0030175,GO:0003779,GO:0070938,GO:0030426,GO:0005178	cortical actin cytoskeleton|nucleoplasm|filopodium membrane|neuromuscular junction|cytoplasm|plasma membrane|neuromuscular junction development|zinc ion binding|response to denervation involved in regulation of muscle adaptation|dystrophin-associated glycoprotein complex|sarcolemma|vinculin binding|synapse|protein kinase binding|postsynaptic membrane|cell junction|positive regulation of cell-matr…
circRNA_00132|Chr1:6810305_6829781_-	Chr1	-	6810305	6829781	19477	1429	sense-overlapping	XM_017588826.1	Chr1:6451809_6832770_-	Utrn	GeneID:25600,Genbank:XM_017588826.1,RGD:3947	utrophin, transcript variant X6	GO:0030864,GO:0005654,GO:0031527,GO:0031594,GO:0005737,GO:0005886,GO:0007528,GO:0008270,GO:0014894,GO:0016010,GO:0042383,GO:0017166,GO:0045202,GO:0019901,GO:0045211,GO:0030054,GO:0001954,GO:0051015,GO:0030175,GO:0003779,GO:0070938,GO:0030426,GO:0005178	cortical actin cytoskeleton|nucleoplasm|filopodium membrane|neuromuscular junction|cytoplasm|plasma membrane|neuromuscular junction development|zinc ion binding|response to denervation involved in regulation of muscle adaptation|dystrophin-associated glycoprotein complex|sarcolemma|vinculin binding|synapse|protein kinase binding|postsynaptic membrane|cell junction|positive regulation of cell-matr…
circRNA_00133|Chr1:6837861_6841171_-	Chr1	-	6837861	6841171	3311	344	sense-overlapping	XM_006227637.3	Chr1:6451809_6905681_-	Utrn	GeneID:25600,Genbank:XM_006227637.3,RGD:3947	utrophin, transcript variant X1	GO:0030864,GO:0005654,GO:0031527,GO:0031594,GO:0005737,GO:0005886,GO:0007528,GO:0008270,GO:0014894,GO:0016010,GO:0042383,GO:0017166,GO:0045202,GO:0019901,GO:0045211,GO:0030054,GO:0001954,GO:0051015,GO:0030175,GO:0003779,GO:0070938,GO:0030426,GO:0005178	cortical actin cytoskeleton|nucleoplasm|filopodium membrane|neuromuscular junction|cytoplasm|plasma membrane|neuromuscular junction development|zinc ion binding|response to denervation involved in regulation of muscle adaptation|dystrophin-associated glycoprotein complex|sarcolemma|vinculin binding|synapse|protein kinase binding|postsynaptic membrane|cell junction|positive regulation of cell-matr…
circRNA_00134|Chr1:6837861_6853903_-	Chr1	-	6837861	6853903	16043	499	sense-overlapping	XM_006227637.3	Chr1:6451809_6905681_-	Utrn	GeneID:25600,Genbank:XM_006227637.3,RGD:3947	utrophin, transcript variant X1	GO:0030864,GO:0005654,GO:0031527,GO:0031594,GO:0005737,GO:0005886,GO:0007528,GO:0008270,GO:0014894,GO:0016010,GO:0042383,GO:0017166,GO:0045202,GO:0019901,GO:0045211,GO:0030054,GO:0001954,GO:0051015,GO:0030175,GO:0003779,GO:0070938,GO:0030426,GO:0005178	cortical actin cytoskeleton|nucleoplasm|filopodium membrane|neuromuscular junction|cytoplasm|plasma membrane|neuromuscular junction development|zinc ion binding|response to denervation involved in regulation of muscle adaptation|dystrophin-associated glycoprotein complex|sarcolemma|vinculin binding|synapse|protein kinase binding|postsynaptic membrane|cell junction|positive regulation of cell-matr…
circRNA_00135|Chr1:7684958_7708198_-	Chr1	-	7684958	7708198	23241	1772	sense-overlapping	NM_031350.1	Chr1:7685209_7726238_-	Pex3	GeneID:83519,Genbank:NM_031350.1,RGD:621636	peroxisomal biogenesis factor 3	GO:0045046,GO:0005777,GO:0046983,GO:0005778,GO:0005779,GO:0005783,GO:0005829,GO:0007031,GO:0008289,GO:0016021,GO:0016557,GO:0005515,GO:0032991,GO:0005654,GO:0032994	protein import into peroxisome membrane|peroxisome|protein dimerization activity|peroxisomal membrane|integral component of peroxisomal membrane|endoplasmic reticulum|cytosol|peroxisome organization|lipid binding|integral component of membrane|peroxisome membrane biogenesis|protein binding|protein-containing complex|nucleoplasm|protein-lipid complex	rno04146	Peroxisome
circRNA_00136|Chr1:7698480_7699685_-	Chr1	-	7698480	7699685	1206	194	sense-overlapping	NM_031350.1	Chr1:7685209_7726238_-	Pex3	GeneID:83519,Genbank:NM_031350.1,RGD:621636	peroxisomal biogenesis factor 3	GO:0045046,GO:0005777,GO:0046983,GO:0005778,GO:0005779,GO:0005783,GO:0005829,GO:0007031,GO:0008289,GO:0016021,GO:0016557,GO:0005515,GO:0032991,GO:0005654,GO:0032994	protein import into peroxisome membrane|peroxisome|protein dimerization activity|peroxisomal membrane|integral component of peroxisomal membrane|endoplasmic reticulum|cytosol|peroxisome organization|lipid binding|integral component of membrane|peroxisome membrane biogenesis|protein binding|protein-containing complex|nucleoplasm|protein-lipid complex	rno04146	Peroxisome
circRNA_00137|Chr1:7698480_7708198_-	Chr1	-	7698480	7708198	9719	607	sense-overlapping	NM_031350.1	Chr1:7685209_7726238_-	Pex3	GeneID:83519,Genbank:NM_031350.1,RGD:621636	peroxisomal biogenesis factor 3	GO:0045046,GO:0005777,GO:0046983,GO:0005778,GO:0005779,GO:0005783,GO:0005829,GO:0007031,GO:0008289,GO:0016021,GO:0016557,GO:0005515,GO:0032991,GO:0005654,GO:0032994	protein import into peroxisome membrane|peroxisome|protein dimerization activity|peroxisomal membrane|integral component of peroxisomal membrane|endoplasmic reticulum|cytosol|peroxisome organization|lipid binding|integral component of membrane|peroxisome membrane biogenesis|protein binding|protein-containing complex|nucleoplasm|protein-lipid complex	rno04146	Peroxisome
circRNA_00138|Chr1:7730184_7742555_+	Chr1	+	7730184	7742555	12372	449	sense-overlapping	NM_001115028.1	Chr1:7726447_7743112_+	Adat2	GeneID:361453,Genbank:NM_001115028.1,RGD:1309642	adenosine deaminase, tRNA-specific 2
circRNA_00139|Chr1:7889929_7973865_-	Chr1	-	7889929	7973865	83937	83937	sense-overlapping	NM_001134425.1	Chr1:7816841_8038609_-	Aig1	GeneID:292486,Genbank:NM_001134425.1,RGD:1562920	androgen-induced 1	GO:0016787,GO:0042758,GO:0012505,GO:0016020,GO:0016021	hydrolase activity|long-chain fatty acid catabolic process|endomembrane system|membrane|integral component of membrane
circRNA_00140|Chr1:7909308_7976859_-	Chr1	-	7909308	7976859	67552	67552	sense-overlapping	NM_001134425.1	Chr1:7816841_8038609_-	Aig1	GeneID:292486,Genbank:NM_001134425.1,RGD:1562920	androgen-induced 1	GO:0016787,GO:0042758,GO:0012505,GO:0016020,GO:0016021	hydrolase activity|long-chain fatty acid catabolic process|endomembrane system|membrane|integral component of membrane
circRNA_00141|Chr1:7961776_7973865_-	Chr1	-	7961776	7973865	12090	225	sense-overlapping	XM_008758604.2	Chr1:7957154_8038801_-	Aig1	GeneID:292486,Genbank:XM_008758604.2,RGD:1562920	androgen-induced 1, transcript variant X1	GO:0016787,GO:0042758,GO:0012505,GO:0016020,GO:0016021	hydrolase activity|long-chain fatty acid catabolic process|endomembrane system|membrane|integral component of membrane
circRNA_00142|Chr1:7961776_7976859_-	Chr1	-	7961776	7976859	15084	3219	sense-overlapping	XM_008758604.2	Chr1:7957154_8038801_-	Aig1	GeneID:292486,Genbank:XM_008758604.2,RGD:1562920	androgen-induced 1, transcript variant X1	GO:0016787,GO:0042758,GO:0012505,GO:0016020,GO:0016021	hydrolase activity|long-chain fatty acid catabolic process|endomembrane system|membrane|integral component of membrane
circRNA_00143|Chr1:7961776_7983342_-	Chr1	-	7961776	7983342	21567	9702	sense-overlapping	XM_008758604.2	Chr1:7957154_8038801_-	Aig1	GeneID:292486,Genbank:XM_008758604.2,RGD:1562920	androgen-induced 1, transcript variant X1	GO:0016787,GO:0042758,GO:0012505,GO:0016020,GO:0016021	hydrolase activity|long-chain fatty acid catabolic process|endomembrane system|membrane|integral component of membrane
circRNA_00144|Chr1:7961776_7999779_-	Chr1	-	7961776	7999779	38004	381	sense-overlapping	XM_008758604.2	Chr1:7957154_8038801_-	Aig1	GeneID:292486,Genbank:XM_008758604.2,RGD:1562920	androgen-induced 1, transcript variant X1	GO:0016787,GO:0042758,GO:0012505,GO:0016020,GO:0016021	hydrolase activity|long-chain fatty acid catabolic process|endomembrane system|membrane|integral component of membrane
circRNA_00145|Chr1:7973047_7973865_-	Chr1	-	7973047	7973865	819	819	sense-overlapping	NM_001134425.1	Chr1:7816841_8038609_-	Aig1	GeneID:292486,Genbank:NM_001134425.1,RGD:1562920	androgen-induced 1	GO:0016787,GO:0042758,GO:0012505,GO:0016020,GO:0016021	hydrolase activity|long-chain fatty acid catabolic process|endomembrane system|membrane|integral component of membrane
circRNA_00146|Chr1:7973764_7976859_-	Chr1	-	7973764	7976859	3096	3096	sense-overlapping	NM_001134425.1	Chr1:7816841_8038609_-	Aig1	GeneID:292486,Genbank:NM_001134425.1,RGD:1562920	androgen-induced 1	GO:0016787,GO:0042758,GO:0012505,GO:0016020,GO:0016021	hydrolase activity|long-chain fatty acid catabolic process|endomembrane system|membrane|integral component of membrane
circRNA_00147|Chr1:7973764_7984148_-	Chr1	-	7973764	7984148	10385	10385	sense-overlapping	NM_001134425.1	Chr1:7816841_8038609_-	Aig1	GeneID:292486,Genbank:NM_001134425.1,RGD:1562920	androgen-induced 1	GO:0016787,GO:0042758,GO:0012505,GO:0016020,GO:0016021	hydrolase activity|long-chain fatty acid catabolic process|endomembrane system|membrane|integral component of membrane
circRNA_00148|Chr1:8155766_8159996_+	Chr1	+	8155766	8159996	4231	4231	intronic	NM_024137.1	Chr1:8129354_8333890_+	Hivep2	GeneID:29721,Genbank:NM_024137.1,RGD:61988	human immunodeficiency virus type I enhancer binding protein 2	GO:0003700,GO:0005634,GO:0005654,GO:0006355,GO:0006366,GO:0007165,GO:0007275,GO:0043565,GO:0044212,GO:0045944,GO:0000978,GO:0046872,GO:0001077,GO:0003676	DNA binding transcription factor activity|nucleus|nucleoplasm|regulation of transcription, DNA-templated|transcription by RNA polymerase II|signal transduction|multicellular organism development|sequence-specific DNA binding|transcription regulatory region DNA binding|positive regulation of transcription by RNA polymerase II|RNA polymerase II proximal promoter sequence-specific DNA binding|metal …
circRNA_00149|Chr1:8155769_8156553_+	Chr1	+	8155769	8156553	785	785	intronic	NM_024137.1	Chr1:8129354_8333890_+	Hivep2	GeneID:29721,Genbank:NM_024137.1,RGD:61988	human immunodeficiency virus type I enhancer binding protein 2	GO:0003700,GO:0005634,GO:0005654,GO:0006355,GO:0006366,GO:0007165,GO:0007275,GO:0043565,GO:0044212,GO:0045944,GO:0000978,GO:0046872,GO:0001077,GO:0003676	DNA binding transcription factor activity|nucleus|nucleoplasm|regulation of transcription, DNA-templated|transcription by RNA polymerase II|signal transduction|multicellular organism development|sequence-specific DNA binding|transcription regulatory region DNA binding|positive regulation of transcription by RNA polymerase II|RNA polymerase II proximal promoter sequence-specific DNA binding|metal …
circRNA_00150|Chr1:8155769_8159996_+	Chr1	+	8155769	8159996	4228	4228	intronic	NM_024137.1	Chr1:8129354_8333890_+	Hivep2	GeneID:29721,Genbank:NM_024137.1,RGD:61988	human immunodeficiency virus type I enhancer binding protein 2	GO:0003700,GO:0005634,GO:0005654,GO:0006355,GO:0006366,GO:0007165,GO:0007275,GO:0043565,GO:0044212,GO:0045944,GO:0000978,GO:0046872,GO:0001077,GO:0003676	DNA binding transcription factor activity|nucleus|nucleoplasm|regulation of transcription, DNA-templated|transcription by RNA polymerase II|signal transduction|multicellular organism development|sequence-specific DNA binding|transcription regulatory region DNA binding|positive regulation of transcription by RNA polymerase II|RNA polymerase II proximal promoter sequence-specific DNA binding|metal …
circRNA_00151|Chr1:8155769_8177205_+	Chr1	+	8155769	8177205	21437	21437	intronic	NM_024137.1	Chr1:8129354_8333890_+	Hivep2	GeneID:29721,Genbank:NM_024137.1,RGD:61988	human immunodeficiency virus type I enhancer binding protein 2	GO:0003700,GO:0005634,GO:0005654,GO:0006355,GO:0006366,GO:0007165,GO:0007275,GO:0043565,GO:0044212,GO:0045944,GO:0000978,GO:0046872,GO:0001077,GO:0003676	DNA binding transcription factor activity|nucleus|nucleoplasm|regulation of transcription, DNA-templated|transcription by RNA polymerase II|signal transduction|multicellular organism development|sequence-specific DNA binding|transcription regulatory region DNA binding|positive regulation of transcription by RNA polymerase II|RNA polymerase II proximal promoter sequence-specific DNA binding|metal …
circRNA_00152|Chr1:8155769_8178090_+	Chr1	+	8155769	8178090	22322	22322	intronic	NM_024137.1	Chr1:8129354_8333890_+	Hivep2	GeneID:29721,Genbank:NM_024137.1,RGD:61988	human immunodeficiency virus type I enhancer binding protein 2	GO:0003700,GO:0005634,GO:0005654,GO:0006355,GO:0006366,GO:0007165,GO:0007275,GO:0043565,GO:0044212,GO:0045944,GO:0000978,GO:0046872,GO:0001077,GO:0003676	DNA binding transcription factor activity|nucleus|nucleoplasm|regulation of transcription, DNA-templated|transcription by RNA polymerase II|signal transduction|multicellular organism development|sequence-specific DNA binding|transcription regulatory region DNA binding|positive regulation of transcription by RNA polymerase II|RNA polymerase II proximal promoter sequence-specific DNA binding|metal …
circRNA_00153|Chr1:8155769_8209486_+	Chr1	+	8155769	8209486	53718	53718	intronic	NM_024137.1	Chr1:8129354_8333890_+	Hivep2	GeneID:29721,Genbank:NM_024137.1,RGD:61988	human immunodeficiency virus type I enhancer binding protein 2	GO:0003700,GO:0005634,GO:0005654,GO:0006355,GO:0006366,GO:0007165,GO:0007275,GO:0043565,GO:0044212,GO:0045944,GO:0000978,GO:0046872,GO:0001077,GO:0003676	DNA binding transcription factor activity|nucleus|nucleoplasm|regulation of transcription, DNA-templated|transcription by RNA polymerase II|signal transduction|multicellular organism development|sequence-specific DNA binding|transcription regulatory region DNA binding|positive regulation of transcription by RNA polymerase II|RNA polymerase II proximal promoter sequence-specific DNA binding|metal …
circRNA_00154|Chr1:8310579_8317985_+	Chr1	+	8310579	8317985	7407	5748	sense-overlapping	NM_024137.1	Chr1:8129354_8333890_+	Hivep2	GeneID:29721,Genbank:NM_024137.1,RGD:61988	human immunodeficiency virus type I enhancer binding protein 2	GO:0003700,GO:0005634,GO:0005654,GO:0006355,GO:0006366,GO:0007165,GO:0007275,GO:0043565,GO:0044212,GO:0045944,GO:0000978,GO:0046872,GO:0001077,GO:0003676	DNA binding transcription factor activity|nucleus|nucleoplasm|regulation of transcription, DNA-templated|transcription by RNA polymerase II|signal transduction|multicellular organism development|sequence-specific DNA binding|transcription regulatory region DNA binding|positive regulation of transcription by RNA polymerase II|RNA polymerase II proximal promoter sequence-specific DNA binding|metal …
circRNA_00155|Chr1:8592170_8646319_-	Chr1	-	8592170	8646319	54150	6504	sense-overlapping	XM_017589822.1	Chr1:8596042_8751540_-	Adgrg6	GeneID:308376,Genbank:XM_017589822.1,RGD:1308551	adhesion G protein-coupled receptor G6, transcript variant X4	GO:0007005,GO:0007166,GO:0007189,GO:0014037,GO:0016021,GO:0019933,GO:0022011,GO:0042552,GO:0043236,GO:0060347,GO:0004930,GO:0005622,GO:0005886	mitochondrion organization|cell surface receptor signaling pathway|adenylate cyclase-activating G-protein coupled receptor signaling pathway|Schwann cell differentiation|integral component of membrane|cAMP-mediated signaling|myelination in peripheral nervous system|myelination|laminin binding|heart trabecula formation|G-protein coupled receptor activity|intracellular|plasma membrane
circRNA_00156|Chr1:8839678_8860029_-	Chr1	-	8839678	8860029	20352	585	sense-overlapping	XM_006227646.2	Chr1:8830405_8878191_-	Vta1	GeneID:292640,Genbank:XM_006227646.2,RGD:1305031	vesicle trafficking 1, transcript variant X1	GO:0005829,GO:0008022,GO:0043231,GO:0046755,GO:0071985,GO:0005654,GO:0005737	cytosol|protein C-terminus binding|intracellular membrane-bounded organelle|viral budding|multivesicular body sorting pathway|nucleoplasm|cytoplasm	rno04144	Endocytosis
circRNA_00157|Chr1:8846801_8857117_-	Chr1	-	8846801	8857117	10317	313	sense-overlapping	XM_006227646.2	Chr1:8830405_8878191_-	Vta1	GeneID:292640,Genbank:XM_006227646.2,RGD:1305031	vesicle trafficking 1, transcript variant X1	GO:0005829,GO:0008022,GO:0043231,GO:0046755,GO:0071985,GO:0005654,GO:0005737	cytosol|protein C-terminus binding|intracellular membrane-bounded organelle|viral budding|multivesicular body sorting pathway|nucleoplasm|cytoplasm	rno04144	Endocytosis
circRNA_00158|Chr1:8846801_8860029_-	Chr1	-	8846801	8860029	13229	408	sense-overlapping	XM_006227646.2	Chr1:8830405_8878191_-	Vta1	GeneID:292640,Genbank:XM_006227646.2,RGD:1305031	vesicle trafficking 1, transcript variant X1	GO:0005829,GO:0008022,GO:0043231,GO:0046755,GO:0071985,GO:0005654,GO:0005737	cytosol|protein C-terminus binding|intracellular membrane-bounded organelle|viral budding|multivesicular body sorting pathway|nucleoplasm|cytoplasm	rno04144	Endocytosis
circRNA_00159|Chr1:8856235_8860029_-	Chr1	-	8856235	8860029	3795	299	sense-overlapping	XM_006227646.2	Chr1:8830405_8878191_-	Vta1	GeneID:292640,Genbank:XM_006227646.2,RGD:1305031	vesicle trafficking 1, transcript variant X1	GO:0005829,GO:0008022,GO:0043231,GO:0046755,GO:0071985,GO:0005654,GO:0005737	cytosol|protein C-terminus binding|intracellular membrane-bounded organelle|viral budding|multivesicular body sorting pathway|nucleoplasm|cytoplasm	rno04144	Endocytosis
circRNA_00160|Chr1:8912859_8921809_+	Chr1	+	8912859	8921809	8951	8951	intergenic
circRNA_00161|Chr1:9682195_9762625_+	Chr1	+	9682195	9762625	80431	80431	intergenic
circRNA_00162|Chr1:9696646_9783236_+	Chr1	+	9696646	9783236	86591	86591	intergenic
circRNA_00163|Chr1:9726264_9762625_+	Chr1	+	9726264	9762625	36362	36362	intergenic
circRNA_00164|Chr1:9726264_9783236_+	Chr1	+	9726264	9783236	56973	56973	intergenic
circRNA_00165|Chr1:9726298_9783236_+	Chr1	+	9726298	9783236	56939	56939	intergenic
circRNA_00166|Chr1:9783150_9844918_+	Chr1	+	9783150	9844918	61769	61769	intergenic
circRNA_00167|Chr1:11314085_11346359_+	Chr1	+	11314085	11346359	32275	32275	intergenic
circRNA_00168|Chr1:12002908_12073397_+	Chr1	+	12002908	12073397	70490	70490	sense-overlapping	NM_001170534.2	Chr1:12006663_12128849_+	Mcc	GeneID:307449,Genbank:NM_001170534.2,RGD:1561988	mutated in colorectal cancers	GO:0005737,GO:0005829,GO:0005886,GO:0010633,GO:0045184,GO:0050680,GO:0090090,GO:0005509,GO:0005634,GO:0005654	cytoplasm|cytosol|plasma membrane|negative regulation of epithelial cell migration|establishment of protein localization|negative regulation of epithelial cell proliferation|negative regulation of canonical Wnt signaling pathway|calcium ion binding|nucleus|nucleoplasm
circRNA_00169|Chr1:12006529_12086774_+	Chr1	+	12006529	12086774	80246	523	sense-overlapping	NM_001170534.2	Chr1:12006663_12128849_+	Mcc	GeneID:307449,Genbank:NM_001170534.2,RGD:1561988	mutated in colorectal cancers	GO:0005737,GO:0005829,GO:0005886,GO:0010633,GO:0045184,GO:0050680,GO:0090090,GO:0005509,GO:0005634,GO:0005654	cytoplasm|cytosol|plasma membrane|negative regulation of epithelial cell migration|establishment of protein localization|negative regulation of epithelial cell proliferation|negative regulation of canonical Wnt signaling pathway|calcium ion binding|nucleus|nucleoplasm
circRNA_00170|Chr1:12054554_12077227_-	Chr1	-	12054554	12077227	22674	22674	antisense	NM_001170534.2	Chr1:12006663_12128849_+	Mcc	GeneID:307449,Genbank:NM_001170534.2,RGD:1561988	mutated in colorectal cancers	GO:0005737,GO:0005829,GO:0005886,GO:0010633,GO:0045184,GO:0050680,GO:0090090,GO:0005509,GO:0005634,GO:0005654	cytoplasm|cytosol|plasma membrane|negative regulation of epithelial cell migration|establishment of protein localization|negative regulation of epithelial cell proliferation|negative regulation of canonical Wnt signaling pathway|calcium ion binding|nucleus|nucleoplasm
circRNA_00171|Chr1:12057747_12077227_-	Chr1	-	12057747	12077227	19481	19481	antisense	NM_001170534.2	Chr1:12006663_12128849_+	Mcc	GeneID:307449,Genbank:NM_001170534.2,RGD:1561988	mutated in colorectal cancers	GO:0005737,GO:0005829,GO:0005886,GO:0010633,GO:0045184,GO:0050680,GO:0090090,GO:0005509,GO:0005634,GO:0005654	cytoplasm|cytosol|plasma membrane|negative regulation of epithelial cell migration|establishment of protein localization|negative regulation of epithelial cell proliferation|negative regulation of canonical Wnt signaling pathway|calcium ion binding|nucleus|nucleoplasm
circRNA_00172|Chr1:12057747_12098921_-	Chr1	-	12057747	12098921	41175	41175	antisense	NM_001170534.2	Chr1:12006663_12128849_+	Mcc	GeneID:307449,Genbank:NM_001170534.2,RGD:1561988	mutated in colorectal cancers	GO:0005737,GO:0005829,GO:0005886,GO:0010633,GO:0045184,GO:0050680,GO:0090090,GO:0005509,GO:0005634,GO:0005654	cytoplasm|cytosol|plasma membrane|negative regulation of epithelial cell migration|establishment of protein localization|negative regulation of epithelial cell proliferation|negative regulation of canonical Wnt signaling pathway|calcium ion binding|nucleus|nucleoplasm
circRNA_00173|Chr1:12057747_12151325_-	Chr1	-	12057747	12151325	93579	51716	antisense	NM_001170534.2	Chr1:12006663_12128849_+	Mcc	GeneID:307449,Genbank:NM_001170534.2,RGD:1561988	mutated in colorectal cancers	GO:0005737,GO:0005829,GO:0005886,GO:0010633,GO:0045184,GO:0050680,GO:0090090,GO:0005509,GO:0005634,GO:0005654	cytoplasm|cytosol|plasma membrane|negative regulation of epithelial cell migration|establishment of protein localization|negative regulation of epithelial cell proliferation|negative regulation of canonical Wnt signaling pathway|calcium ion binding|nucleus|nucleoplasm
circRNA_00174|Chr1:12086530_12128849_+	Chr1	+	12086530	12128849	42320	457	sense-overlapping	NM_001170534.2	Chr1:12006663_12128849_+	Mcc	GeneID:307449,Genbank:NM_001170534.2,RGD:1561988	mutated in colorectal cancers	GO:0005737,GO:0005829,GO:0005886,GO:0010633,GO:0045184,GO:0050680,GO:0090090,GO:0005509,GO:0005634,GO:0005654	cytoplasm|cytosol|plasma membrane|negative regulation of epithelial cell migration|establishment of protein localization|negative regulation of epithelial cell proliferation|negative regulation of canonical Wnt signaling pathway|calcium ion binding|nucleus|nucleoplasm
circRNA_00175|Chr1:12086530_12134025_+	Chr1	+	12086530	12134025	47496	5633	sense-overlapping	NM_001170534.2	Chr1:12006663_12128849_+	Mcc	GeneID:307449,Genbank:NM_001170534.2,RGD:1561988	mutated in colorectal cancers	GO:0005737,GO:0005829,GO:0005886,GO:0010633,GO:0045184,GO:0050680,GO:0090090,GO:0005509,GO:0005634,GO:0005654	cytoplasm|cytosol|plasma membrane|negative regulation of epithelial cell migration|establishment of protein localization|negative regulation of epithelial cell proliferation|negative regulation of canonical Wnt signaling pathway|calcium ion binding|nucleus|nucleoplasm
circRNA_00176|Chr1:12086530_12158667_+	Chr1	+	12086530	12158667	72138	30275	sense-overlapping	NM_001170534.2	Chr1:12006663_12128849_+	Mcc	GeneID:307449,Genbank:NM_001170534.2,RGD:1561988	mutated in colorectal cancers	GO:0005737,GO:0005829,GO:0005886,GO:0010633,GO:0045184,GO:0050680,GO:0090090,GO:0005509,GO:0005634,GO:0005654	cytoplasm|cytosol|plasma membrane|negative regulation of epithelial cell migration|establishment of protein localization|negative regulation of epithelial cell proliferation|negative regulation of canonical Wnt signaling pathway|calcium ion binding|nucleus|nucleoplasm
circRNA_00177|Chr1:12086558_12134025_+	Chr1	+	12086558	12134025	47468	5605	sense-overlapping	NM_001170534.2	Chr1:12006663_12128849_+	Mcc	GeneID:307449,Genbank:NM_001170534.2,RGD:1561988	mutated in colorectal cancers	GO:0005737,GO:0005829,GO:0005886,GO:0010633,GO:0045184,GO:0050680,GO:0090090,GO:0005509,GO:0005634,GO:0005654	cytoplasm|cytosol|plasma membrane|negative regulation of epithelial cell migration|establishment of protein localization|negative regulation of epithelial cell proliferation|negative regulation of canonical Wnt signaling pathway|calcium ion binding|nucleus|nucleoplasm
circRNA_00178|Chr1:12098614_12098921_-	Chr1	-	12098614	12098921	308	308	antisense	NM_001170534.2	Chr1:12006663_12128849_+	Mcc	GeneID:307449,Genbank:NM_001170534.2,RGD:1561988	mutated in colorectal cancers	GO:0005737,GO:0005829,GO:0005886,GO:0010633,GO:0045184,GO:0050680,GO:0090090,GO:0005509,GO:0005634,GO:0005654	cytoplasm|cytosol|plasma membrane|negative regulation of epithelial cell migration|establishment of protein localization|negative regulation of epithelial cell proliferation|negative regulation of canonical Wnt signaling pathway|calcium ion binding|nucleus|nucleoplasm
circRNA_00179|Chr1:12098614_12099341_-	Chr1	-	12098614	12099341	728	728	antisense	NM_001170534.2	Chr1:12006663_12128849_+	Mcc	GeneID:307449,Genbank:NM_001170534.2,RGD:1561988	mutated in colorectal cancers	GO:0005737,GO:0005829,GO:0005886,GO:0010633,GO:0045184,GO:0050680,GO:0090090,GO:0005509,GO:0005634,GO:0005654	cytoplasm|cytosol|plasma membrane|negative regulation of epithelial cell migration|establishment of protein localization|negative regulation of epithelial cell proliferation|negative regulation of canonical Wnt signaling pathway|calcium ion binding|nucleus|nucleoplasm
circRNA_00180|Chr1:12128638_12134025_+	Chr1	+	12128638	12134025	5388	5388	sense-overlapping	NM_001170534.2	Chr1:12006663_12128849_+	Mcc	GeneID:307449,Genbank:NM_001170534.2,RGD:1561988	mutated in colorectal cancers	GO:0005737,GO:0005829,GO:0005886,GO:0010633,GO:0045184,GO:0050680,GO:0090090,GO:0005509,GO:0005634,GO:0005654	cytoplasm|cytosol|plasma membrane|negative regulation of epithelial cell migration|establishment of protein localization|negative regulation of epithelial cell proliferation|negative regulation of canonical Wnt signaling pathway|calcium ion binding|nucleus|nucleoplasm
circRNA_00181|Chr1:12128638_12158667_+	Chr1	+	12128638	12158667	30030	30030	sense-overlapping	NM_001170534.2	Chr1:12006663_12128849_+	Mcc	GeneID:307449,Genbank:NM_001170534.2,RGD:1561988	mutated in colorectal cancers	GO:0005737,GO:0005829,GO:0005886,GO:0010633,GO:0045184,GO:0050680,GO:0090090,GO:0005509,GO:0005634,GO:0005654	cytoplasm|cytosol|plasma membrane|negative regulation of epithelial cell migration|establishment of protein localization|negative regulation of epithelial cell proliferation|negative regulation of canonical Wnt signaling pathway|calcium ion binding|nucleus|nucleoplasm
circRNA_00182|Chr1:12452484_12454601_-	Chr1	-	12452484	12454601	2118	2118	intergenic
circRNA_00183|Chr1:12776977_12801366_-	Chr1	-	12776977	12801366	24390	24390	intergenic
circRNA_00184|Chr1:13039482_13043290_-	Chr1	-	13039482	13043290	3809	1180	sense-overlapping	NM_001107514.1	Chr1:13036909_13050644_-	Heca	GeneID:308624,Genbank:NM_001107514.1,RGD:1304818	hdc homolog, cell cycle regulator	GO:0005634,GO:0005737,GO:0045930	nucleus|cytoplasm|negative regulation of mitotic cell cycle
circRNA_00185|Chr1:13043136_13050644_-	Chr1	-	13043136	13050644	7509	1196	sense-overlapping	NM_001107514.1	Chr1:13036909_13050644_-	Heca	GeneID:308624,Genbank:NM_001107514.1,RGD:1304818	hdc homolog, cell cycle regulator	GO:0005634,GO:0005737,GO:0045930	nucleus|cytoplasm|negative regulation of mitotic cell cycle
circRNA_00186|Chr1:13049604_13050644_-	Chr1	-	13049604	13050644	1041	1041	exonic	NM_001107514.1	Chr1:13036909_13050644_-	Heca	GeneID:308624,Genbank:NM_001107514.1,RGD:1304818	hdc homolog, cell cycle regulator	GO:0005634,GO:0005737,GO:0045930	nucleus|cytoplasm|negative regulation of mitotic cell cycle
circRNA_00187|Chr1:13251736_13268495_+	Chr1	+	13251736	13268495	16760	11316	sense-overlapping	NM_001106264.1	Chr1:13262049_13298347_+	Reps1	GeneID:292944,Genbank:NM_001106264.1,RGD:1307131	RALBP1 associated Eps domain containing 1	GO:0005886,GO:0005905,GO:0017124	plasma membrane|clathrin-coated pit|SH3 domain binding
circRNA_00188|Chr1:13262070_13268495_+	Chr1	+	13262070	13268495	6426	982	sense-overlapping	NM_001106264.1	Chr1:13262049_13298347_+	Reps1	GeneID:292944,Genbank:NM_001106264.1,RGD:1307131	RALBP1 associated Eps domain containing 1	GO:0005886,GO:0005905,GO:0017124	plasma membrane|clathrin-coated pit|SH3 domain binding
circRNA_00189|Chr1:13262070_13276805_+	Chr1	+	13262070	13276805	14736	1104	sense-overlapping	NM_001106264.1	Chr1:13262049_13298347_+	Reps1	GeneID:292944,Genbank:NM_001106264.1,RGD:1307131	RALBP1 associated Eps domain containing 1	GO:0005886,GO:0005905,GO:0017124	plasma membrane|clathrin-coated pit|SH3 domain binding
circRNA_00190|Chr1:13265271_13268495_+	Chr1	+	13265271	13268495	3225	858	sense-overlapping	NM_001106264.1	Chr1:13262049_13298347_+	Reps1	GeneID:292944,Genbank:NM_001106264.1,RGD:1307131	RALBP1 associated Eps domain containing 1	GO:0005886,GO:0005905,GO:0017124	plasma membrane|clathrin-coated pit|SH3 domain binding
circRNA_00191|Chr1:13265271_13289850_+	Chr1	+	13265271	13289850	24580	1324	sense-overlapping	NM_001106264.1	Chr1:13262049_13298347_+	Reps1	GeneID:292944,Genbank:NM_001106264.1,RGD:1307131	RALBP1 associated Eps domain containing 1	GO:0005886,GO:0005905,GO:0017124	plasma membrane|clathrin-coated pit|SH3 domain binding
circRNA_00192|Chr1:13266186_13276805_+	Chr1	+	13266186	13276805	10620	629	sense-overlapping	NM_001106264.1	Chr1:13262049_13298347_+	Reps1	GeneID:292944,Genbank:NM_001106264.1,RGD:1307131	RALBP1 associated Eps domain containing 1	GO:0005886,GO:0005905,GO:0017124	plasma membrane|clathrin-coated pit|SH3 domain binding
circRNA_00193|Chr1:13280089_13295608_+	Chr1	+	13280089	13295608	15520	814	sense-overlapping	NM_001106264.1	Chr1:13262049_13298347_+	Reps1	GeneID:292944,Genbank:NM_001106264.1,RGD:1307131	RALBP1 associated Eps domain containing 1	GO:0005886,GO:0005905,GO:0017124	plasma membrane|clathrin-coated pit|SH3 domain binding
circRNA_00194|Chr1:13483610_13484256_+	Chr1	+	13483610	13484256	647	647	intronic	XM_017589823.1	Chr1:13472694_13705364_+	Nhsl1	GeneID:308631,Genbank:XM_017589823.1,RGD:1308124	NHS-like 1, transcript variant X1	GO:0016020,GO:0030154,GO:0097475	membrane|cell differentiation|motor neuron migration
circRNA_00195|Chr1:13642747_13666316_+	Chr1	+	13642747	13666316	23570	278	sense-overlapping	XM_017589823.1	Chr1:13472694_13705364_+	Nhsl1	GeneID:308631,Genbank:XM_017589823.1,RGD:1308124	NHS-like 1, transcript variant X1	GO:0016020,GO:0030154,GO:0097475	membrane|cell differentiation|motor neuron migration
circRNA_00196|Chr1:13642747_13682276_+	Chr1	+	13642747	13682276	39530	471	sense-overlapping	XM_017589823.1	Chr1:13472694_13705364_+	Nhsl1	GeneID:308631,Genbank:XM_017589823.1,RGD:1308124	NHS-like 1, transcript variant X1	GO:0016020,GO:0030154,GO:0097475	membrane|cell differentiation|motor neuron migration
circRNA_00197|Chr1:13666192_13682276_+	Chr1	+	13666192	13682276	16085	318	sense-overlapping	XM_017589823.1	Chr1:13472694_13705364_+	Nhsl1	GeneID:308631,Genbank:XM_017589823.1,RGD:1308124	NHS-like 1, transcript variant X1	GO:0016020,GO:0030154,GO:0097475	membrane|cell differentiation|motor neuron migration
circRNA_00198|Chr1:13696687_13704515_+	Chr1	+	13696687	13704515	7829	3847	sense-overlapping	XM_017589823.1	Chr1:13472694_13705364_+	Nhsl1	GeneID:308631,Genbank:XM_017589823.1,RGD:1308124	NHS-like 1, transcript variant X1	GO:0016020,GO:0030154,GO:0097475	membrane|cell differentiation|motor neuron migration
circRNA_00199|Chr1:13849355_13850800_-	Chr1	-	13849355	13850800	1446	1446	intronic	XM_006227651.3	Chr1:13837861_13918277_-	Arfgef3	GeneID:292947,Genbank:XM_006227651.3,RGD:1309903	ARFGEF family member 3, transcript variant X1	GO:0005086,GO:0010923,GO:0032012	ARF guanyl-nucleotide exchange factor activity|negative regulation of phosphatase activity|regulation of ARF protein signal transduction
circRNA_00200|Chr1:13865853_13867691_-	Chr1	-	13865853	13867691	1839	268	sense-overlapping	XM_006227651.3	Chr1:13837861_13918277_-	Arfgef3	GeneID:292947,Genbank:XM_006227651.3,RGD:1309903	ARFGEF family member 3, transcript variant X1	GO:0005086,GO:0010923,GO:0032012	ARF guanyl-nucleotide exchange factor activity|negative regulation of phosphatase activity|regulation of ARF protein signal transduction
circRNA_00201|Chr1:13894859_13909342_-	Chr1	-	13894859	13909342	14484	1345	sense-overlapping	XM_006227651.3	Chr1:13837861_13918277_-	Arfgef3	GeneID:292947,Genbank:XM_006227651.3,RGD:1309903	ARFGEF family member 3, transcript variant X1	GO:0005086,GO:0010923,GO:0032012	ARF guanyl-nucleotide exchange factor activity|negative regulation of phosphatase activity|regulation of ARF protein signal transduction
circRNA_00202|Chr1:13907606_13914576_-	Chr1	-	13907606	13914576	6971	1346	sense-overlapping	XM_006227651.3	Chr1:13837861_13918277_-	Arfgef3	GeneID:292947,Genbank:XM_006227651.3,RGD:1309903	ARFGEF family member 3, transcript variant X1	GO:0005086,GO:0010923,GO:0032012	ARF guanyl-nucleotide exchange factor activity|negative regulation of phosphatase activity|regulation of ARF protein signal transduction
circRNA_00203|Chr1:14012562_14035307_-	Chr1	-	14012562	14035307	22746	283	sense-overlapping	XM_008758667.2	Chr1:13985571_14078284_-	LOC103690074	GeneID:103690074,Genbank:XM_008758667.2,RGD:9410421	brefeldin A-inhibited guanine nucleotide-exchange protein 3-like
circRNA_00204|Chr1:14020475_14035307_-	Chr1	-	14020475	14035307	14833	12181	sense-overlapping	XM_008758667.2	Chr1:13985571_14078284_-	LOC103690074	GeneID:103690074,Genbank:XM_008758667.2,RGD:9410421	brefeldin A-inhibited guanine nucleotide-exchange protein 3-like
circRNA_00205|Chr1:14032442_14035307_-	Chr1	-	14032442	14035307	2866	214	sense-overlapping	XM_008758667.2	Chr1:13985571_14078284_-	LOC103690074	GeneID:103690074,Genbank:XM_008758667.2,RGD:9410421	brefeldin A-inhibited guanine nucleotide-exchange protein 3-like
circRNA_00206|Chr1:14032442_14065527_-	Chr1	-	14032442	14065527	33086	266	sense-overlapping	XM_008758667.2	Chr1:13985571_14078284_-	LOC103690074	GeneID:103690074,Genbank:XM_008758667.2,RGD:9410421	brefeldin A-inhibited guanine nucleotide-exchange protein 3-like
circRNA_00207|Chr1:15329823_15357216_-	Chr1	-	15329823	15357216	27394	564	sense-overlapping	NM_001034147.1	Chr1:15311768_15374702_-	Pex7	GeneID:308718,Genbank:NM_001034147.1,RGD:1308483	peroxisomal biogenesis factor 7	GO:0005053,GO:0005575,GO:0005777,GO:0005782,GO:0005829,GO:0006625,GO:0006635,GO:0007031,GO:0008150,GO:0008611,GO:0016558,GO:0001764,GO:0019899,GO:0001958,GO:0042803,GO:0003674	peroxisome matrix targeting signal-2 binding|cellular_component|peroxisome|peroxisomal matrix|cytosol|protein targeting to peroxisome|fatty acid beta-oxidation|peroxisome organization|biological_process|ether lipid biosynthetic process|protein import into peroxisome matrix|neuron migration|enzyme binding|endochondral ossification|protein homodimerization activity|molecular_function	rno04146	Peroxisome
circRNA_00208|Chr1:15474913_15494771_+	Chr1	+	15474913	15494771	19859	805	sense-overlapping	NM_001277694.1	Chr1:15412603_15613752_+	Map3k5	GeneID:365057,Genbank:NM_001277694.1,RGD:1306565	mitogen-activated protein kinase kinase kinase 5	GO:0004709,GO:0005515,GO:0005524,GO:0005622,GO:0005737,GO:0034198,GO:0005829,GO:0034976,GO:0006468,GO:0007254,GO:0038066,GO:0042060,GO:0042802,GO:0042803,GO:1900745,GO:0043065,GO:1901216,GO:0043280,GO:1902170,GO:0043507,GO:1902911,GO:1904707,GO:1990604,GO:0000165,GO:0000186,GO:0000187,GO:0000287,GO:0001934,GO:0002931,GO:0004672,GO:0008631,GO:0009897,GO:0010666,GO:0010941,GO:0019901,GO:0019903,GO:…	MAP kinase kinase kinase activity|protein binding|ATP binding|intracellular|cytoplasm|cellular response to amino acid starvation|cytosol|response to endoplasmic reticulum stress|protein phosphorylation|JNK cascade|p38MAPK cascade|wound healing|identical protein binding|protein homodimerization activity|positive regulation of p38MAPK cascade|positive regulation of apoptotic process|positive regula…	rno04141,rno04010,rno04668,rno04071,rno04210,rno04530,rno04722,rno04714,rno05014,rno05418,rno04932,rno01524	Protein processing in endoplasmic reticulum|MAPK signaling pathway|TNF signaling pathway|Sphingolipid signaling pathway|Apoptosis|Tight junction|Neurotrophin signaling pathway|Thermogenesis|Amyotrophic lateral sclerosis (ALS)|Fluid shear stress and atherosclerosis|Non-alcoholic fatty liver disease (NAFLD)|Platinum drug resistance
circRNA_00209|Chr1:15474913_15514085_+	Chr1	+	15474913	15514085	39173	918	sense-overlapping	NM_001277694.1	Chr1:15412603_15613752_+	Map3k5	GeneID:365057,Genbank:NM_001277694.1,RGD:1306565	mitogen-activated protein kinase kinase kinase 5	GO:0004709,GO:0005515,GO:0005524,GO:0005622,GO:0005737,GO:0034198,GO:0005829,GO:0034976,GO:0006468,GO:0007254,GO:0038066,GO:0042060,GO:0042802,GO:0042803,GO:1900745,GO:0043065,GO:1901216,GO:0043280,GO:1902170,GO:0043507,GO:1902911,GO:1904707,GO:1990604,GO:0000165,GO:0000186,GO:0000187,GO:0000287,GO:0001934,GO:0002931,GO:0004672,GO:0008631,GO:0009897,GO:0010666,GO:0010941,GO:0019901,GO:0019903,GO:…	MAP kinase kinase kinase activity|protein binding|ATP binding|intracellular|cytoplasm|cellular response to amino acid starvation|cytosol|response to endoplasmic reticulum stress|protein phosphorylation|JNK cascade|p38MAPK cascade|wound healing|identical protein binding|protein homodimerization activity|positive regulation of p38MAPK cascade|positive regulation of apoptotic process|positive regula…	rno04141,rno04010,rno04668,rno04071,rno04210,rno04530,rno04722,rno04714,rno05014,rno05418,rno04932,rno01524	Protein processing in endoplasmic reticulum|MAPK signaling pathway|TNF signaling pathway|Sphingolipid signaling pathway|Apoptosis|Tight junction|Neurotrophin signaling pathway|Thermogenesis|Amyotrophic lateral sclerosis (ALS)|Fluid shear stress and atherosclerosis|Non-alcoholic fatty liver disease (NAFLD)|Platinum drug resistance
circRNA_00210|Chr1:15474913_15526167_+	Chr1	+	15474913	15526167	51255	1232	sense-overlapping	NM_001277694.1	Chr1:15412603_15613752_+	Map3k5	GeneID:365057,Genbank:NM_001277694.1,RGD:1306565	mitogen-activated protein kinase kinase kinase 5	GO:0004709,GO:0005515,GO:0005524,GO:0005622,GO:0005737,GO:0034198,GO:0005829,GO:0034976,GO:0006468,GO:0007254,GO:0038066,GO:0042060,GO:0042802,GO:0042803,GO:1900745,GO:0043065,GO:1901216,GO:0043280,GO:1902170,GO:0043507,GO:1902911,GO:1904707,GO:1990604,GO:0000165,GO:0000186,GO:0000187,GO:0000287,GO:0001934,GO:0002931,GO:0004672,GO:0008631,GO:0009897,GO:0010666,GO:0010941,GO:0019901,GO:0019903,GO:…	MAP kinase kinase kinase activity|protein binding|ATP binding|intracellular|cytoplasm|cellular response to amino acid starvation|cytosol|response to endoplasmic reticulum stress|protein phosphorylation|JNK cascade|p38MAPK cascade|wound healing|identical protein binding|protein homodimerization activity|positive regulation of p38MAPK cascade|positive regulation of apoptotic process|positive regula…	rno04141,rno04010,rno04668,rno04071,rno04210,rno04530,rno04722,rno04714,rno05014,rno05418,rno04932,rno01524	Protein processing in endoplasmic reticulum|MAPK signaling pathway|TNF signaling pathway|Sphingolipid signaling pathway|Apoptosis|Tight junction|Neurotrophin signaling pathway|Thermogenesis|Amyotrophic lateral sclerosis (ALS)|Fluid shear stress and atherosclerosis|Non-alcoholic fatty liver disease (NAFLD)|Platinum drug resistance
circRNA_00211|Chr1:15474913_15551204_+	Chr1	+	15474913	15551204	76292	1565	sense-overlapping	NM_001277694.1	Chr1:15412603_15613752_+	Map3k5	GeneID:365057,Genbank:NM_001277694.1,RGD:1306565	mitogen-activated protein kinase kinase kinase 5	GO:0004709,GO:0005515,GO:0005524,GO:0005622,GO:0005737,GO:0034198,GO:0005829,GO:0034976,GO:0006468,GO:0007254,GO:0038066,GO:0042060,GO:0042802,GO:0042803,GO:1900745,GO:0043065,GO:1901216,GO:0043280,GO:1902170,GO:0043507,GO:1902911,GO:1904707,GO:1990604,GO:0000165,GO:0000186,GO:0000187,GO:0000287,GO:0001934,GO:0002931,GO:0004672,GO:0008631,GO:0009897,GO:0010666,GO:0010941,GO:0019901,GO:0019903,GO:…	MAP kinase kinase kinase activity|protein binding|ATP binding|intracellular|cytoplasm|cellular response to amino acid starvation|cytosol|response to endoplasmic reticulum stress|protein phosphorylation|JNK cascade|p38MAPK cascade|wound healing|identical protein binding|protein homodimerization activity|positive regulation of p38MAPK cascade|positive regulation of apoptotic process|positive regula…	rno04141,rno04010,rno04668,rno04071,rno04210,rno04530,rno04722,rno04714,rno05014,rno05418,rno04932,rno01524	Protein processing in endoplasmic reticulum|MAPK signaling pathway|TNF signaling pathway|Sphingolipid signaling pathway|Apoptosis|Tight junction|Neurotrophin signaling pathway|Thermogenesis|Amyotrophic lateral sclerosis (ALS)|Fluid shear stress and atherosclerosis|Non-alcoholic fatty liver disease (NAFLD)|Platinum drug resistance
circRNA_00212|Chr1:15474913_15567557_+	Chr1	+	15474913	15567557	92645	1964	sense-overlapping	NM_001277694.1	Chr1:15412603_15613752_+	Map3k5	GeneID:365057,Genbank:NM_001277694.1,RGD:1306565	mitogen-activated protein kinase kinase kinase 5	GO:0004709,GO:0005515,GO:0005524,GO:0005622,GO:0005737,GO:0034198,GO:0005829,GO:0034976,GO:0006468,GO:0007254,GO:0038066,GO:0042060,GO:0042802,GO:0042803,GO:1900745,GO:0043065,GO:1901216,GO:0043280,GO:1902170,GO:0043507,GO:1902911,GO:1904707,GO:1990604,GO:0000165,GO:0000186,GO:0000187,GO:0000287,GO:0001934,GO:0002931,GO:0004672,GO:0008631,GO:0009897,GO:0010666,GO:0010941,GO:0019901,GO:0019903,GO:…	MAP kinase kinase kinase activity|protein binding|ATP binding|intracellular|cytoplasm|cellular response to amino acid starvation|cytosol|response to endoplasmic reticulum stress|protein phosphorylation|JNK cascade|p38MAPK cascade|wound healing|identical protein binding|protein homodimerization activity|positive regulation of p38MAPK cascade|positive regulation of apoptotic process|positive regula…	rno04141,rno04010,rno04668,rno04071,rno04210,rno04530,rno04722,rno04714,rno05014,rno05418,rno04932,rno01524	Protein processing in endoplasmic reticulum|MAPK signaling pathway|TNF signaling pathway|Sphingolipid signaling pathway|Apoptosis|Tight junction|Neurotrophin signaling pathway|Thermogenesis|Amyotrophic lateral sclerosis (ALS)|Fluid shear stress and atherosclerosis|Non-alcoholic fatty liver disease (NAFLD)|Platinum drug resistance
circRNA_00213|Chr1:15484245_15491911_+	Chr1	+	15484245	15491911	7667	494	sense-overlapping	NM_001277694.1	Chr1:15412603_15613752_+	Map3k5	GeneID:365057,Genbank:NM_001277694.1,RGD:1306565	mitogen-activated protein kinase kinase kinase 5	GO:0004709,GO:0005515,GO:0005524,GO:0005622,GO:0005737,GO:0034198,GO:0005829,GO:0034976,GO:0006468,GO:0007254,GO:0038066,GO:0042060,GO:0042802,GO:0042803,GO:1900745,GO:0043065,GO:1901216,GO:0043280,GO:1902170,GO:0043507,GO:1902911,GO:1904707,GO:1990604,GO:0000165,GO:0000186,GO:0000187,GO:0000287,GO:0001934,GO:0002931,GO:0004672,GO:0008631,GO:0009897,GO:0010666,GO:0010941,GO:0019901,GO:0019903,GO:…	MAP kinase kinase kinase activity|protein binding|ATP binding|intracellular|cytoplasm|cellular response to amino acid starvation|cytosol|response to endoplasmic reticulum stress|protein phosphorylation|JNK cascade|p38MAPK cascade|wound healing|identical protein binding|protein homodimerization activity|positive regulation of p38MAPK cascade|positive regulation of apoptotic process|positive regula…	rno04141,rno04010,rno04668,rno04071,rno04210,rno04530,rno04722,rno04714,rno05014,rno05418,rno04932,rno01524	Protein processing in endoplasmic reticulum|MAPK signaling pathway|TNF signaling pathway|Sphingolipid signaling pathway|Apoptosis|Tight junction|Neurotrophin signaling pathway|Thermogenesis|Amyotrophic lateral sclerosis (ALS)|Fluid shear stress and atherosclerosis|Non-alcoholic fatty liver disease (NAFLD)|Platinum drug resistance
circRNA_00214|Chr1:15484245_15494771_+	Chr1	+	15484245	15494771	10527	665	sense-overlapping	NM_001277694.1	Chr1:15412603_15613752_+	Map3k5	GeneID:365057,Genbank:NM_001277694.1,RGD:1306565	mitogen-activated protein kinase kinase kinase 5	GO:0004709,GO:0005515,GO:0005524,GO:0005622,GO:0005737,GO:0034198,GO:0005829,GO:0034976,GO:0006468,GO:0007254,GO:0038066,GO:0042060,GO:0042802,GO:0042803,GO:1900745,GO:0043065,GO:1901216,GO:0043280,GO:1902170,GO:0043507,GO:1902911,GO:1904707,GO:1990604,GO:0000165,GO:0000186,GO:0000187,GO:0000287,GO:0001934,GO:0002931,GO:0004672,GO:0008631,GO:0009897,GO:0010666,GO:0010941,GO:0019901,GO:0019903,GO:…	MAP kinase kinase kinase activity|protein binding|ATP binding|intracellular|cytoplasm|cellular response to amino acid starvation|cytosol|response to endoplasmic reticulum stress|protein phosphorylation|JNK cascade|p38MAPK cascade|wound healing|identical protein binding|protein homodimerization activity|positive regulation of p38MAPK cascade|positive regulation of apoptotic process|positive regula…	rno04141,rno04010,rno04668,rno04071,rno04210,rno04530,rno04722,rno04714,rno05014,rno05418,rno04932,rno01524	Protein processing in endoplasmic reticulum|MAPK signaling pathway|TNF signaling pathway|Sphingolipid signaling pathway|Apoptosis|Tight junction|Neurotrophin signaling pathway|Thermogenesis|Amyotrophic lateral sclerosis (ALS)|Fluid shear stress and atherosclerosis|Non-alcoholic fatty liver disease (NAFLD)|Platinum drug resistance
circRNA_00215|Chr1:15484245_15567557_+	Chr1	+	15484245	15567557	83313	1824	sense-overlapping	NM_001277694.1	Chr1:15412603_15613752_+	Map3k5	GeneID:365057,Genbank:NM_001277694.1,RGD:1306565	mitogen-activated protein kinase kinase kinase 5	GO:0004709,GO:0005515,GO:0005524,GO:0005622,GO:0005737,GO:0034198,GO:0005829,GO:0034976,GO:0006468,GO:0007254,GO:0038066,GO:0042060,GO:0042802,GO:0042803,GO:1900745,GO:0043065,GO:1901216,GO:0043280,GO:1902170,GO:0043507,GO:1902911,GO:1904707,GO:1990604,GO:0000165,GO:0000186,GO:0000187,GO:0000287,GO:0001934,GO:0002931,GO:0004672,GO:0008631,GO:0009897,GO:0010666,GO:0010941,GO:0019901,GO:0019903,GO:…	MAP kinase kinase kinase activity|protein binding|ATP binding|intracellular|cytoplasm|cellular response to amino acid starvation|cytosol|response to endoplasmic reticulum stress|protein phosphorylation|JNK cascade|p38MAPK cascade|wound healing|identical protein binding|protein homodimerization activity|positive regulation of p38MAPK cascade|positive regulation of apoptotic process|positive regula…	rno04141,rno04010,rno04668,rno04071,rno04210,rno04530,rno04722,rno04714,rno05014,rno05418,rno04932,rno01524	Protein processing in endoplasmic reticulum|MAPK signaling pathway|TNF signaling pathway|Sphingolipid signaling pathway|Apoptosis|Tight junction|Neurotrophin signaling pathway|Thermogenesis|Amyotrophic lateral sclerosis (ALS)|Fluid shear stress and atherosclerosis|Non-alcoholic fatty liver disease (NAFLD)|Platinum drug resistance
circRNA_00216|Chr1:15488392_15494771_+	Chr1	+	15488392	15494771	6380	641	sense-overlapping	NM_001277694.1	Chr1:15412603_15613752_+	Map3k5	GeneID:365057,Genbank:NM_001277694.1,RGD:1306565	mitogen-activated protein kinase kinase kinase 5	GO:0004709,GO:0005515,GO:0005524,GO:0005622,GO:0005737,GO:0034198,GO:0005829,GO:0034976,GO:0006468,GO:0007254,GO:0038066,GO:0042060,GO:0042802,GO:0042803,GO:1900745,GO:0043065,GO:1901216,GO:0043280,GO:1902170,GO:0043507,GO:1902911,GO:1904707,GO:1990604,GO:0000165,GO:0000186,GO:0000187,GO:0000287,GO:0001934,GO:0002931,GO:0004672,GO:0008631,GO:0009897,GO:0010666,GO:0010941,GO:0019901,GO:0019903,GO:…	MAP kinase kinase kinase activity|protein binding|ATP binding|intracellular|cytoplasm|cellular response to amino acid starvation|cytosol|response to endoplasmic reticulum stress|protein phosphorylation|JNK cascade|p38MAPK cascade|wound healing|identical protein binding|protein homodimerization activity|positive regulation of p38MAPK cascade|positive regulation of apoptotic process|positive regula…	rno04141,rno04010,rno04668,rno04071,rno04210,rno04530,rno04722,rno04714,rno05014,rno05418,rno04932,rno01524	Protein processing in endoplasmic reticulum|MAPK signaling pathway|TNF signaling pathway|Sphingolipid signaling pathway|Apoptosis|Tight junction|Neurotrophin signaling pathway|Thermogenesis|Amyotrophic lateral sclerosis (ALS)|Fluid shear stress and atherosclerosis|Non-alcoholic fatty liver disease (NAFLD)|Platinum drug resistance
circRNA_00217|Chr1:15488392_15514085_+	Chr1	+	15488392	15514085	25694	754	sense-overlapping	NM_001277694.1	Chr1:15412603_15613752_+	Map3k5	GeneID:365057,Genbank:NM_001277694.1,RGD:1306565	mitogen-activated protein kinase kinase kinase 5	GO:0004709,GO:0005515,GO:0005524,GO:0005622,GO:0005737,GO:0034198,GO:0005829,GO:0034976,GO:0006468,GO:0007254,GO:0038066,GO:0042060,GO:0042802,GO:0042803,GO:1900745,GO:0043065,GO:1901216,GO:0043280,GO:1902170,GO:0043507,GO:1902911,GO:1904707,GO:1990604,GO:0000165,GO:0000186,GO:0000187,GO:0000287,GO:0001934,GO:0002931,GO:0004672,GO:0008631,GO:0009897,GO:0010666,GO:0010941,GO:0019901,GO:0019903,GO:…	MAP kinase kinase kinase activity|protein binding|ATP binding|intracellular|cytoplasm|cellular response to amino acid starvation|cytosol|response to endoplasmic reticulum stress|protein phosphorylation|JNK cascade|p38MAPK cascade|wound healing|identical protein binding|protein homodimerization activity|positive regulation of p38MAPK cascade|positive regulation of apoptotic process|positive regula…	rno04141,rno04010,rno04668,rno04071,rno04210,rno04530,rno04722,rno04714,rno05014,rno05418,rno04932,rno01524	Protein processing in endoplasmic reticulum|MAPK signaling pathway|TNF signaling pathway|Sphingolipid signaling pathway|Apoptosis|Tight junction|Neurotrophin signaling pathway|Thermogenesis|Amyotrophic lateral sclerosis (ALS)|Fluid shear stress and atherosclerosis|Non-alcoholic fatty liver disease (NAFLD)|Platinum drug resistance
circRNA_00218|Chr1:15488392_15526167_+	Chr1	+	15488392	15526167	37776	1068	sense-overlapping	NM_001277694.1	Chr1:15412603_15613752_+	Map3k5	GeneID:365057,Genbank:NM_001277694.1,RGD:1306565	mitogen-activated protein kinase kinase kinase 5	GO:0004709,GO:0005515,GO:0005524,GO:0005622,GO:0005737,GO:0034198,GO:0005829,GO:0034976,GO:0006468,GO:0007254,GO:0038066,GO:0042060,GO:0042802,GO:0042803,GO:1900745,GO:0043065,GO:1901216,GO:0043280,GO:1902170,GO:0043507,GO:1902911,GO:1904707,GO:1990604,GO:0000165,GO:0000186,GO:0000187,GO:0000287,GO:0001934,GO:0002931,GO:0004672,GO:0008631,GO:0009897,GO:0010666,GO:0010941,GO:0019901,GO:0019903,GO:…	MAP kinase kinase kinase activity|protein binding|ATP binding|intracellular|cytoplasm|cellular response to amino acid starvation|cytosol|response to endoplasmic reticulum stress|protein phosphorylation|JNK cascade|p38MAPK cascade|wound healing|identical protein binding|protein homodimerization activity|positive regulation of p38MAPK cascade|positive regulation of apoptotic process|positive regula…	rno04141,rno04010,rno04668,rno04071,rno04210,rno04530,rno04722,rno04714,rno05014,rno05418,rno04932,rno01524	Protein processing in endoplasmic reticulum|MAPK signaling pathway|TNF signaling pathway|Sphingolipid signaling pathway|Apoptosis|Tight junction|Neurotrophin signaling pathway|Thermogenesis|Amyotrophic lateral sclerosis (ALS)|Fluid shear stress and atherosclerosis|Non-alcoholic fatty liver disease (NAFLD)|Platinum drug resistance
circRNA_00219|Chr1:15488392_15535314_+	Chr1	+	15488392	15535314	46923	1176	sense-overlapping	NM_001277694.1	Chr1:15412603_15613752_+	Map3k5	GeneID:365057,Genbank:NM_001277694.1,RGD:1306565	mitogen-activated protein kinase kinase kinase 5	GO:0004709,GO:0005515,GO:0005524,GO:0005622,GO:0005737,GO:0034198,GO:0005829,GO:0034976,GO:0006468,GO:0007254,GO:0038066,GO:0042060,GO:0042802,GO:0042803,GO:1900745,GO:0043065,GO:1901216,GO:0043280,GO:1902170,GO:0043507,GO:1902911,GO:1904707,GO:1990604,GO:0000165,GO:0000186,GO:0000187,GO:0000287,GO:0001934,GO:0002931,GO:0004672,GO:0008631,GO:0009897,GO:0010666,GO:0010941,GO:0019901,GO:0019903,GO:…	MAP kinase kinase kinase activity|protein binding|ATP binding|intracellular|cytoplasm|cellular response to amino acid starvation|cytosol|response to endoplasmic reticulum stress|protein phosphorylation|JNK cascade|p38MAPK cascade|wound healing|identical protein binding|protein homodimerization activity|positive regulation of p38MAPK cascade|positive regulation of apoptotic process|positive regula…	rno04141,rno04010,rno04668,rno04071,rno04210,rno04530,rno04722,rno04714,rno05014,rno05418,rno04932,rno01524	Protein processing in endoplasmic reticulum|MAPK signaling pathway|TNF signaling pathway|Sphingolipid signaling pathway|Apoptosis|Tight junction|Neurotrophin signaling pathway|Thermogenesis|Amyotrophic lateral sclerosis (ALS)|Fluid shear stress and atherosclerosis|Non-alcoholic fatty liver disease (NAFLD)|Platinum drug resistance
circRNA_00220|Chr1:15488392_15551204_+	Chr1	+	15488392	15551204	62813	1401	sense-overlapping	NM_001277694.1	Chr1:15412603_15613752_+	Map3k5	GeneID:365057,Genbank:NM_001277694.1,RGD:1306565	mitogen-activated protein kinase kinase kinase 5	GO:0004709,GO:0005515,GO:0005524,GO:0005622,GO:0005737,GO:0034198,GO:0005829,GO:0034976,GO:0006468,GO:0007254,GO:0038066,GO:0042060,GO:0042802,GO:0042803,GO:1900745,GO:0043065,GO:1901216,GO:0043280,GO:1902170,GO:0043507,GO:1902911,GO:1904707,GO:1990604,GO:0000165,GO:0000186,GO:0000187,GO:0000287,GO:0001934,GO:0002931,GO:0004672,GO:0008631,GO:0009897,GO:0010666,GO:0010941,GO:0019901,GO:0019903,GO:…	MAP kinase kinase kinase activity|protein binding|ATP binding|intracellular|cytoplasm|cellular response to amino acid starvation|cytosol|response to endoplasmic reticulum stress|protein phosphorylation|JNK cascade|p38MAPK cascade|wound healing|identical protein binding|protein homodimerization activity|positive regulation of p38MAPK cascade|positive regulation of apoptotic process|positive regula…	rno04141,rno04010,rno04668,rno04071,rno04210,rno04530,rno04722,rno04714,rno05014,rno05418,rno04932,rno01524	Protein processing in endoplasmic reticulum|MAPK signaling pathway|TNF signaling pathway|Sphingolipid signaling pathway|Apoptosis|Tight junction|Neurotrophin signaling pathway|Thermogenesis|Amyotrophic lateral sclerosis (ALS)|Fluid shear stress and atherosclerosis|Non-alcoholic fatty liver disease (NAFLD)|Platinum drug resistance
circRNA_00221|Chr1:15488392_15567557_+	Chr1	+	15488392	15567557	79166	1800	sense-overlapping	NM_001277694.1	Chr1:15412603_15613752_+	Map3k5	GeneID:365057,Genbank:NM_001277694.1,RGD:1306565	mitogen-activated protein kinase kinase kinase 5	GO:0004709,GO:0005515,GO:0005524,GO:0005622,GO:0005737,GO:0034198,GO:0005829,GO:0034976,GO:0006468,GO:0007254,GO:0038066,GO:0042060,GO:0042802,GO:0042803,GO:1900745,GO:0043065,GO:1901216,GO:0043280,GO:1902170,GO:0043507,GO:1902911,GO:1904707,GO:1990604,GO:0000165,GO:0000186,GO:0000187,GO:0000287,GO:0001934,GO:0002931,GO:0004672,GO:0008631,GO:0009897,GO:0010666,GO:0010941,GO:0019901,GO:0019903,GO:…	MAP kinase kinase kinase activity|protein binding|ATP binding|intracellular|cytoplasm|cellular response to amino acid starvation|cytosol|response to endoplasmic reticulum stress|protein phosphorylation|JNK cascade|p38MAPK cascade|wound healing|identical protein binding|protein homodimerization activity|positive regulation of p38MAPK cascade|positive regulation of apoptotic process|positive regula…	rno04141,rno04010,rno04668,rno04071,rno04210,rno04530,rno04722,rno04714,rno05014,rno05418,rno04932,rno01524	Protein processing in endoplasmic reticulum|MAPK signaling pathway|TNF signaling pathway|Sphingolipid signaling pathway|Apoptosis|Tight junction|Neurotrophin signaling pathway|Thermogenesis|Amyotrophic lateral sclerosis (ALS)|Fluid shear stress and atherosclerosis|Non-alcoholic fatty liver disease (NAFLD)|Platinum drug resistance
circRNA_00222|Chr1:15488392_15577134_+	Chr1	+	15488392	15577134	88743	1906	sense-overlapping	NM_001277694.1	Chr1:15412603_15613752_+	Map3k5	GeneID:365057,Genbank:NM_001277694.1,RGD:1306565	mitogen-activated protein kinase kinase kinase 5	GO:0004709,GO:0005515,GO:0005524,GO:0005622,GO:0005737,GO:0034198,GO:0005829,GO:0034976,GO:0006468,GO:0007254,GO:0038066,GO:0042060,GO:0042802,GO:0042803,GO:1900745,GO:0043065,GO:1901216,GO:0043280,GO:1902170,GO:0043507,GO:1902911,GO:1904707,GO:1990604,GO:0000165,GO:0000186,GO:0000187,GO:0000287,GO:0001934,GO:0002931,GO:0004672,GO:0008631,GO:0009897,GO:0010666,GO:0010941,GO:0019901,GO:0019903,GO:…	MAP kinase kinase kinase activity|protein binding|ATP binding|intracellular|cytoplasm|cellular response to amino acid starvation|cytosol|response to endoplasmic reticulum stress|protein phosphorylation|JNK cascade|p38MAPK cascade|wound healing|identical protein binding|protein homodimerization activity|positive regulation of p38MAPK cascade|positive regulation of apoptotic process|positive regula…	rno04141,rno04010,rno04668,rno04071,rno04210,rno04530,rno04722,rno04714,rno05014,rno05418,rno04932,rno01524	Protein processing in endoplasmic reticulum|MAPK signaling pathway|TNF signaling pathway|Sphingolipid signaling pathway|Apoptosis|Tight junction|Neurotrophin signaling pathway|Thermogenesis|Amyotrophic lateral sclerosis (ALS)|Fluid shear stress and atherosclerosis|Non-alcoholic fatty liver disease (NAFLD)|Platinum drug resistance
circRNA_00223|Chr1:15513973_15526167_+	Chr1	+	15513973	15526167	12195	427	sense-overlapping	NM_001277694.1	Chr1:15412603_15613752_+	Map3k5	GeneID:365057,Genbank:NM_001277694.1,RGD:1306565	mitogen-activated protein kinase kinase kinase 5	GO:0004709,GO:0005515,GO:0005524,GO:0005622,GO:0005737,GO:0034198,GO:0005829,GO:0034976,GO:0006468,GO:0007254,GO:0038066,GO:0042060,GO:0042802,GO:0042803,GO:1900745,GO:0043065,GO:1901216,GO:0043280,GO:1902170,GO:0043507,GO:1902911,GO:1904707,GO:1990604,GO:0000165,GO:0000186,GO:0000187,GO:0000287,GO:0001934,GO:0002931,GO:0004672,GO:0008631,GO:0009897,GO:0010666,GO:0010941,GO:0019901,GO:0019903,GO:…	MAP kinase kinase kinase activity|protein binding|ATP binding|intracellular|cytoplasm|cellular response to amino acid starvation|cytosol|response to endoplasmic reticulum stress|protein phosphorylation|JNK cascade|p38MAPK cascade|wound healing|identical protein binding|protein homodimerization activity|positive regulation of p38MAPK cascade|positive regulation of apoptotic process|positive regula…	rno04141,rno04010,rno04668,rno04071,rno04210,rno04530,rno04722,rno04714,rno05014,rno05418,rno04932,rno01524	Protein processing in endoplasmic reticulum|MAPK signaling pathway|TNF signaling pathway|Sphingolipid signaling pathway|Apoptosis|Tight junction|Neurotrophin signaling pathway|Thermogenesis|Amyotrophic lateral sclerosis (ALS)|Fluid shear stress and atherosclerosis|Non-alcoholic fatty liver disease (NAFLD)|Platinum drug resistance
circRNA_00224|Chr1:15513973_15535314_+	Chr1	+	15513973	15535314	21342	535	sense-overlapping	NM_001277694.1	Chr1:15412603_15613752_+	Map3k5	GeneID:365057,Genbank:NM_001277694.1,RGD:1306565	mitogen-activated protein kinase kinase kinase 5	GO:0004709,GO:0005515,GO:0005524,GO:0005622,GO:0005737,GO:0034198,GO:0005829,GO:0034976,GO:0006468,GO:0007254,GO:0038066,GO:0042060,GO:0042802,GO:0042803,GO:1900745,GO:0043065,GO:1901216,GO:0043280,GO:1902170,GO:0043507,GO:1902911,GO:1904707,GO:1990604,GO:0000165,GO:0000186,GO:0000187,GO:0000287,GO:0001934,GO:0002931,GO:0004672,GO:0008631,GO:0009897,GO:0010666,GO:0010941,GO:0019901,GO:0019903,GO:…	MAP kinase kinase kinase activity|protein binding|ATP binding|intracellular|cytoplasm|cellular response to amino acid starvation|cytosol|response to endoplasmic reticulum stress|protein phosphorylation|JNK cascade|p38MAPK cascade|wound healing|identical protein binding|protein homodimerization activity|positive regulation of p38MAPK cascade|positive regulation of apoptotic process|positive regula…	rno04141,rno04010,rno04668,rno04071,rno04210,rno04530,rno04722,rno04714,rno05014,rno05418,rno04932,rno01524	Protein processing in endoplasmic reticulum|MAPK signaling pathway|TNF signaling pathway|Sphingolipid signaling pathway|Apoptosis|Tight junction|Neurotrophin signaling pathway|Thermogenesis|Amyotrophic lateral sclerosis (ALS)|Fluid shear stress and atherosclerosis|Non-alcoholic fatty liver disease (NAFLD)|Platinum drug resistance
circRNA_00225|Chr1:15513973_15551204_+	Chr1	+	15513973	15551204	37232	760	sense-overlapping	NM_001277694.1	Chr1:15412603_15613752_+	Map3k5	GeneID:365057,Genbank:NM_001277694.1,RGD:1306565	mitogen-activated protein kinase kinase kinase 5	GO:0004709,GO:0005515,GO:0005524,GO:0005622,GO:0005737,GO:0034198,GO:0005829,GO:0034976,GO:0006468,GO:0007254,GO:0038066,GO:0042060,GO:0042802,GO:0042803,GO:1900745,GO:0043065,GO:1901216,GO:0043280,GO:1902170,GO:0043507,GO:1902911,GO:1904707,GO:1990604,GO:0000165,GO:0000186,GO:0000187,GO:0000287,GO:0001934,GO:0002931,GO:0004672,GO:0008631,GO:0009897,GO:0010666,GO:0010941,GO:0019901,GO:0019903,GO:…	MAP kinase kinase kinase activity|protein binding|ATP binding|intracellular|cytoplasm|cellular response to amino acid starvation|cytosol|response to endoplasmic reticulum stress|protein phosphorylation|JNK cascade|p38MAPK cascade|wound healing|identical protein binding|protein homodimerization activity|positive regulation of p38MAPK cascade|positive regulation of apoptotic process|positive regula…	rno04141,rno04010,rno04668,rno04071,rno04210,rno04530,rno04722,rno04714,rno05014,rno05418,rno04932,rno01524	Protein processing in endoplasmic reticulum|MAPK signaling pathway|TNF signaling pathway|Sphingolipid signaling pathway|Apoptosis|Tight junction|Neurotrophin signaling pathway|Thermogenesis|Amyotrophic lateral sclerosis (ALS)|Fluid shear stress and atherosclerosis|Non-alcoholic fatty liver disease (NAFLD)|Platinum drug resistance
circRNA_00226|Chr1:15513973_15567557_+	Chr1	+	15513973	15567557	53585	1159	sense-overlapping	NM_001277694.1	Chr1:15412603_15613752_+	Map3k5	GeneID:365057,Genbank:NM_001277694.1,RGD:1306565	mitogen-activated protein kinase kinase kinase 5	GO:0004709,GO:0005515,GO:0005524,GO:0005622,GO:0005737,GO:0034198,GO:0005829,GO:0034976,GO:0006468,GO:0007254,GO:0038066,GO:0042060,GO:0042802,GO:0042803,GO:1900745,GO:0043065,GO:1901216,GO:0043280,GO:1902170,GO:0043507,GO:1902911,GO:1904707,GO:1990604,GO:0000165,GO:0000186,GO:0000187,GO:0000287,GO:0001934,GO:0002931,GO:0004672,GO:0008631,GO:0009897,GO:0010666,GO:0010941,GO:0019901,GO:0019903,GO:…	MAP kinase kinase kinase activity|protein binding|ATP binding|intracellular|cytoplasm|cellular response to amino acid starvation|cytosol|response to endoplasmic reticulum stress|protein phosphorylation|JNK cascade|p38MAPK cascade|wound healing|identical protein binding|protein homodimerization activity|positive regulation of p38MAPK cascade|positive regulation of apoptotic process|positive regula…	rno04141,rno04010,rno04668,rno04071,rno04210,rno04530,rno04722,rno04714,rno05014,rno05418,rno04932,rno01524	Protein processing in endoplasmic reticulum|MAPK signaling pathway|TNF signaling pathway|Sphingolipid signaling pathway|Apoptosis|Tight junction|Neurotrophin signaling pathway|Thermogenesis|Amyotrophic lateral sclerosis (ALS)|Fluid shear stress and atherosclerosis|Non-alcoholic fatty liver disease (NAFLD)|Platinum drug resistance
circRNA_00227|Chr1:15523540_15526167_+	Chr1	+	15523540	15526167	2628	314	sense-overlapping	NM_001277694.1	Chr1:15412603_15613752_+	Map3k5	GeneID:365057,Genbank:NM_001277694.1,RGD:1306565	mitogen-activated protein kinase kinase kinase 5	GO:0004709,GO:0005515,GO:0005524,GO:0005622,GO:0005737,GO:0034198,GO:0005829,GO:0034976,GO:0006468,GO:0007254,GO:0038066,GO:0042060,GO:0042802,GO:0042803,GO:1900745,GO:0043065,GO:1901216,GO:0043280,GO:1902170,GO:0043507,GO:1902911,GO:1904707,GO:1990604,GO:0000165,GO:0000186,GO:0000187,GO:0000287,GO:0001934,GO:0002931,GO:0004672,GO:0008631,GO:0009897,GO:0010666,GO:0010941,GO:0019901,GO:0019903,GO:…	MAP kinase kinase kinase activity|protein binding|ATP binding|intracellular|cytoplasm|cellular response to amino acid starvation|cytosol|response to endoplasmic reticulum stress|protein phosphorylation|JNK cascade|p38MAPK cascade|wound healing|identical protein binding|protein homodimerization activity|positive regulation of p38MAPK cascade|positive regulation of apoptotic process|positive regula…	rno04141,rno04010,rno04668,rno04071,rno04210,rno04530,rno04722,rno04714,rno05014,rno05418,rno04932,rno01524	Protein processing in endoplasmic reticulum|MAPK signaling pathway|TNF signaling pathway|Sphingolipid signaling pathway|Apoptosis|Tight junction|Neurotrophin signaling pathway|Thermogenesis|Amyotrophic lateral sclerosis (ALS)|Fluid shear stress and atherosclerosis|Non-alcoholic fatty liver disease (NAFLD)|Platinum drug resistance
circRNA_00228|Chr1:15523540_15551204_+	Chr1	+	15523540	15551204	27665	647	sense-overlapping	NM_001277694.1	Chr1:15412603_15613752_+	Map3k5	GeneID:365057,Genbank:NM_001277694.1,RGD:1306565	mitogen-activated protein kinase kinase kinase 5	GO:0004709,GO:0005515,GO:0005524,GO:0005622,GO:0005737,GO:0034198,GO:0005829,GO:0034976,GO:0006468,GO:0007254,GO:0038066,GO:0042060,GO:0042802,GO:0042803,GO:1900745,GO:0043065,GO:1901216,GO:0043280,GO:1902170,GO:0043507,GO:1902911,GO:1904707,GO:1990604,GO:0000165,GO:0000186,GO:0000187,GO:0000287,GO:0001934,GO:0002931,GO:0004672,GO:0008631,GO:0009897,GO:0010666,GO:0010941,GO:0019901,GO:0019903,GO:…	MAP kinase kinase kinase activity|protein binding|ATP binding|intracellular|cytoplasm|cellular response to amino acid starvation|cytosol|response to endoplasmic reticulum stress|protein phosphorylation|JNK cascade|p38MAPK cascade|wound healing|identical protein binding|protein homodimerization activity|positive regulation of p38MAPK cascade|positive regulation of apoptotic process|positive regula…	rno04141,rno04010,rno04668,rno04071,rno04210,rno04530,rno04722,rno04714,rno05014,rno05418,rno04932,rno01524	Protein processing in endoplasmic reticulum|MAPK signaling pathway|TNF signaling pathway|Sphingolipid signaling pathway|Apoptosis|Tight junction|Neurotrophin signaling pathway|Thermogenesis|Amyotrophic lateral sclerosis (ALS)|Fluid shear stress and atherosclerosis|Non-alcoholic fatty liver disease (NAFLD)|Platinum drug resistance
circRNA_00229|Chr1:15523540_15563018_+	Chr1	+	15523540	15563018	39479	781	sense-overlapping	NM_001277694.1	Chr1:15412603_15613752_+	Map3k5	GeneID:365057,Genbank:NM_001277694.1,RGD:1306565	mitogen-activated protein kinase kinase kinase 5	GO:0004709,GO:0005515,GO:0005524,GO:0005622,GO:0005737,GO:0034198,GO:0005829,GO:0034976,GO:0006468,GO:0007254,GO:0038066,GO:0042060,GO:0042802,GO:0042803,GO:1900745,GO:0043065,GO:1901216,GO:0043280,GO:1902170,GO:0043507,GO:1902911,GO:1904707,GO:1990604,GO:0000165,GO:0000186,GO:0000187,GO:0000287,GO:0001934,GO:0002931,GO:0004672,GO:0008631,GO:0009897,GO:0010666,GO:0010941,GO:0019901,GO:0019903,GO:…	MAP kinase kinase kinase activity|protein binding|ATP binding|intracellular|cytoplasm|cellular response to amino acid starvation|cytosol|response to endoplasmic reticulum stress|protein phosphorylation|JNK cascade|p38MAPK cascade|wound healing|identical protein binding|protein homodimerization activity|positive regulation of p38MAPK cascade|positive regulation of apoptotic process|positive regula…	rno04141,rno04010,rno04668,rno04071,rno04210,rno04530,rno04722,rno04714,rno05014,rno05418,rno04932,rno01524	Protein processing in endoplasmic reticulum|MAPK signaling pathway|TNF signaling pathway|Sphingolipid signaling pathway|Apoptosis|Tight junction|Neurotrophin signaling pathway|Thermogenesis|Amyotrophic lateral sclerosis (ALS)|Fluid shear stress and atherosclerosis|Non-alcoholic fatty liver disease (NAFLD)|Platinum drug resistance
circRNA_00230|Chr1:15545013_15551204_+	Chr1	+	15545013	15551204	6192	225	sense-overlapping	NM_001277694.1	Chr1:15412603_15613752_+	Map3k5	GeneID:365057,Genbank:NM_001277694.1,RGD:1306565	mitogen-activated protein kinase kinase kinase 5	GO:0004709,GO:0005515,GO:0005524,GO:0005622,GO:0005737,GO:0034198,GO:0005829,GO:0034976,GO:0006468,GO:0007254,GO:0038066,GO:0042060,GO:0042802,GO:0042803,GO:1900745,GO:0043065,GO:1901216,GO:0043280,GO:1902170,GO:0043507,GO:1902911,GO:1904707,GO:1990604,GO:0000165,GO:0000186,GO:0000187,GO:0000287,GO:0001934,GO:0002931,GO:0004672,GO:0008631,GO:0009897,GO:0010666,GO:0010941,GO:0019901,GO:0019903,GO:…	MAP kinase kinase kinase activity|protein binding|ATP binding|intracellular|cytoplasm|cellular response to amino acid starvation|cytosol|response to endoplasmic reticulum stress|protein phosphorylation|JNK cascade|p38MAPK cascade|wound healing|identical protein binding|protein homodimerization activity|positive regulation of p38MAPK cascade|positive regulation of apoptotic process|positive regula…	rno04141,rno04010,rno04668,rno04071,rno04210,rno04530,rno04722,rno04714,rno05014,rno05418,rno04932,rno01524	Protein processing in endoplasmic reticulum|MAPK signaling pathway|TNF signaling pathway|Sphingolipid signaling pathway|Apoptosis|Tight junction|Neurotrophin signaling pathway|Thermogenesis|Amyotrophic lateral sclerosis (ALS)|Fluid shear stress and atherosclerosis|Non-alcoholic fatty liver disease (NAFLD)|Platinum drug resistance
circRNA_00231|Chr1:15583115_15591551_+	Chr1	+	15583115	15591551	8437	546	sense-overlapping	NM_001277694.1	Chr1:15412603_15613752_+	Map3k5	GeneID:365057,Genbank:NM_001277694.1,RGD:1306565	mitogen-activated protein kinase kinase kinase 5	GO:0004709,GO:0005515,GO:0005524,GO:0005622,GO:0005737,GO:0034198,GO:0005829,GO:0034976,GO:0006468,GO:0007254,GO:0038066,GO:0042060,GO:0042802,GO:0042803,GO:1900745,GO:0043065,GO:1901216,GO:0043280,GO:1902170,GO:0043507,GO:1902911,GO:1904707,GO:1990604,GO:0000165,GO:0000186,GO:0000187,GO:0000287,GO:0001934,GO:0002931,GO:0004672,GO:0008631,GO:0009897,GO:0010666,GO:0010941,GO:0019901,GO:0019903,GO:…	MAP kinase kinase kinase activity|protein binding|ATP binding|intracellular|cytoplasm|cellular response to amino acid starvation|cytosol|response to endoplasmic reticulum stress|protein phosphorylation|JNK cascade|p38MAPK cascade|wound healing|identical protein binding|protein homodimerization activity|positive regulation of p38MAPK cascade|positive regulation of apoptotic process|positive regula…	rno04141,rno04010,rno04668,rno04071,rno04210,rno04530,rno04722,rno04714,rno05014,rno05418,rno04932,rno01524	Protein processing in endoplasmic reticulum|MAPK signaling pathway|TNF signaling pathway|Sphingolipid signaling pathway|Apoptosis|Tight junction|Neurotrophin signaling pathway|Thermogenesis|Amyotrophic lateral sclerosis (ALS)|Fluid shear stress and atherosclerosis|Non-alcoholic fatty liver disease (NAFLD)|Platinum drug resistance
circRNA_00232|Chr1:15653878_15703661_+	Chr1	+	15653878	15703661	49784	46642	sense-overlapping	NM_001198638.1	Chr1:15620665_15748196_+	Map7	GeneID:293016,Genbank:NM_001198638.1,RGD:1308866	microtubule-associated protein 7, transcript variant 2	GO:0015630,GO:0005102,GO:0005198,GO:0032526,GO:0005829,GO:0005886,GO:0006687,GO:0006970,GO:0033327,GO:0006997,GO:0035265,GO:0007281,GO:0048872,GO:0007283,GO:0060009,GO:0008283,GO:0000226,GO:0072659,GO:0009566,GO:0000902,GO:0001578	microtubule cytoskeleton|signaling receptor binding|structural molecule activity|response to retinoic acid|cytosol|plasma membrane|glycosphingolipid metabolic process|response to osmotic stress|Leydig cell differentiation|nucleus organization|organ growth|germ cell development|homeostasis of number of cells|spermatogenesis|Sertoli cell development|cell proliferation|microtubule cytoskeleton organ…
circRNA_00233|Chr1:15700343_15716638_+	Chr1	+	15700343	15716638	16296	459	sense-overlapping	NM_001198638.1	Chr1:15620665_15748196_+	Map7	GeneID:293016,Genbank:NM_001198638.1,RGD:1308866	microtubule-associated protein 7, transcript variant 2	GO:0015630,GO:0005102,GO:0005198,GO:0032526,GO:0005829,GO:0005886,GO:0006687,GO:0006970,GO:0033327,GO:0006997,GO:0035265,GO:0007281,GO:0048872,GO:0007283,GO:0060009,GO:0008283,GO:0000226,GO:0072659,GO:0009566,GO:0000902,GO:0001578	microtubule cytoskeleton|signaling receptor binding|structural molecule activity|response to retinoic acid|cytosol|plasma membrane|glycosphingolipid metabolic process|response to osmotic stress|Leydig cell differentiation|nucleus organization|organ growth|germ cell development|homeostasis of number of cells|spermatogenesis|Sertoli cell development|cell proliferation|microtubule cytoskeleton organ…
circRNA_00234|Chr1:15715367_15716638_+	Chr1	+	15715367	15716638	1272	282	sense-overlapping	NM_001198638.1	Chr1:15620665_15748196_+	Map7	GeneID:293016,Genbank:NM_001198638.1,RGD:1308866	microtubule-associated protein 7, transcript variant 2	GO:0015630,GO:0005102,GO:0005198,GO:0032526,GO:0005829,GO:0005886,GO:0006687,GO:0006970,GO:0033327,GO:0006997,GO:0035265,GO:0007281,GO:0048872,GO:0007283,GO:0060009,GO:0008283,GO:0000226,GO:0072659,GO:0009566,GO:0000902,GO:0001578	microtubule cytoskeleton|signaling receptor binding|structural molecule activity|response to retinoic acid|cytosol|plasma membrane|glycosphingolipid metabolic process|response to osmotic stress|Leydig cell differentiation|nucleus organization|organ growth|germ cell development|homeostasis of number of cells|spermatogenesis|Sertoli cell development|cell proliferation|microtubule cytoskeleton organ…
circRNA_00235|Chr1:15715367_15720844_+	Chr1	+	15715367	15720844	5478	393	sense-overlapping	NM_001106270.2	Chr1:15642153_15748203_+	Map7	GeneID:293016,Genbank:NM_001106270.2,RGD:1308866	microtubule-associated protein 7, transcript variant 1	GO:0015630,GO:0005102,GO:0005198,GO:0032526,GO:0005829,GO:0005886,GO:0006687,GO:0006970,GO:0033327,GO:0006997,GO:0035265,GO:0007281,GO:0048872,GO:0007283,GO:0060009,GO:0008283,GO:0000226,GO:0072659,GO:0009566,GO:0000902,GO:0001578	microtubule cytoskeleton|signaling receptor binding|structural molecule activity|response to retinoic acid|cytosol|plasma membrane|glycosphingolipid metabolic process|response to osmotic stress|Leydig cell differentiation|nucleus organization|organ growth|germ cell development|homeostasis of number of cells|spermatogenesis|Sertoli cell development|cell proliferation|microtubule cytoskeleton organ…
circRNA_00236|Chr1:15715367_15731805_+	Chr1	+	15715367	15731805	16439	632	sense-overlapping	NM_001106270.2	Chr1:15642153_15748203_+	Map7	GeneID:293016,Genbank:NM_001106270.2,RGD:1308866	microtubule-associated protein 7, transcript variant 1	GO:0015630,GO:0005102,GO:0005198,GO:0032526,GO:0005829,GO:0005886,GO:0006687,GO:0006970,GO:0033327,GO:0006997,GO:0035265,GO:0007281,GO:0048872,GO:0007283,GO:0060009,GO:0008283,GO:0000226,GO:0072659,GO:0009566,GO:0000902,GO:0001578	microtubule cytoskeleton|signaling receptor binding|structural molecule activity|response to retinoic acid|cytosol|plasma membrane|glycosphingolipid metabolic process|response to osmotic stress|Leydig cell differentiation|nucleus organization|organ growth|germ cell development|homeostasis of number of cells|spermatogenesis|Sertoli cell development|cell proliferation|microtubule cytoskeleton organ…
circRNA_00237|Chr1:15715367_15742906_+	Chr1	+	15715367	15742906	27540	1714	sense-overlapping	NM_001106270.2	Chr1:15642153_15748203_+	Map7	GeneID:293016,Genbank:NM_001106270.2,RGD:1308866	microtubule-associated protein 7, transcript variant 1	GO:0015630,GO:0005102,GO:0005198,GO:0032526,GO:0005829,GO:0005886,GO:0006687,GO:0006970,GO:0033327,GO:0006997,GO:0035265,GO:0007281,GO:0048872,GO:0007283,GO:0060009,GO:0008283,GO:0000226,GO:0072659,GO:0009566,GO:0000902,GO:0001578	microtubule cytoskeleton|signaling receptor binding|structural molecule activity|response to retinoic acid|cytosol|plasma membrane|glycosphingolipid metabolic process|response to osmotic stress|Leydig cell differentiation|nucleus organization|organ growth|germ cell development|homeostasis of number of cells|spermatogenesis|Sertoli cell development|cell proliferation|microtubule cytoskeleton organ…
circRNA_00238|Chr1:15740864_15745017_+	Chr1	+	15740864	15745017	4154	379	sense-overlapping	NM_001198638.1	Chr1:15620665_15748196_+	Map7	GeneID:293016,Genbank:NM_001198638.1,RGD:1308866	microtubule-associated protein 7, transcript variant 2	GO:0015630,GO:0005102,GO:0005198,GO:0032526,GO:0005829,GO:0005886,GO:0006687,GO:0006970,GO:0033327,GO:0006997,GO:0035265,GO:0007281,GO:0048872,GO:0007283,GO:0060009,GO:0008283,GO:0000226,GO:0072659,GO:0009566,GO:0000902,GO:0001578	microtubule cytoskeleton|signaling receptor binding|structural molecule activity|response to retinoic acid|cytosol|plasma membrane|glycosphingolipid metabolic process|response to osmotic stress|Leydig cell differentiation|nucleus organization|organ growth|germ cell development|homeostasis of number of cells|spermatogenesis|Sertoli cell development|cell proliferation|microtubule cytoskeleton organ…
circRNA_00239|Chr1:15805269_15805826_+	Chr1	+	15805269	15805826	558	242	sense-overlapping	XM_006227652.3	Chr1:15799826_15828838_+	Bclaf1	GeneID:293017,Genbank:XM_006227652.3,RGD:1309704	BCL2-associated transcription factor 1, transcript variant X2	GO:0006915,GO:0016607,GO:0043065,GO:0043620,GO:0045892,GO:1990830,GO:2000144,GO:2001022,GO:2001244,GO:0003677,GO:0005634,GO:0005654	apoptotic process|nuclear speck|positive regulation of apoptotic process|regulation of DNA-templated transcription in response to stress|negative regulation of transcription, DNA-templated|cellular response to leukemia inhibitory factor|positive regulation of DNA-templated transcription, initiation|positive regulation of response to DNA damage stimulus|positive regulation of intrinsic apoptotic s…
circRNA_00240|Chr1:15805269_15805902_+	Chr1	+	15805269	15805902	634	318	sense-overlapping	XM_006227652.3	Chr1:15799826_15828838_+	Bclaf1	GeneID:293017,Genbank:XM_006227652.3,RGD:1309704	BCL2-associated transcription factor 1, transcript variant X2	GO:0006915,GO:0016607,GO:0043065,GO:0043620,GO:0045892,GO:1990830,GO:2000144,GO:2001022,GO:2001244,GO:0003677,GO:0005634,GO:0005654	apoptotic process|nuclear speck|positive regulation of apoptotic process|regulation of DNA-templated transcription in response to stress|negative regulation of transcription, DNA-templated|cellular response to leukemia inhibitory factor|positive regulation of DNA-templated transcription, initiation|positive regulation of response to DNA damage stimulus|positive regulation of intrinsic apoptotic s…
circRNA_00241|Chr1:15805723_15821904_+	Chr1	+	15805723	15821904	16182	2661	sense-overlapping	XM_006227652.3	Chr1:15799826_15828838_+	Bclaf1	GeneID:293017,Genbank:XM_006227652.3,RGD:1309704	BCL2-associated transcription factor 1, transcript variant X2	GO:0006915,GO:0016607,GO:0043065,GO:0043620,GO:0045892,GO:1990830,GO:2000144,GO:2001022,GO:2001244,GO:0003677,GO:0005634,GO:0005654	apoptotic process|nuclear speck|positive regulation of apoptotic process|regulation of DNA-templated transcription in response to stress|negative regulation of transcription, DNA-templated|cellular response to leukemia inhibitory factor|positive regulation of DNA-templated transcription, initiation|positive regulation of response to DNA damage stimulus|positive regulation of intrinsic apoptotic s…
circRNA_00242|Chr1:15815280_15820838_+	Chr1	+	15815280	15820838	5559	548	sense-overlapping	XM_006227653.3	Chr1:15799753_15828838_+	Bclaf1	GeneID:293017,Genbank:XM_006227653.3,RGD:1309704	BCL2-associated transcription factor 1, transcript variant X3	GO:0006915,GO:0016607,GO:0043065,GO:0043620,GO:0045892,GO:1990830,GO:2000144,GO:2001022,GO:2001244,GO:0003677,GO:0005634,GO:0005654	apoptotic process|nuclear speck|positive regulation of apoptotic process|regulation of DNA-templated transcription in response to stress|negative regulation of transcription, DNA-templated|cellular response to leukemia inhibitory factor|positive regulation of DNA-templated transcription, initiation|positive regulation of response to DNA damage stimulus|positive regulation of intrinsic apoptotic s…
circRNA_00243|Chr1:15819346_15821904_+	Chr1	+	15819346	15821904	2559	504	sense-overlapping	XM_006227653.3	Chr1:15799753_15828838_+	Bclaf1	GeneID:293017,Genbank:XM_006227653.3,RGD:1309704	BCL2-associated transcription factor 1, transcript variant X3	GO:0006915,GO:0016607,GO:0043065,GO:0043620,GO:0045892,GO:1990830,GO:2000144,GO:2001022,GO:2001244,GO:0003677,GO:0005634,GO:0005654	apoptotic process|nuclear speck|positive regulation of apoptotic process|regulation of DNA-templated transcription in response to stress|negative regulation of transcription, DNA-templated|cellular response to leukemia inhibitory factor|positive regulation of DNA-templated transcription, initiation|positive regulation of response to DNA damage stimulus|positive regulation of intrinsic apoptotic s…
circRNA_00244|Chr1:15820658_15821904_+	Chr1	+	15820658	15821904	1247	328	sense-overlapping	XM_006227653.3	Chr1:15799753_15828838_+	Bclaf1	GeneID:293017,Genbank:XM_006227653.3,RGD:1309704	BCL2-associated transcription factor 1, transcript variant X3	GO:0006915,GO:0016607,GO:0043065,GO:0043620,GO:0045892,GO:1990830,GO:2000144,GO:2001022,GO:2001244,GO:0003677,GO:0005634,GO:0005654	apoptotic process|nuclear speck|positive regulation of apoptotic process|regulation of DNA-templated transcription in response to stress|negative regulation of transcription, DNA-templated|cellular response to leukemia inhibitory factor|positive regulation of DNA-templated transcription, initiation|positive regulation of response to DNA damage stimulus|positive regulation of intrinsic apoptotic s…
circRNA_00245|Chr1:15827165_15827584_-	Chr1	-	15827165	15827584	420	420	antisense	XM_006227653.3	Chr1:15799753_15828838_+	Bclaf1	GeneID:293017,Genbank:XM_006227653.3,RGD:1309704	BCL2-associated transcription factor 1, transcript variant X3	GO:0006915,GO:0016607,GO:0043065,GO:0043620,GO:0045892,GO:1990830,GO:2000144,GO:2001022,GO:2001244,GO:0003677,GO:0005634,GO:0005654	apoptotic process|nuclear speck|positive regulation of apoptotic process|regulation of DNA-templated transcription in response to stress|negative regulation of transcription, DNA-templated|cellular response to leukemia inhibitory factor|positive regulation of DNA-templated transcription, initiation|positive regulation of response to DNA damage stimulus|positive regulation of intrinsic apoptotic s…
circRNA_00246|Chr1:15901237_15906117_-	Chr1	-	15901237	15906117	4881	323	sense-overlapping	XM_008758592.2	Chr1:15889845_15975193_-	Pde7b	GeneID:140929,Genbank:XM_008758592.2,RGD:621016	phosphodiesterase 7B, transcript variant X2	GO:0019933,GO:0046872,GO:0004115,GO:0005622	cAMP-mediated signaling|metal ion binding|3',5'-cyclic-AMP phosphodiesterase activity|intracellular	rno00230,rno05032	Purine metabolism|Morphine addiction
circRNA_00247|Chr1:15901237_15913213_-	Chr1	-	15901237	15913213	11977	415	sense-overlapping	XM_008758592.2	Chr1:15889845_15975193_-	Pde7b	GeneID:140929,Genbank:XM_008758592.2,RGD:621016	phosphodiesterase 7B, transcript variant X2	GO:0019933,GO:0046872,GO:0004115,GO:0005622	cAMP-mediated signaling|metal ion binding|3',5'-cyclic-AMP phosphodiesterase activity|intracellular	rno00230,rno05032	Purine metabolism|Morphine addiction
circRNA_00248|Chr1:15904769_15913213_-	Chr1	-	15904769	15913213	8445	334	sense-overlapping	XM_008758592.2	Chr1:15889845_15975193_-	Pde7b	GeneID:140929,Genbank:XM_008758592.2,RGD:621016	phosphodiesterase 7B, transcript variant X2	GO:0019933,GO:0046872,GO:0004115,GO:0005622	cAMP-mediated signaling|metal ion binding|3',5'-cyclic-AMP phosphodiesterase activity|intracellular	rno00230,rno05032	Purine metabolism|Morphine addiction
circRNA_00249|Chr1:15913122_15932088_-	Chr1	-	15913122	15932088	18967	637	sense-overlapping	XM_008758592.2	Chr1:15889845_15975193_-	Pde7b	GeneID:140929,Genbank:XM_008758592.2,RGD:621016	phosphodiesterase 7B, transcript variant X2	GO:0019933,GO:0046872,GO:0004115,GO:0005622	cAMP-mediated signaling|metal ion binding|3',5'-cyclic-AMP phosphodiesterase activity|intracellular	rno00230,rno05032	Purine metabolism|Morphine addiction
circRNA_00250|Chr1:15913285_15925319_-	Chr1	-	15913285	15925319	12035	9530	sense-overlapping	XM_008758592.2	Chr1:15889845_15975193_-	Pde7b	GeneID:140929,Genbank:XM_008758592.2,RGD:621016	phosphodiesterase 7B, transcript variant X2	GO:0019933,GO:0046872,GO:0004115,GO:0005622	cAMP-mediated signaling|metal ion binding|3',5'-cyclic-AMP phosphodiesterase activity|intracellular	rno00230,rno05032	Purine metabolism|Morphine addiction
circRNA_00251|Chr1:15922150_15925319_-	Chr1	-	15922150	15925319	3170	665	sense-overlapping	XM_008758592.2	Chr1:15889845_15975193_-	Pde7b	GeneID:140929,Genbank:XM_008758592.2,RGD:621016	phosphodiesterase 7B, transcript variant X2	GO:0019933,GO:0046872,GO:0004115,GO:0005622	cAMP-mediated signaling|metal ion binding|3',5'-cyclic-AMP phosphodiesterase activity|intracellular	rno00230,rno05032	Purine metabolism|Morphine addiction
circRNA_00252|Chr1:15922582_15925319_-	Chr1	-	15922582	15925319	2738	233	sense-overlapping	XM_008758592.2	Chr1:15889845_15975193_-	Pde7b	GeneID:140929,Genbank:XM_008758592.2,RGD:621016	phosphodiesterase 7B, transcript variant X2	GO:0019933,GO:0046872,GO:0004115,GO:0005622	cAMP-mediated signaling|metal ion binding|3',5'-cyclic-AMP phosphodiesterase activity|intracellular	rno00230,rno05032	Purine metabolism|Morphine addiction
circRNA_00253|Chr1:16276798_16287703_-	Chr1	-	16276798	16287703	10906	10906	intergenic
circRNA_00254|Chr1:16282754_16287703_-	Chr1	-	16282754	16287703	4950	4950	intergenic
circRNA_00255|Chr1:16287186_16287703_-	Chr1	-	16287186	16287703	518	518	intergenic
circRNA_00256|Chr1:16477969_16514296_+	Chr1	+	16477969	16514296	36328	2675	sense-overlapping	NM_001002277.1	Chr1:16478127_16601769_+	Ahi1	GeneID:308923,Genbank:NM_001002277.1,RGD:1303040	Abelson helper integration site 1	GO:0005813,GO:0005814,GO:0005911,GO:0010842,GO:0010976,GO:0005912,GO:0016192,GO:0021510,GO:0030862,GO:0036064,GO:0030902,GO:0032094,GO:0039008,GO:0039023,GO:0042462,GO:0001738,GO:0060041,GO:0042802,GO:0060271,GO:0001750,GO:0043066,GO:0001947,GO:0065001,GO:0002092,GO:0070121,GO:0005515,GO:0070986,GO:0005737,GO:0071599,GO:0005929,GO:0006903,GO:0007169,GO:0007417,GO:0033365,GO:0034613,GO:0010628,GO:…	centrosome|centriole|cell-cell junction|retina layer formation|positive regulation of neuron projection development|adherens junction|vesicle-mediated transport|spinal cord development|positive regulation of polarized epithelial cell differentiation|ciliary basal body|hindbrain development|response to food|pronephric nephron tubule morphogenesis|pronephric duct morphogenesis|eye photoreceptor cel…
circRNA_00257|Chr1:16477969_16530121_+	Chr1	+	16477969	16530121	52153	2823	sense-overlapping	NM_001002277.1	Chr1:16478127_16601769_+	Ahi1	GeneID:308923,Genbank:NM_001002277.1,RGD:1303040	Abelson helper integration site 1	GO:0005813,GO:0005814,GO:0005911,GO:0010842,GO:0010976,GO:0005912,GO:0016192,GO:0021510,GO:0030862,GO:0036064,GO:0030902,GO:0032094,GO:0039008,GO:0039023,GO:0042462,GO:0001738,GO:0060041,GO:0042802,GO:0060271,GO:0001750,GO:0043066,GO:0001947,GO:0065001,GO:0002092,GO:0070121,GO:0005515,GO:0070986,GO:0005737,GO:0071599,GO:0005929,GO:0006903,GO:0007169,GO:0007417,GO:0033365,GO:0034613,GO:0010628,GO:…	centrosome|centriole|cell-cell junction|retina layer formation|positive regulation of neuron projection development|adherens junction|vesicle-mediated transport|spinal cord development|positive regulation of polarized epithelial cell differentiation|ciliary basal body|hindbrain development|response to food|pronephric nephron tubule morphogenesis|pronephric duct morphogenesis|eye photoreceptor cel…
circRNA_00258|Chr1:16477969_16561994_+	Chr1	+	16477969	16561994	84026	2879	sense-overlapping	NM_001002277.1	Chr1:16478127_16601769_+	Ahi1	GeneID:308923,Genbank:NM_001002277.1,RGD:1303040	Abelson helper integration site 1	GO:0005813,GO:0005814,GO:0005911,GO:0010842,GO:0010976,GO:0005912,GO:0016192,GO:0021510,GO:0030862,GO:0036064,GO:0030902,GO:0032094,GO:0039008,GO:0039023,GO:0042462,GO:0001738,GO:0060041,GO:0042802,GO:0060271,GO:0001750,GO:0043066,GO:0001947,GO:0065001,GO:0002092,GO:0070121,GO:0005515,GO:0070986,GO:0005737,GO:0071599,GO:0005929,GO:0006903,GO:0007169,GO:0007417,GO:0033365,GO:0034613,GO:0010628,GO:…	centrosome|centriole|cell-cell junction|retina layer formation|positive regulation of neuron projection development|adherens junction|vesicle-mediated transport|spinal cord development|positive regulation of polarized epithelial cell differentiation|ciliary basal body|hindbrain development|response to food|pronephric nephron tubule morphogenesis|pronephric duct morphogenesis|eye photoreceptor cel…
circRNA_00259|Chr1:16480950_16496467_+	Chr1	+	16480950	16496467	15518	1612	sense-overlapping	NM_001002277.1	Chr1:16478127_16601769_+	Ahi1	GeneID:308923,Genbank:NM_001002277.1,RGD:1303040	Abelson helper integration site 1	GO:0005813,GO:0005814,GO:0005911,GO:0010842,GO:0010976,GO:0005912,GO:0016192,GO:0021510,GO:0030862,GO:0036064,GO:0030902,GO:0032094,GO:0039008,GO:0039023,GO:0042462,GO:0001738,GO:0060041,GO:0042802,GO:0060271,GO:0001750,GO:0043066,GO:0001947,GO:0065001,GO:0002092,GO:0070121,GO:0005515,GO:0070986,GO:0005737,GO:0071599,GO:0005929,GO:0006903,GO:0007169,GO:0007417,GO:0033365,GO:0034613,GO:0010628,GO:…	centrosome|centriole|cell-cell junction|retina layer formation|positive regulation of neuron projection development|adherens junction|vesicle-mediated transport|spinal cord development|positive regulation of polarized epithelial cell differentiation|ciliary basal body|hindbrain development|response to food|pronephric nephron tubule morphogenesis|pronephric duct morphogenesis|eye photoreceptor cel…
circRNA_00260|Chr1:16480950_16530121_+	Chr1	+	16480950	16530121	49172	2351	sense-overlapping	NM_001002277.1	Chr1:16478127_16601769_+	Ahi1	GeneID:308923,Genbank:NM_001002277.1,RGD:1303040	Abelson helper integration site 1	GO:0005813,GO:0005814,GO:0005911,GO:0010842,GO:0010976,GO:0005912,GO:0016192,GO:0021510,GO:0030862,GO:0036064,GO:0030902,GO:0032094,GO:0039008,GO:0039023,GO:0042462,GO:0001738,GO:0060041,GO:0042802,GO:0060271,GO:0001750,GO:0043066,GO:0001947,GO:0065001,GO:0002092,GO:0070121,GO:0005515,GO:0070986,GO:0005737,GO:0071599,GO:0005929,GO:0006903,GO:0007169,GO:0007417,GO:0033365,GO:0034613,GO:0010628,GO:…	centrosome|centriole|cell-cell junction|retina layer formation|positive regulation of neuron projection development|adherens junction|vesicle-mediated transport|spinal cord development|positive regulation of polarized epithelial cell differentiation|ciliary basal body|hindbrain development|response to food|pronephric nephron tubule morphogenesis|pronephric duct morphogenesis|eye photoreceptor cel…
circRNA_00261|Chr1:16481554_16530121_+	Chr1	+	16481554	16530121	48568	2181	sense-overlapping	NM_001002277.1	Chr1:16478127_16601769_+	Ahi1	GeneID:308923,Genbank:NM_001002277.1,RGD:1303040	Abelson helper integration site 1	GO:0005813,GO:0005814,GO:0005911,GO:0010842,GO:0010976,GO:0005912,GO:0016192,GO:0021510,GO:0030862,GO:0036064,GO:0030902,GO:0032094,GO:0039008,GO:0039023,GO:0042462,GO:0001738,GO:0060041,GO:0042802,GO:0060271,GO:0001750,GO:0043066,GO:0001947,GO:0065001,GO:0002092,GO:0070121,GO:0005515,GO:0070986,GO:0005737,GO:0071599,GO:0005929,GO:0006903,GO:0007169,GO:0007417,GO:0033365,GO:0034613,GO:0010628,GO:…	centrosome|centriole|cell-cell junction|retina layer formation|positive regulation of neuron projection development|adherens junction|vesicle-mediated transport|spinal cord development|positive regulation of polarized epithelial cell differentiation|ciliary basal body|hindbrain development|response to food|pronephric nephron tubule morphogenesis|pronephric duct morphogenesis|eye photoreceptor cel…
circRNA_00262|Chr1:16482506_16579018_+	Chr1	+	16482506	16579018	96513	3069	sense-overlapping	NM_001002277.1	Chr1:16478127_16601769_+	Ahi1	GeneID:308923,Genbank:NM_001002277.1,RGD:1303040	Abelson helper integration site 1	GO:0005813,GO:0005814,GO:0005911,GO:0010842,GO:0010976,GO:0005912,GO:0016192,GO:0021510,GO:0030862,GO:0036064,GO:0030902,GO:0032094,GO:0039008,GO:0039023,GO:0042462,GO:0001738,GO:0060041,GO:0042802,GO:0060271,GO:0001750,GO:0043066,GO:0001947,GO:0065001,GO:0002092,GO:0070121,GO:0005515,GO:0070986,GO:0005737,GO:0071599,GO:0005929,GO:0006903,GO:0007169,GO:0007417,GO:0033365,GO:0034613,GO:0010628,GO:…	centrosome|centriole|cell-cell junction|retina layer formation|positive regulation of neuron projection development|adherens junction|vesicle-mediated transport|spinal cord development|positive regulation of polarized epithelial cell differentiation|ciliary basal body|hindbrain development|response to food|pronephric nephron tubule morphogenesis|pronephric duct morphogenesis|eye photoreceptor cel…
circRNA_00263|Chr1:16483395_16514296_+	Chr1	+	16483395	16514296	30902	1813	sense-overlapping	NM_001002277.1	Chr1:16478127_16601769_+	Ahi1	GeneID:308923,Genbank:NM_001002277.1,RGD:1303040	Abelson helper integration site 1	GO:0005813,GO:0005814,GO:0005911,GO:0010842,GO:0010976,GO:0005912,GO:0016192,GO:0021510,GO:0030862,GO:0036064,GO:0030902,GO:0032094,GO:0039008,GO:0039023,GO:0042462,GO:0001738,GO:0060041,GO:0042802,GO:0060271,GO:0001750,GO:0043066,GO:0001947,GO:0065001,GO:0002092,GO:0070121,GO:0005515,GO:0070986,GO:0005737,GO:0071599,GO:0005929,GO:0006903,GO:0007169,GO:0007417,GO:0033365,GO:0034613,GO:0010628,GO:…	centrosome|centriole|cell-cell junction|retina layer formation|positive regulation of neuron projection development|adherens junction|vesicle-mediated transport|spinal cord development|positive regulation of polarized epithelial cell differentiation|ciliary basal body|hindbrain development|response to food|pronephric nephron tubule morphogenesis|pronephric duct morphogenesis|eye photoreceptor cel…
circRNA_00264|Chr1:16483395_16520127_+	Chr1	+	16483395	16520127	36733	1840	sense-overlapping	NM_001002277.1	Chr1:16478127_16601769_+	Ahi1	GeneID:308923,Genbank:NM_001002277.1,RGD:1303040	Abelson helper integration site 1	GO:0005813,GO:0005814,GO:0005911,GO:0010842,GO:0010976,GO:0005912,GO:0016192,GO:0021510,GO:0030862,GO:0036064,GO:0030902,GO:0032094,GO:0039008,GO:0039023,GO:0042462,GO:0001738,GO:0060041,GO:0042802,GO:0060271,GO:0001750,GO:0043066,GO:0001947,GO:0065001,GO:0002092,GO:0070121,GO:0005515,GO:0070986,GO:0005737,GO:0071599,GO:0005929,GO:0006903,GO:0007169,GO:0007417,GO:0033365,GO:0034613,GO:0010628,GO:…	centrosome|centriole|cell-cell junction|retina layer formation|positive regulation of neuron projection development|adherens junction|vesicle-mediated transport|spinal cord development|positive regulation of polarized epithelial cell differentiation|ciliary basal body|hindbrain development|response to food|pronephric nephron tubule morphogenesis|pronephric duct morphogenesis|eye photoreceptor cel…
circRNA_00265|Chr1:16483395_16530121_+	Chr1	+	16483395	16530121	46727	1961	sense-overlapping	NM_001002277.1	Chr1:16478127_16601769_+	Ahi1	GeneID:308923,Genbank:NM_001002277.1,RGD:1303040	Abelson helper integration site 1	GO:0005813,GO:0005814,GO:0005911,GO:0010842,GO:0010976,GO:0005912,GO:0016192,GO:0021510,GO:0030862,GO:0036064,GO:0030902,GO:0032094,GO:0039008,GO:0039023,GO:0042462,GO:0001738,GO:0060041,GO:0042802,GO:0060271,GO:0001750,GO:0043066,GO:0001947,GO:0065001,GO:0002092,GO:0070121,GO:0005515,GO:0070986,GO:0005737,GO:0071599,GO:0005929,GO:0006903,GO:0007169,GO:0007417,GO:0033365,GO:0034613,GO:0010628,GO:…	centrosome|centriole|cell-cell junction|retina layer formation|positive regulation of neuron projection development|adherens junction|vesicle-mediated transport|spinal cord development|positive regulation of polarized epithelial cell differentiation|ciliary basal body|hindbrain development|response to food|pronephric nephron tubule morphogenesis|pronephric duct morphogenesis|eye photoreceptor cel…
circRNA_00266|Chr1:16483395_16561994_+	Chr1	+	16483395	16561994	78600	2017	sense-overlapping	NM_001002277.1	Chr1:16478127_16601769_+	Ahi1	GeneID:308923,Genbank:NM_001002277.1,RGD:1303040	Abelson helper integration site 1	GO:0005813,GO:0005814,GO:0005911,GO:0010842,GO:0010976,GO:0005912,GO:0016192,GO:0021510,GO:0030862,GO:0036064,GO:0030902,GO:0032094,GO:0039008,GO:0039023,GO:0042462,GO:0001738,GO:0060041,GO:0042802,GO:0060271,GO:0001750,GO:0043066,GO:0001947,GO:0065001,GO:0002092,GO:0070121,GO:0005515,GO:0070986,GO:0005737,GO:0071599,GO:0005929,GO:0006903,GO:0007169,GO:0007417,GO:0033365,GO:0034613,GO:0010628,GO:…	centrosome|centriole|cell-cell junction|retina layer formation|positive regulation of neuron projection development|adherens junction|vesicle-mediated transport|spinal cord development|positive regulation of polarized epithelial cell differentiation|ciliary basal body|hindbrain development|response to food|pronephric nephron tubule morphogenesis|pronephric duct morphogenesis|eye photoreceptor cel…
circRNA_00267|Chr1:16487088_16530121_+	Chr1	+	16487088	16530121	43034	1672	sense-overlapping	NM_001002277.1	Chr1:16478127_16601769_+	Ahi1	GeneID:308923,Genbank:NM_001002277.1,RGD:1303040	Abelson helper integration site 1	GO:0005813,GO:0005814,GO:0005911,GO:0010842,GO:0010976,GO:0005912,GO:0016192,GO:0021510,GO:0030862,GO:0036064,GO:0030902,GO:0032094,GO:0039008,GO:0039023,GO:0042462,GO:0001738,GO:0060041,GO:0042802,GO:0060271,GO:0001750,GO:0043066,GO:0001947,GO:0065001,GO:0002092,GO:0070121,GO:0005515,GO:0070986,GO:0005737,GO:0071599,GO:0005929,GO:0006903,GO:0007169,GO:0007417,GO:0033365,GO:0034613,GO:0010628,GO:…	centrosome|centriole|cell-cell junction|retina layer formation|positive regulation of neuron projection development|adherens junction|vesicle-mediated transport|spinal cord development|positive regulation of polarized epithelial cell differentiation|ciliary basal body|hindbrain development|response to food|pronephric nephron tubule morphogenesis|pronephric duct morphogenesis|eye photoreceptor cel…
circRNA_00268|Chr1:16487088_16561994_+	Chr1	+	16487088	16561994	74907	1728	sense-overlapping	NM_001002277.1	Chr1:16478127_16601769_+	Ahi1	GeneID:308923,Genbank:NM_001002277.1,RGD:1303040	Abelson helper integration site 1	GO:0005813,GO:0005814,GO:0005911,GO:0010842,GO:0010976,GO:0005912,GO:0016192,GO:0021510,GO:0030862,GO:0036064,GO:0030902,GO:0032094,GO:0039008,GO:0039023,GO:0042462,GO:0001738,GO:0060041,GO:0042802,GO:0060271,GO:0001750,GO:0043066,GO:0001947,GO:0065001,GO:0002092,GO:0070121,GO:0005515,GO:0070986,GO:0005737,GO:0071599,GO:0005929,GO:0006903,GO:0007169,GO:0007417,GO:0033365,GO:0034613,GO:0010628,GO:…	centrosome|centriole|cell-cell junction|retina layer formation|positive regulation of neuron projection development|adherens junction|vesicle-mediated transport|spinal cord development|positive regulation of polarized epithelial cell differentiation|ciliary basal body|hindbrain development|response to food|pronephric nephron tubule morphogenesis|pronephric duct morphogenesis|eye photoreceptor cel…
circRNA_00269|Chr1:16492929_16503517_+	Chr1	+	16492929	16503517	10589	852	sense-overlapping	NM_001002277.1	Chr1:16478127_16601769_+	Ahi1	GeneID:308923,Genbank:NM_001002277.1,RGD:1303040	Abelson helper integration site 1	GO:0005813,GO:0005814,GO:0005911,GO:0010842,GO:0010976,GO:0005912,GO:0016192,GO:0021510,GO:0030862,GO:0036064,GO:0030902,GO:0032094,GO:0039008,GO:0039023,GO:0042462,GO:0001738,GO:0060041,GO:0042802,GO:0060271,GO:0001750,GO:0043066,GO:0001947,GO:0065001,GO:0002092,GO:0070121,GO:0005515,GO:0070986,GO:0005737,GO:0071599,GO:0005929,GO:0006903,GO:0007169,GO:0007417,GO:0033365,GO:0034613,GO:0010628,GO:…	centrosome|centriole|cell-cell junction|retina layer formation|positive regulation of neuron projection development|adherens junction|vesicle-mediated transport|spinal cord development|positive regulation of polarized epithelial cell differentiation|ciliary basal body|hindbrain development|response to food|pronephric nephron tubule morphogenesis|pronephric duct morphogenesis|eye photoreceptor cel…
circRNA_00270|Chr1:16492929_16520127_+	Chr1	+	16492929	16520127	27199	1079	sense-overlapping	NM_001002277.1	Chr1:16478127_16601769_+	Ahi1	GeneID:308923,Genbank:NM_001002277.1,RGD:1303040	Abelson helper integration site 1	GO:0005813,GO:0005814,GO:0005911,GO:0010842,GO:0010976,GO:0005912,GO:0016192,GO:0021510,GO:0030862,GO:0036064,GO:0030902,GO:0032094,GO:0039008,GO:0039023,GO:0042462,GO:0001738,GO:0060041,GO:0042802,GO:0060271,GO:0001750,GO:0043066,GO:0001947,GO:0065001,GO:0002092,GO:0070121,GO:0005515,GO:0070986,GO:0005737,GO:0071599,GO:0005929,GO:0006903,GO:0007169,GO:0007417,GO:0033365,GO:0034613,GO:0010628,GO:…	centrosome|centriole|cell-cell junction|retina layer formation|positive regulation of neuron projection development|adherens junction|vesicle-mediated transport|spinal cord development|positive regulation of polarized epithelial cell differentiation|ciliary basal body|hindbrain development|response to food|pronephric nephron tubule morphogenesis|pronephric duct morphogenesis|eye photoreceptor cel…
circRNA_00271|Chr1:16492929_16530121_+	Chr1	+	16492929	16530121	37193	1200	sense-overlapping	NM_001002277.1	Chr1:16478127_16601769_+	Ahi1	GeneID:308923,Genbank:NM_001002277.1,RGD:1303040	Abelson helper integration site 1	GO:0005813,GO:0005814,GO:0005911,GO:0010842,GO:0010976,GO:0005912,GO:0016192,GO:0021510,GO:0030862,GO:0036064,GO:0030902,GO:0032094,GO:0039008,GO:0039023,GO:0042462,GO:0001738,GO:0060041,GO:0042802,GO:0060271,GO:0001750,GO:0043066,GO:0001947,GO:0065001,GO:0002092,GO:0070121,GO:0005515,GO:0070986,GO:0005737,GO:0071599,GO:0005929,GO:0006903,GO:0007169,GO:0007417,GO:0033365,GO:0034613,GO:0010628,GO:…	centrosome|centriole|cell-cell junction|retina layer formation|positive regulation of neuron projection development|adherens junction|vesicle-mediated transport|spinal cord development|positive regulation of polarized epithelial cell differentiation|ciliary basal body|hindbrain development|response to food|pronephric nephron tubule morphogenesis|pronephric duct morphogenesis|eye photoreceptor cel…
circRNA_00272|Chr1:16492929_16561994_+	Chr1	+	16492929	16561994	69066	1256	sense-overlapping	NM_001002277.1	Chr1:16478127_16601769_+	Ahi1	GeneID:308923,Genbank:NM_001002277.1,RGD:1303040	Abelson helper integration site 1	GO:0005813,GO:0005814,GO:0005911,GO:0010842,GO:0010976,GO:0005912,GO:0016192,GO:0021510,GO:0030862,GO:0036064,GO:0030902,GO:0032094,GO:0039008,GO:0039023,GO:0042462,GO:0001738,GO:0060041,GO:0042802,GO:0060271,GO:0001750,GO:0043066,GO:0001947,GO:0065001,GO:0002092,GO:0070121,GO:0005515,GO:0070986,GO:0005737,GO:0071599,GO:0005929,GO:0006903,GO:0007169,GO:0007417,GO:0033365,GO:0034613,GO:0010628,GO:…	centrosome|centriole|cell-cell junction|retina layer formation|positive regulation of neuron projection development|adherens junction|vesicle-mediated transport|spinal cord development|positive regulation of polarized epithelial cell differentiation|ciliary basal body|hindbrain development|response to food|pronephric nephron tubule morphogenesis|pronephric duct morphogenesis|eye photoreceptor cel…
circRNA_00273|Chr1:16494651_16496467_+	Chr1	+	16494651	16496467	1817	337	sense-overlapping	NM_001002277.1	Chr1:16478127_16601769_+	Ahi1	GeneID:308923,Genbank:NM_001002277.1,RGD:1303040	Abelson helper integration site 1	GO:0005813,GO:0005814,GO:0005911,GO:0010842,GO:0010976,GO:0005912,GO:0016192,GO:0021510,GO:0030862,GO:0036064,GO:0030902,GO:0032094,GO:0039008,GO:0039023,GO:0042462,GO:0001738,GO:0060041,GO:0042802,GO:0060271,GO:0001750,GO:0043066,GO:0001947,GO:0065001,GO:0002092,GO:0070121,GO:0005515,GO:0070986,GO:0005737,GO:0071599,GO:0005929,GO:0006903,GO:0007169,GO:0007417,GO:0033365,GO:0034613,GO:0010628,GO:…	centrosome|centriole|cell-cell junction|retina layer formation|positive regulation of neuron projection development|adherens junction|vesicle-mediated transport|spinal cord development|positive regulation of polarized epithelial cell differentiation|ciliary basal body|hindbrain development|response to food|pronephric nephron tubule morphogenesis|pronephric duct morphogenesis|eye photoreceptor cel…
circRNA_00274|Chr1:16499951_16503517_+	Chr1	+	16499951	16503517	3567	391	sense-overlapping	NM_001002277.1	Chr1:16478127_16601769_+	Ahi1	GeneID:308923,Genbank:NM_001002277.1,RGD:1303040	Abelson helper integration site 1	GO:0005813,GO:0005814,GO:0005911,GO:0010842,GO:0010976,GO:0005912,GO:0016192,GO:0021510,GO:0030862,GO:0036064,GO:0030902,GO:0032094,GO:0039008,GO:0039023,GO:0042462,GO:0001738,GO:0060041,GO:0042802,GO:0060271,GO:0001750,GO:0043066,GO:0001947,GO:0065001,GO:0002092,GO:0070121,GO:0005515,GO:0070986,GO:0005737,GO:0071599,GO:0005929,GO:0006903,GO:0007169,GO:0007417,GO:0033365,GO:0034613,GO:0010628,GO:…	centrosome|centriole|cell-cell junction|retina layer formation|positive regulation of neuron projection development|adherens junction|vesicle-mediated transport|spinal cord development|positive regulation of polarized epithelial cell differentiation|ciliary basal body|hindbrain development|response to food|pronephric nephron tubule morphogenesis|pronephric duct morphogenesis|eye photoreceptor cel…
circRNA_00275|Chr1:16499951_16520127_+	Chr1	+	16499951	16520127	20177	618	sense-overlapping	NM_001002277.1	Chr1:16478127_16601769_+	Ahi1	GeneID:308923,Genbank:NM_001002277.1,RGD:1303040	Abelson helper integration site 1	GO:0005813,GO:0005814,GO:0005911,GO:0010842,GO:0010976,GO:0005912,GO:0016192,GO:0021510,GO:0030862,GO:0036064,GO:0030902,GO:0032094,GO:0039008,GO:0039023,GO:0042462,GO:0001738,GO:0060041,GO:0042802,GO:0060271,GO:0001750,GO:0043066,GO:0001947,GO:0065001,GO:0002092,GO:0070121,GO:0005515,GO:0070986,GO:0005737,GO:0071599,GO:0005929,GO:0006903,GO:0007169,GO:0007417,GO:0033365,GO:0034613,GO:0010628,GO:…	centrosome|centriole|cell-cell junction|retina layer formation|positive regulation of neuron projection development|adherens junction|vesicle-mediated transport|spinal cord development|positive regulation of polarized epithelial cell differentiation|ciliary basal body|hindbrain development|response to food|pronephric nephron tubule morphogenesis|pronephric duct morphogenesis|eye photoreceptor cel…
circRNA_00276|Chr1:16499951_16530121_+	Chr1	+	16499951	16530121	30171	739	sense-overlapping	NM_001002277.1	Chr1:16478127_16601769_+	Ahi1	GeneID:308923,Genbank:NM_001002277.1,RGD:1303040	Abelson helper integration site 1	GO:0005813,GO:0005814,GO:0005911,GO:0010842,GO:0010976,GO:0005912,GO:0016192,GO:0021510,GO:0030862,GO:0036064,GO:0030902,GO:0032094,GO:0039008,GO:0039023,GO:0042462,GO:0001738,GO:0060041,GO:0042802,GO:0060271,GO:0001750,GO:0043066,GO:0001947,GO:0065001,GO:0002092,GO:0070121,GO:0005515,GO:0070986,GO:0005737,GO:0071599,GO:0005929,GO:0006903,GO:0007169,GO:0007417,GO:0033365,GO:0034613,GO:0010628,GO:…	centrosome|centriole|cell-cell junction|retina layer formation|positive regulation of neuron projection development|adherens junction|vesicle-mediated transport|spinal cord development|positive regulation of polarized epithelial cell differentiation|ciliary basal body|hindbrain development|response to food|pronephric nephron tubule morphogenesis|pronephric duct morphogenesis|eye photoreceptor cel…
circRNA_00277|Chr1:16499951_16561994_+	Chr1	+	16499951	16561994	62044	795	sense-overlapping	NM_001002277.1	Chr1:16478127_16601769_+	Ahi1	GeneID:308923,Genbank:NM_001002277.1,RGD:1303040	Abelson helper integration site 1	GO:0005813,GO:0005814,GO:0005911,GO:0010842,GO:0010976,GO:0005912,GO:0016192,GO:0021510,GO:0030862,GO:0036064,GO:0030902,GO:0032094,GO:0039008,GO:0039023,GO:0042462,GO:0001738,GO:0060041,GO:0042802,GO:0060271,GO:0001750,GO:0043066,GO:0001947,GO:0065001,GO:0002092,GO:0070121,GO:0005515,GO:0070986,GO:0005737,GO:0071599,GO:0005929,GO:0006903,GO:0007169,GO:0007417,GO:0033365,GO:0034613,GO:0010628,GO:…	centrosome|centriole|cell-cell junction|retina layer formation|positive regulation of neuron projection development|adherens junction|vesicle-mediated transport|spinal cord development|positive regulation of polarized epithelial cell differentiation|ciliary basal body|hindbrain development|response to food|pronephric nephron tubule morphogenesis|pronephric duct morphogenesis|eye photoreceptor cel…
circRNA_00278|Chr1:16499951_16582189_+	Chr1	+	16499951	16582189	82239	1056	sense-overlapping	NM_001002277.1	Chr1:16478127_16601769_+	Ahi1	GeneID:308923,Genbank:NM_001002277.1,RGD:1303040	Abelson helper integration site 1	GO:0005813,GO:0005814,GO:0005911,GO:0010842,GO:0010976,GO:0005912,GO:0016192,GO:0021510,GO:0030862,GO:0036064,GO:0030902,GO:0032094,GO:0039008,GO:0039023,GO:0042462,GO:0001738,GO:0060041,GO:0042802,GO:0060271,GO:0001750,GO:0043066,GO:0001947,GO:0065001,GO:0002092,GO:0070121,GO:0005515,GO:0070986,GO:0005737,GO:0071599,GO:0005929,GO:0006903,GO:0007169,GO:0007417,GO:0033365,GO:0034613,GO:0010628,GO:…	centrosome|centriole|cell-cell junction|retina layer formation|positive regulation of neuron projection development|adherens junction|vesicle-mediated transport|spinal cord development|positive regulation of polarized epithelial cell differentiation|ciliary basal body|hindbrain development|response to food|pronephric nephron tubule morphogenesis|pronephric duct morphogenesis|eye photoreceptor cel…
circRNA_00279|Chr1:16499951_16596949_+	Chr1	+	16499951	16596949	96999	1112	sense-overlapping	NM_001002277.1	Chr1:16478127_16601769_+	Ahi1	GeneID:308923,Genbank:NM_001002277.1,RGD:1303040	Abelson helper integration site 1	GO:0005813,GO:0005814,GO:0005911,GO:0010842,GO:0010976,GO:0005912,GO:0016192,GO:0021510,GO:0030862,GO:0036064,GO:0030902,GO:0032094,GO:0039008,GO:0039023,GO:0042462,GO:0001738,GO:0060041,GO:0042802,GO:0060271,GO:0001750,GO:0043066,GO:0001947,GO:0065001,GO:0002092,GO:0070121,GO:0005515,GO:0070986,GO:0005737,GO:0071599,GO:0005929,GO:0006903,GO:0007169,GO:0007417,GO:0033365,GO:0034613,GO:0010628,GO:…	centrosome|centriole|cell-cell junction|retina layer formation|positive regulation of neuron projection development|adherens junction|vesicle-mediated transport|spinal cord development|positive regulation of polarized epithelial cell differentiation|ciliary basal body|hindbrain development|response to food|pronephric nephron tubule morphogenesis|pronephric duct morphogenesis|eye photoreceptor cel…
circRNA_00280|Chr1:16501897_16503517_+	Chr1	+	16501897	16503517	1621	272	sense-overlapping	NM_001002277.1	Chr1:16478127_16601769_+	Ahi1	GeneID:308923,Genbank:NM_001002277.1,RGD:1303040	Abelson helper integration site 1	GO:0005813,GO:0005814,GO:0005911,GO:0010842,GO:0010976,GO:0005912,GO:0016192,GO:0021510,GO:0030862,GO:0036064,GO:0030902,GO:0032094,GO:0039008,GO:0039023,GO:0042462,GO:0001738,GO:0060041,GO:0042802,GO:0060271,GO:0001750,GO:0043066,GO:0001947,GO:0065001,GO:0002092,GO:0070121,GO:0005515,GO:0070986,GO:0005737,GO:0071599,GO:0005929,GO:0006903,GO:0007169,GO:0007417,GO:0033365,GO:0034613,GO:0010628,GO:…	centrosome|centriole|cell-cell junction|retina layer formation|positive regulation of neuron projection development|adherens junction|vesicle-mediated transport|spinal cord development|positive regulation of polarized epithelial cell differentiation|ciliary basal body|hindbrain development|response to food|pronephric nephron tubule morphogenesis|pronephric duct morphogenesis|eye photoreceptor cel…
circRNA_00281|Chr1:16501897_16514296_+	Chr1	+	16501897	16514296	12400	472	sense-overlapping	NM_001002277.1	Chr1:16478127_16601769_+	Ahi1	GeneID:308923,Genbank:NM_001002277.1,RGD:1303040	Abelson helper integration site 1	GO:0005813,GO:0005814,GO:0005911,GO:0010842,GO:0010976,GO:0005912,GO:0016192,GO:0021510,GO:0030862,GO:0036064,GO:0030902,GO:0032094,GO:0039008,GO:0039023,GO:0042462,GO:0001738,GO:0060041,GO:0042802,GO:0060271,GO:0001750,GO:0043066,GO:0001947,GO:0065001,GO:0002092,GO:0070121,GO:0005515,GO:0070986,GO:0005737,GO:0071599,GO:0005929,GO:0006903,GO:0007169,GO:0007417,GO:0033365,GO:0034613,GO:0010628,GO:…	centrosome|centriole|cell-cell junction|retina layer formation|positive regulation of neuron projection development|adherens junction|vesicle-mediated transport|spinal cord development|positive regulation of polarized epithelial cell differentiation|ciliary basal body|hindbrain development|response to food|pronephric nephron tubule morphogenesis|pronephric duct morphogenesis|eye photoreceptor cel…
circRNA_00282|Chr1:16501897_16530121_+	Chr1	+	16501897	16530121	28225	620	sense-overlapping	NM_001002277.1	Chr1:16478127_16601769_+	Ahi1	GeneID:308923,Genbank:NM_001002277.1,RGD:1303040	Abelson helper integration site 1	GO:0005813,GO:0005814,GO:0005911,GO:0010842,GO:0010976,GO:0005912,GO:0016192,GO:0021510,GO:0030862,GO:0036064,GO:0030902,GO:0032094,GO:0039008,GO:0039023,GO:0042462,GO:0001738,GO:0060041,GO:0042802,GO:0060271,GO:0001750,GO:0043066,GO:0001947,GO:0065001,GO:0002092,GO:0070121,GO:0005515,GO:0070986,GO:0005737,GO:0071599,GO:0005929,GO:0006903,GO:0007169,GO:0007417,GO:0033365,GO:0034613,GO:0010628,GO:…	centrosome|centriole|cell-cell junction|retina layer formation|positive regulation of neuron projection development|adherens junction|vesicle-mediated transport|spinal cord development|positive regulation of polarized epithelial cell differentiation|ciliary basal body|hindbrain development|response to food|pronephric nephron tubule morphogenesis|pronephric duct morphogenesis|eye photoreceptor cel…
circRNA_00283|Chr1:16501897_16561994_+	Chr1	+	16501897	16561994	60098	676	sense-overlapping	NM_001002277.1	Chr1:16478127_16601769_+	Ahi1	GeneID:308923,Genbank:NM_001002277.1,RGD:1303040	Abelson helper integration site 1	GO:0005813,GO:0005814,GO:0005911,GO:0010842,GO:0010976,GO:0005912,GO:0016192,GO:0021510,GO:0030862,GO:0036064,GO:0030902,GO:0032094,GO:0039008,GO:0039023,GO:0042462,GO:0001738,GO:0060041,GO:0042802,GO:0060271,GO:0001750,GO:0043066,GO:0001947,GO:0065001,GO:0002092,GO:0070121,GO:0005515,GO:0070986,GO:0005737,GO:0071599,GO:0005929,GO:0006903,GO:0007169,GO:0007417,GO:0033365,GO:0034613,GO:0010628,GO:…	centrosome|centriole|cell-cell junction|retina layer formation|positive regulation of neuron projection development|adherens junction|vesicle-mediated transport|spinal cord development|positive regulation of polarized epithelial cell differentiation|ciliary basal body|hindbrain development|response to food|pronephric nephron tubule morphogenesis|pronephric duct morphogenesis|eye photoreceptor cel…
circRNA_00284|Chr1:16514097_16530121_+	Chr1	+	16514097	16530121	16025	348	sense-overlapping	NM_001002277.1	Chr1:16478127_16601769_+	Ahi1	GeneID:308923,Genbank:NM_001002277.1,RGD:1303040	Abelson helper integration site 1	GO:0005813,GO:0005814,GO:0005911,GO:0010842,GO:0010976,GO:0005912,GO:0016192,GO:0021510,GO:0030862,GO:0036064,GO:0030902,GO:0032094,GO:0039008,GO:0039023,GO:0042462,GO:0001738,GO:0060041,GO:0042802,GO:0060271,GO:0001750,GO:0043066,GO:0001947,GO:0065001,GO:0002092,GO:0070121,GO:0005515,GO:0070986,GO:0005737,GO:0071599,GO:0005929,GO:0006903,GO:0007169,GO:0007417,GO:0033365,GO:0034613,GO:0010628,GO:…	centrosome|centriole|cell-cell junction|retina layer formation|positive regulation of neuron projection development|adherens junction|vesicle-mediated transport|spinal cord development|positive regulation of polarized epithelial cell differentiation|ciliary basal body|hindbrain development|response to food|pronephric nephron tubule morphogenesis|pronephric duct morphogenesis|eye photoreceptor cel…
circRNA_00285|Chr1:16514097_16561994_+	Chr1	+	16514097	16561994	47898	404	sense-overlapping	NM_001002277.1	Chr1:16478127_16601769_+	Ahi1	GeneID:308923,Genbank:NM_001002277.1,RGD:1303040	Abelson helper integration site 1	GO:0005813,GO:0005814,GO:0005911,GO:0010842,GO:0010976,GO:0005912,GO:0016192,GO:0021510,GO:0030862,GO:0036064,GO:0030902,GO:0032094,GO:0039008,GO:0039023,GO:0042462,GO:0001738,GO:0060041,GO:0042802,GO:0060271,GO:0001750,GO:0043066,GO:0001947,GO:0065001,GO:0002092,GO:0070121,GO:0005515,GO:0070986,GO:0005737,GO:0071599,GO:0005929,GO:0006903,GO:0007169,GO:0007417,GO:0033365,GO:0034613,GO:0010628,GO:…	centrosome|centriole|cell-cell junction|retina layer formation|positive regulation of neuron projection development|adherens junction|vesicle-mediated transport|spinal cord development|positive regulation of polarized epithelial cell differentiation|ciliary basal body|hindbrain development|response to food|pronephric nephron tubule morphogenesis|pronephric duct morphogenesis|eye photoreceptor cel…
circRNA_00286|Chr1:16520101_16561994_+	Chr1	+	16520101	16561994	41894	204	sense-overlapping	NM_001002277.1	Chr1:16478127_16601769_+	Ahi1	GeneID:308923,Genbank:NM_001002277.1,RGD:1303040	Abelson helper integration site 1	GO:0005813,GO:0005814,GO:0005911,GO:0010842,GO:0010976,GO:0005912,GO:0016192,GO:0021510,GO:0030862,GO:0036064,GO:0030902,GO:0032094,GO:0039008,GO:0039023,GO:0042462,GO:0001738,GO:0060041,GO:0042802,GO:0060271,GO:0001750,GO:0043066,GO:0001947,GO:0065001,GO:0002092,GO:0070121,GO:0005515,GO:0070986,GO:0005737,GO:0071599,GO:0005929,GO:0006903,GO:0007169,GO:0007417,GO:0033365,GO:0034613,GO:0010628,GO:…	centrosome|centriole|cell-cell junction|retina layer formation|positive regulation of neuron projection development|adherens junction|vesicle-mediated transport|spinal cord development|positive regulation of polarized epithelial cell differentiation|ciliary basal body|hindbrain development|response to food|pronephric nephron tubule morphogenesis|pronephric duct morphogenesis|eye photoreceptor cel…
circRNA_00287|Chr1:16530001_16557292_+	Chr1	+	16530001	16557292	27292	27292	sense-overlapping	NM_001002277.1	Chr1:16478127_16601769_+	Ahi1	GeneID:308923,Genbank:NM_001002277.1,RGD:1303040	Abelson helper integration site 1	GO:0005813,GO:0005814,GO:0005911,GO:0010842,GO:0010976,GO:0005912,GO:0016192,GO:0021510,GO:0030862,GO:0036064,GO:0030902,GO:0032094,GO:0039008,GO:0039023,GO:0042462,GO:0001738,GO:0060041,GO:0042802,GO:0060271,GO:0001750,GO:0043066,GO:0001947,GO:0065001,GO:0002092,GO:0070121,GO:0005515,GO:0070986,GO:0005737,GO:0071599,GO:0005929,GO:0006903,GO:0007169,GO:0007417,GO:0033365,GO:0034613,GO:0010628,GO:…	centrosome|centriole|cell-cell junction|retina layer formation|positive regulation of neuron projection development|adherens junction|vesicle-mediated transport|spinal cord development|positive regulation of polarized epithelial cell differentiation|ciliary basal body|hindbrain development|response to food|pronephric nephron tubule morphogenesis|pronephric duct morphogenesis|eye photoreceptor cel…
circRNA_00288|Chr1:16530001_16561994_+	Chr1	+	16530001	16561994	31994	177	sense-overlapping	NM_001002277.1	Chr1:16478127_16601769_+	Ahi1	GeneID:308923,Genbank:NM_001002277.1,RGD:1303040	Abelson helper integration site 1	GO:0005813,GO:0005814,GO:0005911,GO:0010842,GO:0010976,GO:0005912,GO:0016192,GO:0021510,GO:0030862,GO:0036064,GO:0030902,GO:0032094,GO:0039008,GO:0039023,GO:0042462,GO:0001738,GO:0060041,GO:0042802,GO:0060271,GO:0001750,GO:0043066,GO:0001947,GO:0065001,GO:0002092,GO:0070121,GO:0005515,GO:0070986,GO:0005737,GO:0071599,GO:0005929,GO:0006903,GO:0007169,GO:0007417,GO:0033365,GO:0034613,GO:0010628,GO:…	centrosome|centriole|cell-cell junction|retina layer formation|positive regulation of neuron projection development|adherens junction|vesicle-mediated transport|spinal cord development|positive regulation of polarized epithelial cell differentiation|ciliary basal body|hindbrain development|response to food|pronephric nephron tubule morphogenesis|pronephric duct morphogenesis|eye photoreceptor cel…
circRNA_00289|Chr1:16530001_16582189_+	Chr1	+	16530001	16582189	52189	438	sense-overlapping	NM_001002277.1	Chr1:16478127_16601769_+	Ahi1	GeneID:308923,Genbank:NM_001002277.1,RGD:1303040	Abelson helper integration site 1	GO:0005813,GO:0005814,GO:0005911,GO:0010842,GO:0010976,GO:0005912,GO:0016192,GO:0021510,GO:0030862,GO:0036064,GO:0030902,GO:0032094,GO:0039008,GO:0039023,GO:0042462,GO:0001738,GO:0060041,GO:0042802,GO:0060271,GO:0001750,GO:0043066,GO:0001947,GO:0065001,GO:0002092,GO:0070121,GO:0005515,GO:0070986,GO:0005737,GO:0071599,GO:0005929,GO:0006903,GO:0007169,GO:0007417,GO:0033365,GO:0034613,GO:0010628,GO:…	centrosome|centriole|cell-cell junction|retina layer formation|positive regulation of neuron projection development|adherens junction|vesicle-mediated transport|spinal cord development|positive regulation of polarized epithelial cell differentiation|ciliary basal body|hindbrain development|response to food|pronephric nephron tubule morphogenesis|pronephric duct morphogenesis|eye photoreceptor cel…
circRNA_00290|Chr1:16530001_16596949_+	Chr1	+	16530001	16596949	66949	494	sense-overlapping	NM_001002277.1	Chr1:16478127_16601769_+	Ahi1	GeneID:308923,Genbank:NM_001002277.1,RGD:1303040	Abelson helper integration site 1	GO:0005813,GO:0005814,GO:0005911,GO:0010842,GO:0010976,GO:0005912,GO:0016192,GO:0021510,GO:0030862,GO:0036064,GO:0030902,GO:0032094,GO:0039008,GO:0039023,GO:0042462,GO:0001738,GO:0060041,GO:0042802,GO:0060271,GO:0001750,GO:0043066,GO:0001947,GO:0065001,GO:0002092,GO:0070121,GO:0005515,GO:0070986,GO:0005737,GO:0071599,GO:0005929,GO:0006903,GO:0007169,GO:0007417,GO:0033365,GO:0034613,GO:0010628,GO:…	centrosome|centriole|cell-cell junction|retina layer formation|positive regulation of neuron projection development|adherens junction|vesicle-mediated transport|spinal cord development|positive regulation of polarized epithelial cell differentiation|ciliary basal body|hindbrain development|response to food|pronephric nephron tubule morphogenesis|pronephric duct morphogenesis|eye photoreceptor cel…
circRNA_00291|Chr1:16530001_16601769_+	Chr1	+	16530001	16601769	71769	597	sense-overlapping	NM_001002277.1	Chr1:16478127_16601769_+	Ahi1	GeneID:308923,Genbank:NM_001002277.1,RGD:1303040	Abelson helper integration site 1	GO:0005813,GO:0005814,GO:0005911,GO:0010842,GO:0010976,GO:0005912,GO:0016192,GO:0021510,GO:0030862,GO:0036064,GO:0030902,GO:0032094,GO:0039008,GO:0039023,GO:0042462,GO:0001738,GO:0060041,GO:0042802,GO:0060271,GO:0001750,GO:0043066,GO:0001947,GO:0065001,GO:0002092,GO:0070121,GO:0005515,GO:0070986,GO:0005737,GO:0071599,GO:0005929,GO:0006903,GO:0007169,GO:0007417,GO:0033365,GO:0034613,GO:0010628,GO:…	centrosome|centriole|cell-cell junction|retina layer formation|positive regulation of neuron projection development|adherens junction|vesicle-mediated transport|spinal cord development|positive regulation of polarized epithelial cell differentiation|ciliary basal body|hindbrain development|response to food|pronephric nephron tubule morphogenesis|pronephric duct morphogenesis|eye photoreceptor cel…
circRNA_00292|Chr1:16561939_16596949_+	Chr1	+	16561939	16596949	35011	373	sense-overlapping	NM_001002277.1	Chr1:16478127_16601769_+	Ahi1	GeneID:308923,Genbank:NM_001002277.1,RGD:1303040	Abelson helper integration site 1	GO:0005813,GO:0005814,GO:0005911,GO:0010842,GO:0010976,GO:0005912,GO:0016192,GO:0021510,GO:0030862,GO:0036064,GO:0030902,GO:0032094,GO:0039008,GO:0039023,GO:0042462,GO:0001738,GO:0060041,GO:0042802,GO:0060271,GO:0001750,GO:0043066,GO:0001947,GO:0065001,GO:0002092,GO:0070121,GO:0005515,GO:0070986,GO:0005737,GO:0071599,GO:0005929,GO:0006903,GO:0007169,GO:0007417,GO:0033365,GO:0034613,GO:0010628,GO:…	centrosome|centriole|cell-cell junction|retina layer formation|positive regulation of neuron projection development|adherens junction|vesicle-mediated transport|spinal cord development|positive regulation of polarized epithelial cell differentiation|ciliary basal body|hindbrain development|response to food|pronephric nephron tubule morphogenesis|pronephric duct morphogenesis|eye photoreceptor cel…
circRNA_00293|Chr1:16822404_16830659_+	Chr1	+	16822404	16830659	8256	375	sense-overlapping	NM_001011934.1	Chr1:16819170_16896221_+	Hbs1l	GeneID:293408,Genbank:NM_001011934.1,RGD:1308509	HBS1-like translational GTPase	GO:0003924,GO:0005525,GO:0005575,GO:0005622,GO:0006412,GO:0006414,GO:0008150,GO:0003674,GO:0003746	GTPase activity|GTP binding|cellular_component|intracellular|translation|translational elongation|biological_process|molecular_function|translation elongation factor activity	rno03015,rno05134	mRNA surveillance pathway|Legionellosis
circRNA_00294|Chr1:16827565_16830659_+	Chr1	+	16827565	16830659	3095	309	sense-overlapping	NM_001011934.1	Chr1:16819170_16896221_+	Hbs1l	GeneID:293408,Genbank:NM_001011934.1,RGD:1308509	HBS1-like translational GTPase	GO:0003924,GO:0005525,GO:0005575,GO:0005622,GO:0006412,GO:0006414,GO:0008150,GO:0003674,GO:0003746	GTPase activity|GTP binding|cellular_component|intracellular|translation|translational elongation|biological_process|molecular_function|translation elongation factor activity	rno03015,rno05134	mRNA surveillance pathway|Legionellosis
circRNA_00295|Chr1:16830660_16831852_+	Chr1	+	16830660	16831852	1193	1193	intronic	NM_001011934.1	Chr1:16819170_16896221_+	Hbs1l	GeneID:293408,Genbank:NM_001011934.1,RGD:1308509	HBS1-like translational GTPase	GO:0003924,GO:0005525,GO:0005575,GO:0005622,GO:0006412,GO:0006414,GO:0008150,GO:0003674,GO:0003746	GTPase activity|GTP binding|cellular_component|intracellular|translation|translational elongation|biological_process|molecular_function|translation elongation factor activity	rno03015,rno05134	mRNA surveillance pathway|Legionellosis
circRNA_00296|Chr1:16838201_16859155_+	Chr1	+	16838201	16859155	20955	20955	sense-overlapping	NM_001011934.1	Chr1:16819170_16896221_+	Hbs1l	GeneID:293408,Genbank:NM_001011934.1,RGD:1308509	HBS1-like translational GTPase	GO:0003924,GO:0005525,GO:0005575,GO:0005622,GO:0006412,GO:0006414,GO:0008150,GO:0003674,GO:0003746	GTPase activity|GTP binding|cellular_component|intracellular|translation|translational elongation|biological_process|molecular_function|translation elongation factor activity	rno03015,rno05134	mRNA surveillance pathway|Legionellosis
circRNA_00297|Chr1:16840944_16859155_+	Chr1	+	16840944	16859155	18212	18212	sense-overlapping	NM_001011934.1	Chr1:16819170_16896221_+	Hbs1l	GeneID:293408,Genbank:NM_001011934.1,RGD:1308509	HBS1-like translational GTPase	GO:0003924,GO:0005525,GO:0005575,GO:0005622,GO:0006412,GO:0006414,GO:0008150,GO:0003674,GO:0003746	GTPase activity|GTP binding|cellular_component|intracellular|translation|translational elongation|biological_process|molecular_function|translation elongation factor activity	rno03015,rno05134	mRNA surveillance pathway|Legionellosis
circRNA_00298|Chr1:16848502_16875754_+	Chr1	+	16848502	16875754	27253	11718	sense-overlapping	NM_001011934.1	Chr1:16819170_16896221_+	Hbs1l	GeneID:293408,Genbank:NM_001011934.1,RGD:1308509	HBS1-like translational GTPase	GO:0003924,GO:0005525,GO:0005575,GO:0005622,GO:0006412,GO:0006414,GO:0008150,GO:0003674,GO:0003746	GTPase activity|GTP binding|cellular_component|intracellular|translation|translational elongation|biological_process|molecular_function|translation elongation factor activity	rno03015,rno05134	mRNA surveillance pathway|Legionellosis
circRNA_00299|Chr1:16854544_16873397_+	Chr1	+	16854544	16873397	18854	5571	sense-overlapping	NM_001011934.1	Chr1:16819170_16896221_+	Hbs1l	GeneID:293408,Genbank:NM_001011934.1,RGD:1308509	HBS1-like translational GTPase	GO:0003924,GO:0005525,GO:0005575,GO:0005622,GO:0006412,GO:0006414,GO:0008150,GO:0003674,GO:0003746	GTPase activity|GTP binding|cellular_component|intracellular|translation|translational elongation|biological_process|molecular_function|translation elongation factor activity	rno03015,rno05134	mRNA surveillance pathway|Legionellosis
circRNA_00300|Chr1:16859047_16870755_+	Chr1	+	16859047	16870755	11709	881	sense-overlapping	NM_001011934.1	Chr1:16819170_16896221_+	Hbs1l	GeneID:293408,Genbank:NM_001011934.1,RGD:1308509	HBS1-like translational GTPase	GO:0003924,GO:0005525,GO:0005575,GO:0005622,GO:0006412,GO:0006414,GO:0008150,GO:0003674,GO:0003746	GTPase activity|GTP binding|cellular_component|intracellular|translation|translational elongation|biological_process|molecular_function|translation elongation factor activity	rno03015,rno05134	mRNA surveillance pathway|Legionellosis
circRNA_00301|Chr1:16859047_16873397_+	Chr1	+	16859047	16873397	14351	1068	sense-overlapping	NM_001011934.1	Chr1:16819170_16896221_+	Hbs1l	GeneID:293408,Genbank:NM_001011934.1,RGD:1308509	HBS1-like translational GTPase	GO:0003924,GO:0005525,GO:0005575,GO:0005622,GO:0006412,GO:0006414,GO:0008150,GO:0003674,GO:0003746	GTPase activity|GTP binding|cellular_component|intracellular|translation|translational elongation|biological_process|molecular_function|translation elongation factor activity	rno03015,rno05134	mRNA surveillance pathway|Legionellosis
circRNA_00302|Chr1:16859047_16875754_+	Chr1	+	16859047	16875754	16708	1173	sense-overlapping	NM_001011934.1	Chr1:16819170_16896221_+	Hbs1l	GeneID:293408,Genbank:NM_001011934.1,RGD:1308509	HBS1-like translational GTPase	GO:0003924,GO:0005525,GO:0005575,GO:0005622,GO:0006412,GO:0006414,GO:0008150,GO:0003674,GO:0003746	GTPase activity|GTP binding|cellular_component|intracellular|translation|translational elongation|biological_process|molecular_function|translation elongation factor activity	rno03015,rno05134	mRNA surveillance pathway|Legionellosis
circRNA_00303|Chr1:16859047_16879498_+	Chr1	+	16859047	16879498	20452	1373	sense-overlapping	NM_001011934.1	Chr1:16819170_16896221_+	Hbs1l	GeneID:293408,Genbank:NM_001011934.1,RGD:1308509	HBS1-like translational GTPase	GO:0003924,GO:0005525,GO:0005575,GO:0005622,GO:0006412,GO:0006414,GO:0008150,GO:0003674,GO:0003746	GTPase activity|GTP binding|cellular_component|intracellular|translation|translational elongation|biological_process|molecular_function|translation elongation factor activity	rno03015,rno05134	mRNA surveillance pathway|Legionellosis
circRNA_00304|Chr1:16859047_16895763_+	Chr1	+	16859047	16895763	36717	1744	sense-overlapping	NM_001011934.1	Chr1:16819170_16896221_+	Hbs1l	GeneID:293408,Genbank:NM_001011934.1,RGD:1308509	HBS1-like translational GTPase	GO:0003924,GO:0005525,GO:0005575,GO:0005622,GO:0006412,GO:0006414,GO:0008150,GO:0003674,GO:0003746	GTPase activity|GTP binding|cellular_component|intracellular|translation|translational elongation|biological_process|molecular_function|translation elongation factor activity	rno03015,rno05134	mRNA surveillance pathway|Legionellosis
circRNA_00305|Chr1:16859047_16896071_+	Chr1	+	16859047	16896071	37025	2052	sense-overlapping	NM_001011934.1	Chr1:16819170_16896221_+	Hbs1l	GeneID:293408,Genbank:NM_001011934.1,RGD:1308509	HBS1-like translational GTPase	GO:0003924,GO:0005525,GO:0005575,GO:0005622,GO:0006412,GO:0006414,GO:0008150,GO:0003674,GO:0003746	GTPase activity|GTP binding|cellular_component|intracellular|translation|translational elongation|biological_process|molecular_function|translation elongation factor activity	rno03015,rno05134	mRNA surveillance pathway|Legionellosis
circRNA_00306|Chr1:16859047_16896920_+	Chr1	+	16859047	16896920	37874	2901	sense-overlapping	NM_001011934.1	Chr1:16819170_16896221_+	Hbs1l	GeneID:293408,Genbank:NM_001011934.1,RGD:1308509	HBS1-like translational GTPase	GO:0003924,GO:0005525,GO:0005575,GO:0005622,GO:0006412,GO:0006414,GO:0008150,GO:0003674,GO:0003746	GTPase activity|GTP binding|cellular_component|intracellular|translation|translational elongation|biological_process|molecular_function|translation elongation factor activity	rno03015,rno05134	mRNA surveillance pathway|Legionellosis
circRNA_00307|Chr1:16867020_16879498_+	Chr1	+	16867020	16879498	12479	832	sense-overlapping	NM_001011934.1	Chr1:16819170_16896221_+	Hbs1l	GeneID:293408,Genbank:NM_001011934.1,RGD:1308509	HBS1-like translational GTPase	GO:0003924,GO:0005525,GO:0005575,GO:0005622,GO:0006412,GO:0006414,GO:0008150,GO:0003674,GO:0003746	GTPase activity|GTP binding|cellular_component|intracellular|translation|translational elongation|biological_process|molecular_function|translation elongation factor activity	rno03015,rno05134	mRNA surveillance pathway|Legionellosis
circRNA_00308|Chr1:16867020_16896071_+	Chr1	+	16867020	16896071	29052	1511	sense-overlapping	NM_001011934.1	Chr1:16819170_16896221_+	Hbs1l	GeneID:293408,Genbank:NM_001011934.1,RGD:1308509	HBS1-like translational GTPase	GO:0003924,GO:0005525,GO:0005575,GO:0005622,GO:0006412,GO:0006414,GO:0008150,GO:0003674,GO:0003746	GTPase activity|GTP binding|cellular_component|intracellular|translation|translational elongation|biological_process|molecular_function|translation elongation factor activity	rno03015,rno05134	mRNA surveillance pathway|Legionellosis
circRNA_00309|Chr1:16870681_16879498_+	Chr1	+	16870681	16879498	8818	567	sense-overlapping	NM_001011934.1	Chr1:16819170_16896221_+	Hbs1l	GeneID:293408,Genbank:NM_001011934.1,RGD:1308509	HBS1-like translational GTPase	GO:0003924,GO:0005525,GO:0005575,GO:0005622,GO:0006412,GO:0006414,GO:0008150,GO:0003674,GO:0003746	GTPase activity|GTP binding|cellular_component|intracellular|translation|translational elongation|biological_process|molecular_function|translation elongation factor activity	rno03015,rno05134	mRNA surveillance pathway|Legionellosis
circRNA_00310|Chr1:16872734_16875754_+	Chr1	+	16872734	16875754	3021	292	sense-overlapping	NM_001011934.1	Chr1:16819170_16896221_+	Hbs1l	GeneID:293408,Genbank:NM_001011934.1,RGD:1308509	HBS1-like translational GTPase	GO:0003924,GO:0005525,GO:0005575,GO:0005622,GO:0006412,GO:0006414,GO:0008150,GO:0003674,GO:0003746	GTPase activity|GTP binding|cellular_component|intracellular|translation|translational elongation|biological_process|molecular_function|translation elongation factor activity	rno03015,rno05134	mRNA surveillance pathway|Legionellosis
circRNA_00311|Chr1:16872734_16879498_+	Chr1	+	16872734	16879498	6765	492	sense-overlapping	NM_001011934.1	Chr1:16819170_16896221_+	Hbs1l	GeneID:293408,Genbank:NM_001011934.1,RGD:1308509	HBS1-like translational GTPase	GO:0003924,GO:0005525,GO:0005575,GO:0005622,GO:0006412,GO:0006414,GO:0008150,GO:0003674,GO:0003746	GTPase activity|GTP binding|cellular_component|intracellular|translation|translational elongation|biological_process|molecular_function|translation elongation factor activity	rno03015,rno05134	mRNA surveillance pathway|Legionellosis
circRNA_00312|Chr1:16875650_16879498_+	Chr1	+	16875650	16879498	3849	305	sense-overlapping	NM_001011934.1	Chr1:16819170_16896221_+	Hbs1l	GeneID:293408,Genbank:NM_001011934.1,RGD:1308509	HBS1-like translational GTPase	GO:0003924,GO:0005525,GO:0005575,GO:0005622,GO:0006412,GO:0006414,GO:0008150,GO:0003674,GO:0003746	GTPase activity|GTP binding|cellular_component|intracellular|translation|translational elongation|biological_process|molecular_function|translation elongation factor activity	rno03015,rno05134	mRNA surveillance pathway|Legionellosis
circRNA_00313|Chr1:17280654_17281705_-	Chr1	-	17280654	17281705	1052	1052	exonic	XM_017589835.1	Chr1:17152973_17378225_-	Themis	GeneID:498985,Genbank:XM_017589835.1,RGD:1560849	thymocyte selection associated, transcript variant X2	GO:0008180,GO:0043368,GO:0043383,GO:0050852,GO:0005634,GO:0005737,GO:0005911	COP9 signalosome|positive T cell selection|negative T cell selection|T cell receptor signaling pathway|nucleus|cytoplasm|cell-cell junction
circRNA_00314|Chr1:17475022_17477005_-	Chr1	-	17475022	17477005	1984	48	sense-overlapping	XM_017589322.1	Chr1:17445052_18058252_-	Ptprk	GeneID:360302,Genbank:XM_017589322.1,RGD:619706	protein tyrosine phosphatase, receptor type, K, transcript variant X9	GO:0034644,GO:0019901,GO:0005886,GO:0035335,GO:0030054,GO:0005911,GO:0043025,GO:0030336,GO:0006470,GO:0043231,GO:0007155,GO:0007165,GO:0007179,GO:0030424,GO:0008013,GO:0030425,GO:0008285,GO:0045295,GO:0031175,GO:0009986,GO:0045786,GO:0031256,GO:0010839,GO:0001750,GO:0045892,GO:0034394,GO:0016021,GO:0004725,GO:0048041,GO:0034614,GO:0016477	cellular response to UV|protein kinase binding|plasma membrane|peptidyl-tyrosine dephosphorylation|cell junction|cell-cell junction|neuronal cell body|negative regulation of cell migration|protein dephosphorylation|intracellular membrane-bounded organelle|cell adhesion|signal transduction|transforming growth factor beta receptor signaling pathway|axon|beta-catenin binding|dendrite|negative regula…
circRNA_00315|Chr1:17536371_17540345_-	Chr1	-	17536371	17540345	3975	311	sense-overlapping	XM_008758616.1	Chr1:17445052_18058252_-	Ptprk	GeneID:360302,Genbank:XM_008758616.1,RGD:619706	protein tyrosine phosphatase, receptor type, K, transcript variant X11	GO:0034644,GO:0019901,GO:0005886,GO:0035335,GO:0030054,GO:0005911,GO:0043025,GO:0030336,GO:0006470,GO:0043231,GO:0007155,GO:0007165,GO:0007179,GO:0030424,GO:0008013,GO:0030425,GO:0008285,GO:0045295,GO:0031175,GO:0009986,GO:0045786,GO:0031256,GO:0010839,GO:0001750,GO:0045892,GO:0034394,GO:0016021,GO:0004725,GO:0048041,GO:0034614,GO:0016477	cellular response to UV|protein kinase binding|plasma membrane|peptidyl-tyrosine dephosphorylation|cell junction|cell-cell junction|neuronal cell body|negative regulation of cell migration|protein dephosphorylation|intracellular membrane-bounded organelle|cell adhesion|signal transduction|transforming growth factor beta receptor signaling pathway|axon|beta-catenin binding|dendrite|negative regula…
circRNA_00316|Chr1:17536371_17554677_-	Chr1	-	17536371	17554677	18307	729	sense-overlapping	XM_008758616.1	Chr1:17445052_18058252_-	Ptprk	GeneID:360302,Genbank:XM_008758616.1,RGD:619706	protein tyrosine phosphatase, receptor type, K, transcript variant X11	GO:0034644,GO:0019901,GO:0005886,GO:0035335,GO:0030054,GO:0005911,GO:0043025,GO:0030336,GO:0006470,GO:0043231,GO:0007155,GO:0007165,GO:0007179,GO:0030424,GO:0008013,GO:0030425,GO:0008285,GO:0045295,GO:0031175,GO:0009986,GO:0045786,GO:0031256,GO:0010839,GO:0001750,GO:0045892,GO:0034394,GO:0016021,GO:0004725,GO:0048041,GO:0034614,GO:0016477	cellular response to UV|protein kinase binding|plasma membrane|peptidyl-tyrosine dephosphorylation|cell junction|cell-cell junction|neuronal cell body|negative regulation of cell migration|protein dephosphorylation|intracellular membrane-bounded organelle|cell adhesion|signal transduction|transforming growth factor beta receptor signaling pathway|axon|beta-catenin binding|dendrite|negative regula…
circRNA_00317|Chr1:17536371_17560520_-	Chr1	-	17536371	17560520	24150	1032	sense-overlapping	XM_008758616.1	Chr1:17445052_18058252_-	Ptprk	GeneID:360302,Genbank:XM_008758616.1,RGD:619706	protein tyrosine phosphatase, receptor type, K, transcript variant X11	GO:0034644,GO:0019901,GO:0005886,GO:0035335,GO:0030054,GO:0005911,GO:0043025,GO:0030336,GO:0006470,GO:0043231,GO:0007155,GO:0007165,GO:0007179,GO:0030424,GO:0008013,GO:0030425,GO:0008285,GO:0045295,GO:0031175,GO:0009986,GO:0045786,GO:0031256,GO:0010839,GO:0001750,GO:0045892,GO:0034394,GO:0016021,GO:0004725,GO:0048041,GO:0034614,GO:0016477	cellular response to UV|protein kinase binding|plasma membrane|peptidyl-tyrosine dephosphorylation|cell junction|cell-cell junction|neuronal cell body|negative regulation of cell migration|protein dephosphorylation|intracellular membrane-bounded organelle|cell adhesion|signal transduction|transforming growth factor beta receptor signaling pathway|axon|beta-catenin binding|dendrite|negative regula…
circRNA_00318|Chr1:17549813_17560520_-	Chr1	-	17549813	17560520	10708	721	sense-overlapping	XM_008758616.1	Chr1:17445052_18058252_-	Ptprk	GeneID:360302,Genbank:XM_008758616.1,RGD:619706	protein tyrosine phosphatase, receptor type, K, transcript variant X11	GO:0034644,GO:0019901,GO:0005886,GO:0035335,GO:0030054,GO:0005911,GO:0043025,GO:0030336,GO:0006470,GO:0043231,GO:0007155,GO:0007165,GO:0007179,GO:0030424,GO:0008013,GO:0030425,GO:0008285,GO:0045295,GO:0031175,GO:0009986,GO:0045786,GO:0031256,GO:0010839,GO:0001750,GO:0045892,GO:0034394,GO:0016021,GO:0004725,GO:0048041,GO:0034614,GO:0016477	cellular response to UV|protein kinase binding|plasma membrane|peptidyl-tyrosine dephosphorylation|cell junction|cell-cell junction|neuronal cell body|negative regulation of cell migration|protein dephosphorylation|intracellular membrane-bounded organelle|cell adhesion|signal transduction|transforming growth factor beta receptor signaling pathway|axon|beta-catenin binding|dendrite|negative regula…
circRNA_00319|Chr1:17560218_17560520_-	Chr1	-	17560218	17560520	303	303	exonic	XM_008758616.1	Chr1:17445052_18058252_-	Ptprk	GeneID:360302,Genbank:XM_008758616.1,RGD:619706	protein tyrosine phosphatase, receptor type, K, transcript variant X11	GO:0034644,GO:0019901,GO:0005886,GO:0035335,GO:0030054,GO:0005911,GO:0043025,GO:0030336,GO:0006470,GO:0043231,GO:0007155,GO:0007165,GO:0007179,GO:0030424,GO:0008013,GO:0030425,GO:0008285,GO:0045295,GO:0031175,GO:0009986,GO:0045786,GO:0031256,GO:0010839,GO:0001750,GO:0045892,GO:0034394,GO:0016021,GO:0004725,GO:0048041,GO:0034614,GO:0016477	cellular response to UV|protein kinase binding|plasma membrane|peptidyl-tyrosine dephosphorylation|cell junction|cell-cell junction|neuronal cell body|negative regulation of cell migration|protein dephosphorylation|intracellular membrane-bounded organelle|cell adhesion|signal transduction|transforming growth factor beta receptor signaling pathway|axon|beta-catenin binding|dendrite|negative regula…
circRNA_00320|Chr1:17740072_17740365_-	Chr1	-	17740072	17740365	294	294	exonic	XM_008758616.1	Chr1:17445052_18058252_-	Ptprk	GeneID:360302,Genbank:XM_008758616.1,RGD:619706	protein tyrosine phosphatase, receptor type, K, transcript variant X11	GO:0034644,GO:0019901,GO:0005886,GO:0035335,GO:0030054,GO:0005911,GO:0043025,GO:0030336,GO:0006470,GO:0043231,GO:0007155,GO:0007165,GO:0007179,GO:0030424,GO:0008013,GO:0030425,GO:0008285,GO:0045295,GO:0031175,GO:0009986,GO:0045786,GO:0031256,GO:0010839,GO:0001750,GO:0045892,GO:0034394,GO:0016021,GO:0004725,GO:0048041,GO:0034614,GO:0016477	cellular response to UV|protein kinase binding|plasma membrane|peptidyl-tyrosine dephosphorylation|cell junction|cell-cell junction|neuronal cell body|negative regulation of cell migration|protein dephosphorylation|intracellular membrane-bounded organelle|cell adhesion|signal transduction|transforming growth factor beta receptor signaling pathway|axon|beta-catenin binding|dendrite|negative regula…
circRNA_00321|Chr1:17740072_17769354_-	Chr1	-	17740072	17769354	29283	395	sense-overlapping	XM_008758616.1	Chr1:17445052_18058252_-	Ptprk	GeneID:360302,Genbank:XM_008758616.1,RGD:619706	protein tyrosine phosphatase, receptor type, K, transcript variant X11	GO:0034644,GO:0019901,GO:0005886,GO:0035335,GO:0030054,GO:0005911,GO:0043025,GO:0030336,GO:0006470,GO:0043231,GO:0007155,GO:0007165,GO:0007179,GO:0030424,GO:0008013,GO:0030425,GO:0008285,GO:0045295,GO:0031175,GO:0009986,GO:0045786,GO:0031256,GO:0010839,GO:0001750,GO:0045892,GO:0034394,GO:0016021,GO:0004725,GO:0048041,GO:0034614,GO:0016477	cellular response to UV|protein kinase binding|plasma membrane|peptidyl-tyrosine dephosphorylation|cell junction|cell-cell junction|neuronal cell body|negative regulation of cell migration|protein dephosphorylation|intracellular membrane-bounded organelle|cell adhesion|signal transduction|transforming growth factor beta receptor signaling pathway|axon|beta-catenin binding|dendrite|negative regula…
circRNA_00322|Chr1:17740072_17769428_-	Chr1	-	17740072	17769428	29357	469	sense-overlapping	XM_008758616.1	Chr1:17445052_18058252_-	Ptprk	GeneID:360302,Genbank:XM_008758616.1,RGD:619706	protein tyrosine phosphatase, receptor type, K, transcript variant X11	GO:0034644,GO:0019901,GO:0005886,GO:0035335,GO:0030054,GO:0005911,GO:0043025,GO:0030336,GO:0006470,GO:0043231,GO:0007155,GO:0007165,GO:0007179,GO:0030424,GO:0008013,GO:0030425,GO:0008285,GO:0045295,GO:0031175,GO:0009986,GO:0045786,GO:0031256,GO:0010839,GO:0001750,GO:0045892,GO:0034394,GO:0016021,GO:0004725,GO:0048041,GO:0034614,GO:0016477	cellular response to UV|protein kinase binding|plasma membrane|peptidyl-tyrosine dephosphorylation|cell junction|cell-cell junction|neuronal cell body|negative regulation of cell migration|protein dephosphorylation|intracellular membrane-bounded organelle|cell adhesion|signal transduction|transforming growth factor beta receptor signaling pathway|axon|beta-catenin binding|dendrite|negative regula…
circRNA_00323|Chr1:17769254_17769428_-	Chr1	-	17769254	17769428	175	175	exonic	XM_008758616.1	Chr1:17445052_18058252_-	Ptprk	GeneID:360302,Genbank:XM_008758616.1,RGD:619706	protein tyrosine phosphatase, receptor type, K, transcript variant X11	GO:0034644,GO:0019901,GO:0005886,GO:0035335,GO:0030054,GO:0005911,GO:0043025,GO:0030336,GO:0006470,GO:0043231,GO:0007155,GO:0007165,GO:0007179,GO:0030424,GO:0008013,GO:0030425,GO:0008285,GO:0045295,GO:0031175,GO:0009986,GO:0045786,GO:0031256,GO:0010839,GO:0001750,GO:0045892,GO:0034394,GO:0016021,GO:0004725,GO:0048041,GO:0034614,GO:0016477	cellular response to UV|protein kinase binding|plasma membrane|peptidyl-tyrosine dephosphorylation|cell junction|cell-cell junction|neuronal cell body|negative regulation of cell migration|protein dephosphorylation|intracellular membrane-bounded organelle|cell adhesion|signal transduction|transforming growth factor beta receptor signaling pathway|axon|beta-catenin binding|dendrite|negative regula…
circRNA_00324|Chr1:17769254_17789789_-	Chr1	-	17769254	17789789	20536	373	sense-overlapping	XM_008758616.1	Chr1:17445052_18058252_-	Ptprk	GeneID:360302,Genbank:XM_008758616.1,RGD:619706	protein tyrosine phosphatase, receptor type, K, transcript variant X11	GO:0034644,GO:0019901,GO:0005886,GO:0035335,GO:0030054,GO:0005911,GO:0043025,GO:0030336,GO:0006470,GO:0043231,GO:0007155,GO:0007165,GO:0007179,GO:0030424,GO:0008013,GO:0030425,GO:0008285,GO:0045295,GO:0031175,GO:0009986,GO:0045786,GO:0031256,GO:0010839,GO:0001750,GO:0045892,GO:0034394,GO:0016021,GO:0004725,GO:0048041,GO:0034614,GO:0016477	cellular response to UV|protein kinase binding|plasma membrane|peptidyl-tyrosine dephosphorylation|cell junction|cell-cell junction|neuronal cell body|negative regulation of cell migration|protein dephosphorylation|intracellular membrane-bounded organelle|cell adhesion|signal transduction|transforming growth factor beta receptor signaling pathway|axon|beta-catenin binding|dendrite|negative regula…
circRNA_00325|Chr1:17769254_17854280_-	Chr1	-	17769254	17854280	85027	645	sense-overlapping	XM_008758616.1	Chr1:17445052_18058252_-	Ptprk	GeneID:360302,Genbank:XM_008758616.1,RGD:619706	protein tyrosine phosphatase, receptor type, K, transcript variant X11	GO:0034644,GO:0019901,GO:0005886,GO:0035335,GO:0030054,GO:0005911,GO:0043025,GO:0030336,GO:0006470,GO:0043231,GO:0007155,GO:0007165,GO:0007179,GO:0030424,GO:0008013,GO:0030425,GO:0008285,GO:0045295,GO:0031175,GO:0009986,GO:0045786,GO:0031256,GO:0010839,GO:0001750,GO:0045892,GO:0034394,GO:0016021,GO:0004725,GO:0048041,GO:0034614,GO:0016477	cellular response to UV|protein kinase binding|plasma membrane|peptidyl-tyrosine dephosphorylation|cell junction|cell-cell junction|neuronal cell body|negative regulation of cell migration|protein dephosphorylation|intracellular membrane-bounded organelle|cell adhesion|signal transduction|transforming growth factor beta receptor signaling pathway|axon|beta-catenin binding|dendrite|negative regula…
circRNA_00326|Chr1:17787718_17854280_-	Chr1	-	17787718	17854280	66563	470	sense-overlapping	XM_008758616.1	Chr1:17445052_18058252_-	Ptprk	GeneID:360302,Genbank:XM_008758616.1,RGD:619706	protein tyrosine phosphatase, receptor type, K, transcript variant X11	GO:0034644,GO:0019901,GO:0005886,GO:0035335,GO:0030054,GO:0005911,GO:0043025,GO:0030336,GO:0006470,GO:0043231,GO:0007155,GO:0007165,GO:0007179,GO:0030424,GO:0008013,GO:0030425,GO:0008285,GO:0045295,GO:0031175,GO:0009986,GO:0045786,GO:0031256,GO:0010839,GO:0001750,GO:0045892,GO:0034394,GO:0016021,GO:0004725,GO:0048041,GO:0034614,GO:0016477	cellular response to UV|protein kinase binding|plasma membrane|peptidyl-tyrosine dephosphorylation|cell junction|cell-cell junction|neuronal cell body|negative regulation of cell migration|protein dephosphorylation|intracellular membrane-bounded organelle|cell adhesion|signal transduction|transforming growth factor beta receptor signaling pathway|axon|beta-catenin binding|dendrite|negative regula…
circRNA_00327|Chr1:17854009_17854280_-	Chr1	-	17854009	17854280	272	272	exonic	XM_008758616.1	Chr1:17445052_18058252_-	Ptprk	GeneID:360302,Genbank:XM_008758616.1,RGD:619706	protein tyrosine phosphatase, receptor type, K, transcript variant X11	GO:0034644,GO:0019901,GO:0005886,GO:0035335,GO:0030054,GO:0005911,GO:0043025,GO:0030336,GO:0006470,GO:0043231,GO:0007155,GO:0007165,GO:0007179,GO:0030424,GO:0008013,GO:0030425,GO:0008285,GO:0045295,GO:0031175,GO:0009986,GO:0045786,GO:0031256,GO:0010839,GO:0001750,GO:0045892,GO:0034394,GO:0016021,GO:0004725,GO:0048041,GO:0034614,GO:0016477	cellular response to UV|protein kinase binding|plasma membrane|peptidyl-tyrosine dephosphorylation|cell junction|cell-cell junction|neuronal cell body|negative regulation of cell migration|protein dephosphorylation|intracellular membrane-bounded organelle|cell adhesion|signal transduction|transforming growth factor beta receptor signaling pathway|axon|beta-catenin binding|dendrite|negative regula…
circRNA_00328|Chr1:17854009_17913924_-	Chr1	-	17854009	17913924	59916	395	sense-overlapping	XM_008758616.1	Chr1:17445052_18058252_-	Ptprk	GeneID:360302,Genbank:XM_008758616.1,RGD:619706	protein tyrosine phosphatase, receptor type, K, transcript variant X11	GO:0034644,GO:0019901,GO:0005886,GO:0035335,GO:0030054,GO:0005911,GO:0043025,GO:0030336,GO:0006470,GO:0043231,GO:0007155,GO:0007165,GO:0007179,GO:0030424,GO:0008013,GO:0030425,GO:0008285,GO:0045295,GO:0031175,GO:0009986,GO:0045786,GO:0031256,GO:0010839,GO:0001750,GO:0045892,GO:0034394,GO:0016021,GO:0004725,GO:0048041,GO:0034614,GO:0016477	cellular response to UV|protein kinase binding|plasma membrane|peptidyl-tyrosine dephosphorylation|cell junction|cell-cell junction|neuronal cell body|negative regulation of cell migration|protein dephosphorylation|intracellular membrane-bounded organelle|cell adhesion|signal transduction|transforming growth factor beta receptor signaling pathway|axon|beta-catenin binding|dendrite|negative regula…
circRNA_00329|Chr1:18644225_18655979_+	Chr1	+	18644225	18655979	11755	284	sense-overlapping	XM_017590488.1	Chr1:18491264_19143486_+	Lama2	GeneID:309368,Genbank:XM_017590488.1,RGD:1308889	laminin subunit alpha 2, transcript variant X1	GO:0005605,GO:0005615,GO:0007155,GO:0007411,GO:0014037,GO:0030155,GO:0030334,GO:0031012,GO:0032224,GO:0042383,GO:0003674,GO:0043197,GO:0005102,GO:0045995,GO:0005604	basal lamina|extracellular space|cell adhesion|axon guidance|Schwann cell differentiation|regulation of cell adhesion|regulation of cell migration|extracellular matrix|positive regulation of synaptic transmission, cholinergic|sarcolemma|molecular_function|dendritic spine|signaling receptor binding|regulation of embryonic development|basement membrane	rno04151,rno04512,rno04510,rno05200,rno05222,rno05410,rno05412,rno05414,rno05416,rno05165,rno05146,rno05145	PI3K-Akt signaling pathway|ECM-receptor interaction|Focal adhesion|Pathways in cancer|Small cell lung cancer|Hypertrophic cardiomyopathy (HCM)|Arrhythmogenic right ventricular cardiomyopathy (ARVC)|Dilated cardiomyopathy (DCM)|Viral myocarditis|Human papillomavirus infection|Amoebiasis|Toxoplasmosis
circRNA_00330|Chr1:18859283_18953436_+	Chr1	+	18859283	18953436	94154	2745	sense-overlapping	XM_017590488.1	Chr1:18491264_19143486_+	Lama2	GeneID:309368,Genbank:XM_017590488.1,RGD:1308889	laminin subunit alpha 2, transcript variant X1	GO:0005605,GO:0005615,GO:0007155,GO:0007411,GO:0014037,GO:0030155,GO:0030334,GO:0031012,GO:0032224,GO:0042383,GO:0003674,GO:0043197,GO:0005102,GO:0045995,GO:0005604	basal lamina|extracellular space|cell adhesion|axon guidance|Schwann cell differentiation|regulation of cell adhesion|regulation of cell migration|extracellular matrix|positive regulation of synaptic transmission, cholinergic|sarcolemma|molecular_function|dendritic spine|signaling receptor binding|regulation of embryonic development|basement membrane	rno04151,rno04512,rno04510,rno05200,rno05222,rno05410,rno05412,rno05414,rno05416,rno05165,rno05146,rno05145	PI3K-Akt signaling pathway|ECM-receptor interaction|Focal adhesion|Pathways in cancer|Small cell lung cancer|Hypertrophic cardiomyopathy (HCM)|Arrhythmogenic right ventricular cardiomyopathy (ARVC)|Dilated cardiomyopathy (DCM)|Viral myocarditis|Human papillomavirus infection|Amoebiasis|Toxoplasmosis
circRNA_00331|Chr1:18950547_18972208_+	Chr1	+	18950547	18972208	21662	523	sense-overlapping	XM_017590488.1	Chr1:18491264_19143486_+	Lama2	GeneID:309368,Genbank:XM_017590488.1,RGD:1308889	laminin subunit alpha 2, transcript variant X1	GO:0005605,GO:0005615,GO:0007155,GO:0007411,GO:0014037,GO:0030155,GO:0030334,GO:0031012,GO:0032224,GO:0042383,GO:0003674,GO:0043197,GO:0005102,GO:0045995,GO:0005604	basal lamina|extracellular space|cell adhesion|axon guidance|Schwann cell differentiation|regulation of cell adhesion|regulation of cell migration|extracellular matrix|positive regulation of synaptic transmission, cholinergic|sarcolemma|molecular_function|dendritic spine|signaling receptor binding|regulation of embryonic development|basement membrane	rno04151,rno04512,rno04510,rno05200,rno05222,rno05410,rno05412,rno05414,rno05416,rno05165,rno05146,rno05145	PI3K-Akt signaling pathway|ECM-receptor interaction|Focal adhesion|Pathways in cancer|Small cell lung cancer|Hypertrophic cardiomyopathy (HCM)|Arrhythmogenic right ventricular cardiomyopathy (ARVC)|Dilated cardiomyopathy (DCM)|Viral myocarditis|Human papillomavirus infection|Amoebiasis|Toxoplasmosis
circRNA_00332|Chr1:18967423_18980399_+	Chr1	+	18967423	18980399	12977	354	sense-overlapping	XM_017590488.1	Chr1:18491264_19143486_+	Lama2	GeneID:309368,Genbank:XM_017590488.1,RGD:1308889	laminin subunit alpha 2, transcript variant X1	GO:0005605,GO:0005615,GO:0007155,GO:0007411,GO:0014037,GO:0030155,GO:0030334,GO:0031012,GO:0032224,GO:0042383,GO:0003674,GO:0043197,GO:0005102,GO:0045995,GO:0005604	basal lamina|extracellular space|cell adhesion|axon guidance|Schwann cell differentiation|regulation of cell adhesion|regulation of cell migration|extracellular matrix|positive regulation of synaptic transmission, cholinergic|sarcolemma|molecular_function|dendritic spine|signaling receptor binding|regulation of embryonic development|basement membrane	rno04151,rno04512,rno04510,rno05200,rno05222,rno05410,rno05412,rno05414,rno05416,rno05165,rno05146,rno05145	PI3K-Akt signaling pathway|ECM-receptor interaction|Focal adhesion|Pathways in cancer|Small cell lung cancer|Hypertrophic cardiomyopathy (HCM)|Arrhythmogenic right ventricular cardiomyopathy (ARVC)|Dilated cardiomyopathy (DCM)|Viral myocarditis|Human papillomavirus infection|Amoebiasis|Toxoplasmosis
circRNA_00333|Chr1:18967423_18986581_+	Chr1	+	18967423	18986581	19159	728	sense-overlapping	XM_017590488.1	Chr1:18491264_19143486_+	Lama2	GeneID:309368,Genbank:XM_017590488.1,RGD:1308889	laminin subunit alpha 2, transcript variant X1	GO:0005605,GO:0005615,GO:0007155,GO:0007411,GO:0014037,GO:0030155,GO:0030334,GO:0031012,GO:0032224,GO:0042383,GO:0003674,GO:0043197,GO:0005102,GO:0045995,GO:0005604	basal lamina|extracellular space|cell adhesion|axon guidance|Schwann cell differentiation|regulation of cell adhesion|regulation of cell migration|extracellular matrix|positive regulation of synaptic transmission, cholinergic|sarcolemma|molecular_function|dendritic spine|signaling receptor binding|regulation of embryonic development|basement membrane	rno04151,rno04512,rno04510,rno05200,rno05222,rno05410,rno05412,rno05414,rno05416,rno05165,rno05146,rno05145	PI3K-Akt signaling pathway|ECM-receptor interaction|Focal adhesion|Pathways in cancer|Small cell lung cancer|Hypertrophic cardiomyopathy (HCM)|Arrhythmogenic right ventricular cardiomyopathy (ARVC)|Dilated cardiomyopathy (DCM)|Viral myocarditis|Human papillomavirus infection|Amoebiasis|Toxoplasmosis
circRNA_00334|Chr1:19238441_19270933_-	Chr1	-	19238441	19270933	32493	794	sense-overlapping	XM_006227680.3	Chr1:19227115_19329567_-	Arhgap18	GeneID:293947,Genbank:XM_006227680.3,RGD:1305053	Rho GTPase activating protein 18, transcript variant X2	GO:0030833,GO:0005575,GO:0032956,GO:0005737,GO:0005829,GO:0005886,GO:0043547,GO:0007264,GO:0045296,GO:0008150,GO:0051056,GO:0008360,GO:0016607,GO:0003674,GO:2000145,GO:0005096	regulation of actin filament polymerization|cellular_component|regulation of actin cytoskeleton organization|cytoplasm|cytosol|plasma membrane|positive regulation of GTPase activity|small GTPase mediated signal transduction|cadherin binding|biological_process|regulation of small GTPase mediated signal transduction|regulation of cell shape|nuclear speck|molecular_function|regulation of cell motili…
circRNA_00335|Chr1:19258991_19269145_-	Chr1	-	19258991	19269145	10155	535	sense-overlapping	XM_006227680.3	Chr1:19227115_19329567_-	Arhgap18	GeneID:293947,Genbank:XM_006227680.3,RGD:1305053	Rho GTPase activating protein 18, transcript variant X2	GO:0030833,GO:0005575,GO:0032956,GO:0005737,GO:0005829,GO:0005886,GO:0043547,GO:0007264,GO:0045296,GO:0008150,GO:0051056,GO:0008360,GO:0016607,GO:0003674,GO:2000145,GO:0005096	regulation of actin filament polymerization|cellular_component|regulation of actin cytoskeleton organization|cytoplasm|cytosol|plasma membrane|positive regulation of GTPase activity|small GTPase mediated signal transduction|cadherin binding|biological_process|regulation of small GTPase mediated signal transduction|regulation of cell shape|nuclear speck|molecular_function|regulation of cell motili…
circRNA_00336|Chr1:19258991_19302245_-	Chr1	-	19258991	19302245	43255	1606	sense-overlapping	XM_006227680.3	Chr1:19227115_19329567_-	Arhgap18	GeneID:293947,Genbank:XM_006227680.3,RGD:1305053	Rho GTPase activating protein 18, transcript variant X2	GO:0030833,GO:0005575,GO:0032956,GO:0005737,GO:0005829,GO:0005886,GO:0043547,GO:0007264,GO:0045296,GO:0008150,GO:0051056,GO:0008360,GO:0016607,GO:0003674,GO:2000145,GO:0005096	regulation of actin filament polymerization|cellular_component|regulation of actin cytoskeleton organization|cytoplasm|cytosol|plasma membrane|positive regulation of GTPase activity|small GTPase mediated signal transduction|cadherin binding|biological_process|regulation of small GTPase mediated signal transduction|regulation of cell shape|nuclear speck|molecular_function|regulation of cell motili…
circRNA_00337|Chr1:19275806_19293734_-	Chr1	-	19275806	19293734	17929	501	sense-overlapping	XM_006227680.3	Chr1:19227115_19329567_-	Arhgap18	GeneID:293947,Genbank:XM_006227680.3,RGD:1305053	Rho GTPase activating protein 18, transcript variant X2	GO:0030833,GO:0005575,GO:0032956,GO:0005737,GO:0005829,GO:0005886,GO:0043547,GO:0007264,GO:0045296,GO:0008150,GO:0051056,GO:0008360,GO:0016607,GO:0003674,GO:2000145,GO:0005096	regulation of actin filament polymerization|cellular_component|regulation of actin cytoskeleton organization|cytoplasm|cytosol|plasma membrane|positive regulation of GTPase activity|small GTPase mediated signal transduction|cadherin binding|biological_process|regulation of small GTPase mediated signal transduction|regulation of cell shape|nuclear speck|molecular_function|regulation of cell motili…
circRNA_00338|Chr1:19287032_19302245_-	Chr1	-	19287032	19302245	15214	679	sense-overlapping	XM_006227680.3	Chr1:19227115_19329567_-	Arhgap18	GeneID:293947,Genbank:XM_006227680.3,RGD:1305053	Rho GTPase activating protein 18, transcript variant X2	GO:0030833,GO:0005575,GO:0032956,GO:0005737,GO:0005829,GO:0005886,GO:0043547,GO:0007264,GO:0045296,GO:0008150,GO:0051056,GO:0008360,GO:0016607,GO:0003674,GO:2000145,GO:0005096	regulation of actin filament polymerization|cellular_component|regulation of actin cytoskeleton organization|cytoplasm|cytosol|plasma membrane|positive regulation of GTPase activity|small GTPase mediated signal transduction|cadherin binding|biological_process|regulation of small GTPase mediated signal transduction|regulation of cell shape|nuclear speck|molecular_function|regulation of cell motili…
circRNA_00339|Chr1:19293671_19302245_-	Chr1	-	19293671	19302245	8575	500	sense-overlapping	XM_006227680.3	Chr1:19227115_19329567_-	Arhgap18	GeneID:293947,Genbank:XM_006227680.3,RGD:1305053	Rho GTPase activating protein 18, transcript variant X2	GO:0030833,GO:0005575,GO:0032956,GO:0005737,GO:0005829,GO:0005886,GO:0043547,GO:0007264,GO:0045296,GO:0008150,GO:0051056,GO:0008360,GO:0016607,GO:0003674,GO:2000145,GO:0005096	regulation of actin filament polymerization|cellular_component|regulation of actin cytoskeleton organization|cytoplasm|cytosol|plasma membrane|positive regulation of GTPase activity|small GTPase mediated signal transduction|cadherin binding|biological_process|regulation of small GTPase mediated signal transduction|regulation of cell shape|nuclear speck|molecular_function|regulation of cell motili…
circRNA_00340|Chr1:20001797_20047889_+	Chr1	+	20001797	20047889	46093	1337	sense-overlapping	XM_006227695.3	Chr1:19998778_20097298_+	L3mbtl3	GeneID:309550,Genbank:XM_006227695.3,RGD:1305474	l(3)mbt-like 3 (Drosophila), transcript variant X2	GO:0005730,GO:0006355,GO:0008270,GO:0030099,GO:0030225,GO:0030851,GO:0043249,GO:0003700,GO:0005634	nucleolus|regulation of transcription, DNA-templated|zinc ion binding|myeloid cell differentiation|macrophage differentiation|granulocyte differentiation|erythrocyte maturation|DNA binding transcription factor activity|nucleus
circRNA_00341|Chr1:20001797_20062534_+	Chr1	+	20001797	20062534	60738	1500	sense-overlapping	XM_006227695.3	Chr1:19998778_20097298_+	L3mbtl3	GeneID:309550,Genbank:XM_006227695.3,RGD:1305474	l(3)mbt-like 3 (Drosophila), transcript variant X2	GO:0005730,GO:0006355,GO:0008270,GO:0030099,GO:0030225,GO:0030851,GO:0043249,GO:0003700,GO:0005634	nucleolus|regulation of transcription, DNA-templated|zinc ion binding|myeloid cell differentiation|macrophage differentiation|granulocyte differentiation|erythrocyte maturation|DNA binding transcription factor activity|nucleus
circRNA_00342|Chr1:20001797_20081200_+	Chr1	+	20001797	20081200	79404	1979	sense-overlapping	XM_006227695.3	Chr1:19998778_20097298_+	L3mbtl3	GeneID:309550,Genbank:XM_006227695.3,RGD:1305474	l(3)mbt-like 3 (Drosophila), transcript variant X2	GO:0005730,GO:0006355,GO:0008270,GO:0030099,GO:0030225,GO:0030851,GO:0043249,GO:0003700,GO:0005634	nucleolus|regulation of transcription, DNA-templated|zinc ion binding|myeloid cell differentiation|macrophage differentiation|granulocyte differentiation|erythrocyte maturation|DNA binding transcription factor activity|nucleus
circRNA_00343|Chr1:20022792_20047889_+	Chr1	+	20022792	20047889	25098	1256	sense-overlapping	XM_006227696.3	Chr1:19998776_20097298_+	L3mbtl3	GeneID:309550,Genbank:XM_006227696.3,RGD:1305474	l(3)mbt-like 3 (Drosophila), transcript variant X3	GO:0005730,GO:0006355,GO:0008270,GO:0030099,GO:0030225,GO:0030851,GO:0043249,GO:0003700,GO:0005634	nucleolus|regulation of transcription, DNA-templated|zinc ion binding|myeloid cell differentiation|macrophage differentiation|granulocyte differentiation|erythrocyte maturation|DNA binding transcription factor activity|nucleus
circRNA_00344|Chr1:20022792_20059567_+	Chr1	+	20022792	20059567	36776	1333	sense-overlapping	XM_006227696.3	Chr1:19998776_20097298_+	L3mbtl3	GeneID:309550,Genbank:XM_006227696.3,RGD:1305474	l(3)mbt-like 3 (Drosophila), transcript variant X3	GO:0005730,GO:0006355,GO:0008270,GO:0030099,GO:0030225,GO:0030851,GO:0043249,GO:0003700,GO:0005634	nucleolus|regulation of transcription, DNA-templated|zinc ion binding|myeloid cell differentiation|macrophage differentiation|granulocyte differentiation|erythrocyte maturation|DNA binding transcription factor activity|nucleus
circRNA_00345|Chr1:20022792_20064171_+	Chr1	+	20022792	20064171	41380	1530	sense-overlapping	XM_006227696.3	Chr1:19998776_20097298_+	L3mbtl3	GeneID:309550,Genbank:XM_006227696.3,RGD:1305474	l(3)mbt-like 3 (Drosophila), transcript variant X3	GO:0005730,GO:0006355,GO:0008270,GO:0030099,GO:0030225,GO:0030851,GO:0043249,GO:0003700,GO:0005634	nucleolus|regulation of transcription, DNA-templated|zinc ion binding|myeloid cell differentiation|macrophage differentiation|granulocyte differentiation|erythrocyte maturation|DNA binding transcription factor activity|nucleus
circRNA_00346|Chr1:20022792_20072803_+	Chr1	+	20022792	20072803	50012	1748	sense-overlapping	XM_006227696.3	Chr1:19998776_20097298_+	L3mbtl3	GeneID:309550,Genbank:XM_006227696.3,RGD:1305474	l(3)mbt-like 3 (Drosophila), transcript variant X3	GO:0005730,GO:0006355,GO:0008270,GO:0030099,GO:0030225,GO:0030851,GO:0043249,GO:0003700,GO:0005634	nucleolus|regulation of transcription, DNA-templated|zinc ion binding|myeloid cell differentiation|macrophage differentiation|granulocyte differentiation|erythrocyte maturation|DNA binding transcription factor activity|nucleus
circRNA_00347|Chr1:20022792_20081200_+	Chr1	+	20022792	20081200	58409	1898	sense-overlapping	XM_006227696.3	Chr1:19998776_20097298_+	L3mbtl3	GeneID:309550,Genbank:XM_006227696.3,RGD:1305474	l(3)mbt-like 3 (Drosophila), transcript variant X3	GO:0005730,GO:0006355,GO:0008270,GO:0030099,GO:0030225,GO:0030851,GO:0043249,GO:0003700,GO:0005634	nucleolus|regulation of transcription, DNA-templated|zinc ion binding|myeloid cell differentiation|macrophage differentiation|granulocyte differentiation|erythrocyte maturation|DNA binding transcription factor activity|nucleus
circRNA_00348|Chr1:20059491_20081200_+	Chr1	+	20059491	20081200	21710	642	sense-overlapping	XM_006227696.3	Chr1:19998776_20097298_+	L3mbtl3	GeneID:309550,Genbank:XM_006227696.3,RGD:1305474	l(3)mbt-like 3 (Drosophila), transcript variant X3	GO:0005730,GO:0006355,GO:0008270,GO:0030099,GO:0030225,GO:0030851,GO:0043249,GO:0003700,GO:0005634	nucleolus|regulation of transcription, DNA-templated|zinc ion binding|myeloid cell differentiation|macrophage differentiation|granulocyte differentiation|erythrocyte maturation|DNA binding transcription factor activity|nucleus
circRNA_00349|Chr1:20409217_20411106_+	Chr1	+	20409217	20411106	1890	1890	exonic	XM_006227690.3	Chr1:20330670_20413921_+	Tmem200a	GeneID:498987,Genbank:XM_006227690.3,RGD:1564024	transmembrane protein 200A, transcript variant X2	GO:0016021	integral component of membrane
circRNA_00350|Chr1:20565271_20604587_+	Chr1	+	20565271	20604587	39317	39317	intergenic
circRNA_00351|Chr1:20893994_20899200_-	Chr1	-	20893994	20899200	5207	289	sense-overlapping	XM_017589845.1	Chr1:20881820_20966788_-	Epb41l2	GeneID:309557,Genbank:XM_017589845.1,RGD:1563977	erythrocyte membrane protein band 4.1-like 2, transcript variant X6	GO:0099738,GO:0005634,GO:1904778,GO:0005654,GO:0005856,GO:0005886,GO:0008180,GO:0030054,GO:0030507,GO:0030866,GO:0003779,GO:0031032,GO:0005198,GO:0042731,GO:0005200	cell cortex region|nucleus|positive regulation of protein localization to cell cortex|nucleoplasm|cytoskeleton|plasma membrane|COP9 signalosome|cell junction|spectrin binding|cortical actin cytoskeleton organization|actin binding|actomyosin structure organization|structural molecule activity|PH domain binding|structural constituent of cytoskeleton
circRNA_00352|Chr1:20893994_20901274_-	Chr1	-	20893994	20901274	7281	412	sense-overlapping	XM_017589845.1	Chr1:20881820_20966788_-	Epb41l2	GeneID:309557,Genbank:XM_017589845.1,RGD:1563977	erythrocyte membrane protein band 4.1-like 2, transcript variant X6	GO:0099738,GO:0005634,GO:1904778,GO:0005654,GO:0005856,GO:0005886,GO:0008180,GO:0030054,GO:0030507,GO:0030866,GO:0003779,GO:0031032,GO:0005198,GO:0042731,GO:0005200	cell cortex region|nucleus|positive regulation of protein localization to cell cortex|nucleoplasm|cytoskeleton|plasma membrane|COP9 signalosome|cell junction|spectrin binding|cortical actin cytoskeleton organization|actin binding|actomyosin structure organization|structural molecule activity|PH domain binding|structural constituent of cytoskeleton
circRNA_00353|Chr1:20893994_20903369_-	Chr1	-	20893994	20903369	9376	973	sense-overlapping	XM_017589845.1	Chr1:20881820_20966788_-	Epb41l2	GeneID:309557,Genbank:XM_017589845.1,RGD:1563977	erythrocyte membrane protein band 4.1-like 2, transcript variant X6	GO:0099738,GO:0005634,GO:1904778,GO:0005654,GO:0005856,GO:0005886,GO:0008180,GO:0030054,GO:0030507,GO:0030866,GO:0003779,GO:0031032,GO:0005198,GO:0042731,GO:0005200	cell cortex region|nucleus|positive regulation of protein localization to cell cortex|nucleoplasm|cytoskeleton|plasma membrane|COP9 signalosome|cell junction|spectrin binding|cortical actin cytoskeleton organization|actin binding|actomyosin structure organization|structural molecule activity|PH domain binding|structural constituent of cytoskeleton
circRNA_00354|Chr1:20893994_20903624_-	Chr1	-	20893994	20903624	9631	1030	sense-overlapping	XM_017589845.1	Chr1:20881820_20966788_-	Epb41l2	GeneID:309557,Genbank:XM_017589845.1,RGD:1563977	erythrocyte membrane protein band 4.1-like 2, transcript variant X6	GO:0099738,GO:0005634,GO:1904778,GO:0005654,GO:0005856,GO:0005886,GO:0008180,GO:0030054,GO:0030507,GO:0030866,GO:0003779,GO:0031032,GO:0005198,GO:0042731,GO:0005200	cell cortex region|nucleus|positive regulation of protein localization to cell cortex|nucleoplasm|cytoskeleton|plasma membrane|COP9 signalosome|cell junction|spectrin binding|cortical actin cytoskeleton organization|actin binding|actomyosin structure organization|structural molecule activity|PH domain binding|structural constituent of cytoskeleton
circRNA_00355|Chr1:20901152_20914496_-	Chr1	-	20901152	20914496	13345	4138	sense-overlapping	XM_017589845.1	Chr1:20881820_20966788_-	Epb41l2	GeneID:309557,Genbank:XM_017589845.1,RGD:1563977	erythrocyte membrane protein band 4.1-like 2, transcript variant X6	GO:0099738,GO:0005634,GO:1904778,GO:0005654,GO:0005856,GO:0005886,GO:0008180,GO:0030054,GO:0030507,GO:0030866,GO:0003779,GO:0031032,GO:0005198,GO:0042731,GO:0005200	cell cortex region|nucleus|positive regulation of protein localization to cell cortex|nucleoplasm|cytoskeleton|plasma membrane|COP9 signalosome|cell junction|spectrin binding|cortical actin cytoskeleton organization|actin binding|actomyosin structure organization|structural molecule activity|PH domain binding|structural constituent of cytoskeleton
circRNA_00356|Chr1:20936450_20937670_-	Chr1	-	20936450	20937670	1221	119	sense-overlapping	XM_017589845.1	Chr1:20881820_20966788_-	Epb41l2	GeneID:309557,Genbank:XM_017589845.1,RGD:1563977	erythrocyte membrane protein band 4.1-like 2, transcript variant X6	GO:0099738,GO:0005634,GO:1904778,GO:0005654,GO:0005856,GO:0005886,GO:0008180,GO:0030054,GO:0030507,GO:0030866,GO:0003779,GO:0031032,GO:0005198,GO:0042731,GO:0005200	cell cortex region|nucleus|positive regulation of protein localization to cell cortex|nucleoplasm|cytoskeleton|plasma membrane|COP9 signalosome|cell junction|spectrin binding|cortical actin cytoskeleton organization|actin binding|actomyosin structure organization|structural molecule activity|PH domain binding|structural constituent of cytoskeleton
circRNA_00357|Chr1:20945434_20962540_-	Chr1	-	20945434	20962540	17107	809	sense-overlapping	XM_017589845.1	Chr1:20881820_20966788_-	Epb41l2	GeneID:309557,Genbank:XM_017589845.1,RGD:1563977	erythrocyte membrane protein band 4.1-like 2, transcript variant X6	GO:0099738,GO:0005634,GO:1904778,GO:0005654,GO:0005856,GO:0005886,GO:0008180,GO:0030054,GO:0030507,GO:0030866,GO:0003779,GO:0031032,GO:0005198,GO:0042731,GO:0005200	cell cortex region|nucleus|positive regulation of protein localization to cell cortex|nucleoplasm|cytoskeleton|plasma membrane|COP9 signalosome|cell junction|spectrin binding|cortical actin cytoskeleton organization|actin binding|actomyosin structure organization|structural molecule activity|PH domain binding|structural constituent of cytoskeleton
circRNA_00358|Chr1:20945434_20984384_-	Chr1	-	20945434	20984384	38951	978	sense-overlapping	XM_017589843.1	Chr1:20881820_20998359_-	Epb41l2	GeneID:309557,Genbank:XM_017589843.1,RGD:1563977	erythrocyte membrane protein band 4.1-like 2, transcript variant X4	GO:0099738,GO:0005634,GO:1904778,GO:0005654,GO:0005856,GO:0005886,GO:0008180,GO:0030054,GO:0030507,GO:0030866,GO:0003779,GO:0031032,GO:0005198,GO:0042731,GO:0005200	cell cortex region|nucleus|positive regulation of protein localization to cell cortex|nucleoplasm|cytoskeleton|plasma membrane|COP9 signalosome|cell junction|spectrin binding|cortical actin cytoskeleton organization|actin binding|actomyosin structure organization|structural molecule activity|PH domain binding|structural constituent of cytoskeleton
circRNA_00359|Chr1:20961258_20962540_-	Chr1	-	20961258	20962540	1283	704	sense-overlapping	XM_017589845.1	Chr1:20881820_20966788_-	Epb41l2	GeneID:309557,Genbank:XM_017589845.1,RGD:1563977	erythrocyte membrane protein band 4.1-like 2, transcript variant X6	GO:0099738,GO:0005634,GO:1904778,GO:0005654,GO:0005856,GO:0005886,GO:0008180,GO:0030054,GO:0030507,GO:0030866,GO:0003779,GO:0031032,GO:0005198,GO:0042731,GO:0005200	cell cortex region|nucleus|positive regulation of protein localization to cell cortex|nucleoplasm|cytoskeleton|plasma membrane|COP9 signalosome|cell junction|spectrin binding|cortical actin cytoskeleton organization|actin binding|actomyosin structure organization|structural molecule activity|PH domain binding|structural constituent of cytoskeleton
circRNA_00360|Chr1:20961258_20984384_-	Chr1	-	20961258	20984384	23127	873	sense-overlapping	XM_017589843.1	Chr1:20881820_20998359_-	Epb41l2	GeneID:309557,Genbank:XM_017589843.1,RGD:1563977	erythrocyte membrane protein band 4.1-like 2, transcript variant X4	GO:0099738,GO:0005634,GO:1904778,GO:0005654,GO:0005856,GO:0005886,GO:0008180,GO:0030054,GO:0030507,GO:0030866,GO:0003779,GO:0031032,GO:0005198,GO:0042731,GO:0005200	cell cortex region|nucleus|positive regulation of protein localization to cell cortex|nucleoplasm|cytoskeleton|plasma membrane|COP9 signalosome|cell junction|spectrin binding|cortical actin cytoskeleton organization|actin binding|actomyosin structure organization|structural molecule activity|PH domain binding|structural constituent of cytoskeleton
circRNA_00361|Chr1:21007895_21009463_-	Chr1	-	21007895	21009463	1569	1569	intronic	XM_017589862.1	Chr1:20881820_21067667_-	Epb41l2	GeneID:309557,Genbank:XM_017589862.1,RGD:1563977	erythrocyte membrane protein band 4.1-like 2, transcript variant X21	GO:0099738,GO:0005634,GO:1904778,GO:0005654,GO:0005856,GO:0005886,GO:0008180,GO:0030054,GO:0030507,GO:0030866,GO:0003779,GO:0031032,GO:0005198,GO:0042731,GO:0005200	cell cortex region|nucleus|positive regulation of protein localization to cell cortex|nucleoplasm|cytoskeleton|plasma membrane|COP9 signalosome|cell junction|spectrin binding|cortical actin cytoskeleton organization|actin binding|actomyosin structure organization|structural molecule activity|PH domain binding|structural constituent of cytoskeleton
circRNA_00362|Chr1:21142145_21149467_+	Chr1	+	21142145	21149467	7323	287	sense-overlapping	NM_001001801.3	Chr1:21129213_21263850_+	Akap7	GeneID:361458,Genbank:NM_001001801.3,RGD:1303071	A-kinase anchoring protein 7	GO:0071320,GO:0032991,GO:0016328,GO:0005737,GO:1901381,GO:0034237,GO:0016529,GO:0005829,GO:1902261,GO:0019901,GO:0008022,GO:0008104,GO:0010738,GO:0019904,GO:0051018,GO:0030315,GO:0016020,GO:0032947,GO:0016208,GO:0005515,GO:0060306,GO:0016324,GO:0005634,GO:0070382	cellular response to cAMP|protein-containing complex|lateral plasma membrane|cytoplasm|positive regulation of potassium ion transmembrane transport|protein kinase A regulatory subunit binding|sarcoplasmic reticulum|cytosol|positive regulation of delayed rectifier potassium channel activity|protein kinase binding|protein C-terminus binding|protein localization|regulation of protein kinase A signal…
circRNA_00363|Chr1:21142145_21155886_+	Chr1	+	21142145	21155886	13742	6706	sense-overlapping	NM_001001801.3	Chr1:21129213_21263850_+	Akap7	GeneID:361458,Genbank:NM_001001801.3,RGD:1303071	A-kinase anchoring protein 7	GO:0071320,GO:0032991,GO:0016328,GO:0005737,GO:1901381,GO:0034237,GO:0016529,GO:0005829,GO:1902261,GO:0019901,GO:0008022,GO:0008104,GO:0010738,GO:0019904,GO:0051018,GO:0030315,GO:0016020,GO:0032947,GO:0016208,GO:0005515,GO:0060306,GO:0016324,GO:0005634,GO:0070382	cellular response to cAMP|protein-containing complex|lateral plasma membrane|cytoplasm|positive regulation of potassium ion transmembrane transport|protein kinase A regulatory subunit binding|sarcoplasmic reticulum|cytosol|positive regulation of delayed rectifier potassium channel activity|protein kinase binding|protein C-terminus binding|protein localization|regulation of protein kinase A signal…
circRNA_00364|Chr1:21142145_21164430_+	Chr1	+	21142145	21164430	22286	585	sense-overlapping	NM_001001801.3	Chr1:21129213_21263850_+	Akap7	GeneID:361458,Genbank:NM_001001801.3,RGD:1303071	A-kinase anchoring protein 7	GO:0071320,GO:0032991,GO:0016328,GO:0005737,GO:1901381,GO:0034237,GO:0016529,GO:0005829,GO:1902261,GO:0019901,GO:0008022,GO:0008104,GO:0010738,GO:0019904,GO:0051018,GO:0030315,GO:0016020,GO:0032947,GO:0016208,GO:0005515,GO:0060306,GO:0016324,GO:0005634,GO:0070382	cellular response to cAMP|protein-containing complex|lateral plasma membrane|cytoplasm|positive regulation of potassium ion transmembrane transport|protein kinase A regulatory subunit binding|sarcoplasmic reticulum|cytosol|positive regulation of delayed rectifier potassium channel activity|protein kinase binding|protein C-terminus binding|protein localization|regulation of protein kinase A signal…
circRNA_00365|Chr1:21142145_21191938_+	Chr1	+	21142145	21191938	49794	2549	sense-overlapping	NM_001001801.3	Chr1:21129213_21263850_+	Akap7	GeneID:361458,Genbank:NM_001001801.3,RGD:1303071	A-kinase anchoring protein 7	GO:0071320,GO:0032991,GO:0016328,GO:0005737,GO:1901381,GO:0034237,GO:0016529,GO:0005829,GO:1902261,GO:0019901,GO:0008022,GO:0008104,GO:0010738,GO:0019904,GO:0051018,GO:0030315,GO:0016020,GO:0032947,GO:0016208,GO:0005515,GO:0060306,GO:0016324,GO:0005634,GO:0070382	cellular response to cAMP|protein-containing complex|lateral plasma membrane|cytoplasm|positive regulation of potassium ion transmembrane transport|protein kinase A regulatory subunit binding|sarcoplasmic reticulum|cytosol|positive regulation of delayed rectifier potassium channel activity|protein kinase binding|protein C-terminus binding|protein localization|regulation of protein kinase A signal…
circRNA_00366|Chr1:21142145_21211619_+	Chr1	+	21142145	21211619	69475	846	sense-overlapping	NM_001001801.3	Chr1:21129213_21263850_+	Akap7	GeneID:361458,Genbank:NM_001001801.3,RGD:1303071	A-kinase anchoring protein 7	GO:0071320,GO:0032991,GO:0016328,GO:0005737,GO:1901381,GO:0034237,GO:0016529,GO:0005829,GO:1902261,GO:0019901,GO:0008022,GO:0008104,GO:0010738,GO:0019904,GO:0051018,GO:0030315,GO:0016020,GO:0032947,GO:0016208,GO:0005515,GO:0060306,GO:0016324,GO:0005634,GO:0070382	cellular response to cAMP|protein-containing complex|lateral plasma membrane|cytoplasm|positive regulation of potassium ion transmembrane transport|protein kinase A regulatory subunit binding|sarcoplasmic reticulum|cytosol|positive regulation of delayed rectifier potassium channel activity|protein kinase binding|protein C-terminus binding|protein localization|regulation of protein kinase A signal…
circRNA_00367|Chr1:21149313_21164430_+	Chr1	+	21149313	21164430	15118	453	sense-overlapping	NM_001001801.3	Chr1:21129213_21263850_+	Akap7	GeneID:361458,Genbank:NM_001001801.3,RGD:1303071	A-kinase anchoring protein 7	GO:0071320,GO:0032991,GO:0016328,GO:0005737,GO:1901381,GO:0034237,GO:0016529,GO:0005829,GO:1902261,GO:0019901,GO:0008022,GO:0008104,GO:0010738,GO:0019904,GO:0051018,GO:0030315,GO:0016020,GO:0032947,GO:0016208,GO:0005515,GO:0060306,GO:0016324,GO:0005634,GO:0070382	cellular response to cAMP|protein-containing complex|lateral plasma membrane|cytoplasm|positive regulation of potassium ion transmembrane transport|protein kinase A regulatory subunit binding|sarcoplasmic reticulum|cytosol|positive regulation of delayed rectifier potassium channel activity|protein kinase binding|protein C-terminus binding|protein localization|regulation of protein kinase A signal…
circRNA_00368|Chr1:21149313_21211619_+	Chr1	+	21149313	21211619	62307	714	sense-overlapping	NM_001001801.3	Chr1:21129213_21263850_+	Akap7	GeneID:361458,Genbank:NM_001001801.3,RGD:1303071	A-kinase anchoring protein 7	GO:0071320,GO:0032991,GO:0016328,GO:0005737,GO:1901381,GO:0034237,GO:0016529,GO:0005829,GO:1902261,GO:0019901,GO:0008022,GO:0008104,GO:0010738,GO:0019904,GO:0051018,GO:0030315,GO:0016020,GO:0032947,GO:0016208,GO:0005515,GO:0060306,GO:0016324,GO:0005634,GO:0070382	cellular response to cAMP|protein-containing complex|lateral plasma membrane|cytoplasm|positive regulation of potassium ion transmembrane transport|protein kinase A regulatory subunit binding|sarcoplasmic reticulum|cytosol|positive regulation of delayed rectifier potassium channel activity|protein kinase binding|protein C-terminus binding|protein localization|regulation of protein kinase A signal…
circRNA_00369|Chr1:21155684_21211619_+	Chr1	+	21155684	21211619	55936	5780	sense-overlapping	NM_001001801.3	Chr1:21129213_21263850_+	Akap7	GeneID:361458,Genbank:NM_001001801.3,RGD:1303071	A-kinase anchoring protein 7	GO:0071320,GO:0032991,GO:0016328,GO:0005737,GO:1901381,GO:0034237,GO:0016529,GO:0005829,GO:1902261,GO:0019901,GO:0008022,GO:0008104,GO:0010738,GO:0019904,GO:0051018,GO:0030315,GO:0016020,GO:0032947,GO:0016208,GO:0005515,GO:0060306,GO:0016324,GO:0005634,GO:0070382	cellular response to cAMP|protein-containing complex|lateral plasma membrane|cytoplasm|positive regulation of potassium ion transmembrane transport|protein kinase A regulatory subunit binding|sarcoplasmic reticulum|cytosol|positive regulation of delayed rectifier potassium channel activity|protein kinase binding|protein C-terminus binding|protein localization|regulation of protein kinase A signal…
circRNA_00370|Chr1:21155741_21211619_+	Chr1	+	21155741	21211619	55879	5723	sense-overlapping	NM_001001801.3	Chr1:21129213_21263850_+	Akap7	GeneID:361458,Genbank:NM_001001801.3,RGD:1303071	A-kinase anchoring protein 7	GO:0071320,GO:0032991,GO:0016328,GO:0005737,GO:1901381,GO:0034237,GO:0016529,GO:0005829,GO:1902261,GO:0019901,GO:0008022,GO:0008104,GO:0010738,GO:0019904,GO:0051018,GO:0030315,GO:0016020,GO:0032947,GO:0016208,GO:0005515,GO:0060306,GO:0016324,GO:0005634,GO:0070382	cellular response to cAMP|protein-containing complex|lateral plasma membrane|cytoplasm|positive regulation of potassium ion transmembrane transport|protein kinase A regulatory subunit binding|sarcoplasmic reticulum|cytosol|positive regulation of delayed rectifier potassium channel activity|protein kinase binding|protein C-terminus binding|protein localization|regulation of protein kinase A signal…
circRNA_00371|Chr1:21160905_21164430_+	Chr1	+	21160905	21164430	3526	298	sense-overlapping	NM_001001801.3	Chr1:21129213_21263850_+	Akap7	GeneID:361458,Genbank:NM_001001801.3,RGD:1303071	A-kinase anchoring protein 7	GO:0071320,GO:0032991,GO:0016328,GO:0005737,GO:1901381,GO:0034237,GO:0016529,GO:0005829,GO:1902261,GO:0019901,GO:0008022,GO:0008104,GO:0010738,GO:0019904,GO:0051018,GO:0030315,GO:0016020,GO:0032947,GO:0016208,GO:0005515,GO:0060306,GO:0016324,GO:0005634,GO:0070382	cellular response to cAMP|protein-containing complex|lateral plasma membrane|cytoplasm|positive regulation of potassium ion transmembrane transport|protein kinase A regulatory subunit binding|sarcoplasmic reticulum|cytosol|positive regulation of delayed rectifier potassium channel activity|protein kinase binding|protein C-terminus binding|protein localization|regulation of protein kinase A signal…
circRNA_00372|Chr1:21160905_21191938_+	Chr1	+	21160905	21191938	31034	2262	sense-overlapping	NM_001001801.3	Chr1:21129213_21263850_+	Akap7	GeneID:361458,Genbank:NM_001001801.3,RGD:1303071	A-kinase anchoring protein 7	GO:0071320,GO:0032991,GO:0016328,GO:0005737,GO:1901381,GO:0034237,GO:0016529,GO:0005829,GO:1902261,GO:0019901,GO:0008022,GO:0008104,GO:0010738,GO:0019904,GO:0051018,GO:0030315,GO:0016020,GO:0032947,GO:0016208,GO:0005515,GO:0060306,GO:0016324,GO:0005634,GO:0070382	cellular response to cAMP|protein-containing complex|lateral plasma membrane|cytoplasm|positive regulation of potassium ion transmembrane transport|protein kinase A regulatory subunit binding|sarcoplasmic reticulum|cytosol|positive regulation of delayed rectifier potassium channel activity|protein kinase binding|protein C-terminus binding|protein localization|regulation of protein kinase A signal…
circRNA_00373|Chr1:21160905_21211619_+	Chr1	+	21160905	21211619	50715	559	sense-overlapping	NM_001001801.3	Chr1:21129213_21263850_+	Akap7	GeneID:361458,Genbank:NM_001001801.3,RGD:1303071	A-kinase anchoring protein 7	GO:0071320,GO:0032991,GO:0016328,GO:0005737,GO:1901381,GO:0034237,GO:0016529,GO:0005829,GO:1902261,GO:0019901,GO:0008022,GO:0008104,GO:0010738,GO:0019904,GO:0051018,GO:0030315,GO:0016020,GO:0032947,GO:0016208,GO:0005515,GO:0060306,GO:0016324,GO:0005634,GO:0070382	cellular response to cAMP|protein-containing complex|lateral plasma membrane|cytoplasm|positive regulation of potassium ion transmembrane transport|protein kinase A regulatory subunit binding|sarcoplasmic reticulum|cytosol|positive regulation of delayed rectifier potassium channel activity|protein kinase binding|protein C-terminus binding|protein localization|regulation of protein kinase A signal…
circRNA_00374|Chr1:21189975_21191938_+	Chr1	+	21189975	21191938	1964	1964	sense-overlapping	NM_001001801.3	Chr1:21129213_21263850_+	Akap7	GeneID:361458,Genbank:NM_001001801.3,RGD:1303071	A-kinase anchoring protein 7	GO:0071320,GO:0032991,GO:0016328,GO:0005737,GO:1901381,GO:0034237,GO:0016529,GO:0005829,GO:1902261,GO:0019901,GO:0008022,GO:0008104,GO:0010738,GO:0019904,GO:0051018,GO:0030315,GO:0016020,GO:0032947,GO:0016208,GO:0005515,GO:0060306,GO:0016324,GO:0005634,GO:0070382	cellular response to cAMP|protein-containing complex|lateral plasma membrane|cytoplasm|positive regulation of potassium ion transmembrane transport|protein kinase A regulatory subunit binding|sarcoplasmic reticulum|cytosol|positive regulation of delayed rectifier potassium channel activity|protein kinase binding|protein C-terminus binding|protein localization|regulation of protein kinase A signal…
circRNA_00375|Chr1:21189975_21211619_+	Chr1	+	21189975	21211619	21645	261	sense-overlapping	NM_001001801.3	Chr1:21129213_21263850_+	Akap7	GeneID:361458,Genbank:NM_001001801.3,RGD:1303071	A-kinase anchoring protein 7	GO:0071320,GO:0032991,GO:0016328,GO:0005737,GO:1901381,GO:0034237,GO:0016529,GO:0005829,GO:1902261,GO:0019901,GO:0008022,GO:0008104,GO:0010738,GO:0019904,GO:0051018,GO:0030315,GO:0016020,GO:0032947,GO:0016208,GO:0005515,GO:0060306,GO:0016324,GO:0005634,GO:0070382	cellular response to cAMP|protein-containing complex|lateral plasma membrane|cytoplasm|positive regulation of potassium ion transmembrane transport|protein kinase A regulatory subunit binding|sarcoplasmic reticulum|cytosol|positive regulation of delayed rectifier potassium channel activity|protein kinase binding|protein C-terminus binding|protein localization|regulation of protein kinase A signal…
circRNA_00376|Chr1:21211472_21264739_+	Chr1	+	21211472	21264739	53268	1234	sense-overlapping	NM_001001801.3	Chr1:21129213_21263850_+	Akap7	GeneID:361458,Genbank:NM_001001801.3,RGD:1303071	A-kinase anchoring protein 7	GO:0071320,GO:0032991,GO:0016328,GO:0005737,GO:1901381,GO:0034237,GO:0016529,GO:0005829,GO:1902261,GO:0019901,GO:0008022,GO:0008104,GO:0010738,GO:0019904,GO:0051018,GO:0030315,GO:0016020,GO:0032947,GO:0016208,GO:0005515,GO:0060306,GO:0016324,GO:0005634,GO:0070382	cellular response to cAMP|protein-containing complex|lateral plasma membrane|cytoplasm|positive regulation of potassium ion transmembrane transport|protein kinase A regulatory subunit binding|sarcoplasmic reticulum|cytosol|positive regulation of delayed rectifier potassium channel activity|protein kinase binding|protein C-terminus binding|protein localization|regulation of protein kinase A signal…
circRNA_00377|Chr1:21263654_21264739_+	Chr1	+	21263654	21264739	1086	1086	sense-overlapping	NM_001001801.3	Chr1:21129213_21263850_+	Akap7	GeneID:361458,Genbank:NM_001001801.3,RGD:1303071	A-kinase anchoring protein 7	GO:0071320,GO:0032991,GO:0016328,GO:0005737,GO:1901381,GO:0034237,GO:0016529,GO:0005829,GO:1902261,GO:0019901,GO:0008022,GO:0008104,GO:0010738,GO:0019904,GO:0051018,GO:0030315,GO:0016020,GO:0032947,GO:0016208,GO:0005515,GO:0060306,GO:0016324,GO:0005634,GO:0070382	cellular response to cAMP|protein-containing complex|lateral plasma membrane|cytoplasm|positive regulation of potassium ion transmembrane transport|protein kinase A regulatory subunit binding|sarcoplasmic reticulum|cytosol|positive regulation of delayed rectifier potassium channel activity|protein kinase binding|protein C-terminus binding|protein localization|regulation of protein kinase A signal…
circRNA_00378|Chr1:21556124_21561189_-	Chr1	-	21556124	21561189	5066	854	sense-overlapping	NM_001277054.1	Chr1:21539765_21586910_-	Med23	GeneID:309565,Genbank:NM_001277054.1,RGD:1307671	mediator complex subunit 23	GO:0006351,GO:0006355,GO:0010628,GO:0016567,GO:0016592,GO:0061630,GO:2000409,GO:0000151,GO:0005667	transcription, DNA-templated|regulation of transcription, DNA-templated|positive regulation of gene expression|protein ubiquitination|mediator complex|ubiquitin protein ligase activity|positive regulation of T cell extravasation|ubiquitin ligase complex|transcription factor complex
circRNA_00379|Chr1:21556124_21562742_-	Chr1	-	21556124	21562742	6619	1055	sense-overlapping	NM_001277054.1	Chr1:21539765_21586910_-	Med23	GeneID:309565,Genbank:NM_001277054.1,RGD:1307671	mediator complex subunit 23	GO:0006351,GO:0006355,GO:0010628,GO:0016567,GO:0016592,GO:0061630,GO:2000409,GO:0000151,GO:0005667	transcription, DNA-templated|regulation of transcription, DNA-templated|positive regulation of gene expression|protein ubiquitination|mediator complex|ubiquitin protein ligase activity|positive regulation of T cell extravasation|ubiquitin ligase complex|transcription factor complex
circRNA_00380|Chr1:21557662_21561189_-	Chr1	-	21557662	21561189	3528	679	sense-overlapping	NM_001277054.1	Chr1:21539765_21586910_-	Med23	GeneID:309565,Genbank:NM_001277054.1,RGD:1307671	mediator complex subunit 23	GO:0006351,GO:0006355,GO:0010628,GO:0016567,GO:0016592,GO:0061630,GO:2000409,GO:0000151,GO:0005667	transcription, DNA-templated|regulation of transcription, DNA-templated|positive regulation of gene expression|protein ubiquitination|mediator complex|ubiquitin protein ligase activity|positive regulation of T cell extravasation|ubiquitin ligase complex|transcription factor complex
circRNA_00381|Chr1:21559493_21560436_-	Chr1	-	21559493	21560436	944	944	intronic	NM_001277054.1	Chr1:21539765_21586910_-	Med23	GeneID:309565,Genbank:NM_001277054.1,RGD:1307671	mediator complex subunit 23	GO:0006351,GO:0006355,GO:0010628,GO:0016567,GO:0016592,GO:0061630,GO:2000409,GO:0000151,GO:0005667	transcription, DNA-templated|regulation of transcription, DNA-templated|positive regulation of gene expression|protein ubiquitination|mediator complex|ubiquitin protein ligase activity|positive regulation of T cell extravasation|ubiquitin ligase complex|transcription factor complex
circRNA_00382|Chr1:21564004_21564349_-	Chr1	-	21564004	21564349	346	346	intronic	NM_001277054.1	Chr1:21539765_21586910_-	Med23	GeneID:309565,Genbank:NM_001277054.1,RGD:1307671	mediator complex subunit 23	GO:0006351,GO:0006355,GO:0010628,GO:0016567,GO:0016592,GO:0061630,GO:2000409,GO:0000151,GO:0005667	transcription, DNA-templated|regulation of transcription, DNA-templated|positive regulation of gene expression|protein ubiquitination|mediator complex|ubiquitin protein ligase activity|positive regulation of T cell extravasation|ubiquitin ligase complex|transcription factor complex
circRNA_00383|Chr1:21627290_21644882_+	Chr1	+	21627290	21644882	17593	793	sense-overlapping	NM_019370.2	Chr1:21613148_21684483_+	Enpp3	GeneID:54410,Genbank:NM_019370.2,RGD:708511	ectonucleotide pyrophosphatase/phosphodiesterase 3	GO:0051150,GO:0005044,GO:0090305,GO:0006796,GO:0006898,GO:0006955,GO:0009143,GO:0009986,GO:0016021,GO:0030247,GO:0030505,GO:0035529,GO:0046872,GO:0003676,GO:0047429,GO:0004528,GO:0048471,GO:0004551	regulation of smooth muscle cell differentiation|scavenger receptor activity|nucleic acid phosphodiester bond hydrolysis|phosphate-containing compound metabolic process|receptor-mediated endocytosis|immune response|nucleoside triphosphate catabolic process|cell surface|integral component of membrane|polysaccharide binding|inorganic diphosphate transport|NADH pyrophosphatase activity|metal ion bin…	rno00500,rno00230,rno00240,rno00740,rno00760,rno00770	Starch and sucrose metabolism|Purine metabolism|Pyrimidine metabolism|Riboflavin metabolism|Nicotinate and nicotinamide metabolism|Pantothenate and CoA biosynthesis
circRNA_00384|Chr1:21647066_21662702_+	Chr1	+	21647066	21662702	15637	692	sense-overlapping	NM_019370.2	Chr1:21613148_21684483_+	Enpp3	GeneID:54410,Genbank:NM_019370.2,RGD:708511	ectonucleotide pyrophosphatase/phosphodiesterase 3	GO:0051150,GO:0005044,GO:0090305,GO:0006796,GO:0006898,GO:0006955,GO:0009143,GO:0009986,GO:0016021,GO:0030247,GO:0030505,GO:0035529,GO:0046872,GO:0003676,GO:0047429,GO:0004528,GO:0048471,GO:0004551	regulation of smooth muscle cell differentiation|scavenger receptor activity|nucleic acid phosphodiester bond hydrolysis|phosphate-containing compound metabolic process|receptor-mediated endocytosis|immune response|nucleoside triphosphate catabolic process|cell surface|integral component of membrane|polysaccharide binding|inorganic diphosphate transport|NADH pyrophosphatase activity|metal ion bin…	rno00500,rno00230,rno00240,rno00740,rno00760,rno00770	Starch and sucrose metabolism|Purine metabolism|Pyrimidine metabolism|Riboflavin metabolism|Nicotinate and nicotinamide metabolism|Pantothenate and CoA biosynthesis
circRNA_00385|Chr1:21647066_21669779_+	Chr1	+	21647066	21669779	22714	1078	sense-overlapping	NM_019370.2	Chr1:21613148_21684483_+	Enpp3	GeneID:54410,Genbank:NM_019370.2,RGD:708511	ectonucleotide pyrophosphatase/phosphodiesterase 3	GO:0051150,GO:0005044,GO:0090305,GO:0006796,GO:0006898,GO:0006955,GO:0009143,GO:0009986,GO:0016021,GO:0030247,GO:0030505,GO:0035529,GO:0046872,GO:0003676,GO:0047429,GO:0004528,GO:0048471,GO:0004551	regulation of smooth muscle cell differentiation|scavenger receptor activity|nucleic acid phosphodiester bond hydrolysis|phosphate-containing compound metabolic process|receptor-mediated endocytosis|immune response|nucleoside triphosphate catabolic process|cell surface|integral component of membrane|polysaccharide binding|inorganic diphosphate transport|NADH pyrophosphatase activity|metal ion bin…	rno00500,rno00230,rno00240,rno00740,rno00760,rno00770	Starch and sucrose metabolism|Purine metabolism|Pyrimidine metabolism|Riboflavin metabolism|Nicotinate and nicotinamide metabolism|Pantothenate and CoA biosynthesis
circRNA_00386|Chr1:21780845_21792765_+	Chr1	+	21780845	21792765	11921	843	sense-overlapping	XM_006227692.3	Chr1:21748201_21813205_+	Enpp1	GeneID:85496,Genbank:XM_006227692.3,RGD:628825	ectonucleotide pyrophosphatase/phosphodiesterase 1, transcript variant X1	GO:0004551,GO:0005044,GO:0005158,GO:0005509,GO:0005524,GO:0008270,GO:0005615,GO:0009143,GO:0009612,GO:0009986,GO:0030505,GO:0016021,GO:0030643,GO:0030730,GO:0031214,GO:0001889,GO:0045599,GO:0031953,GO:0003676,GO:0004527,GO:0045719,GO:0032869,GO:0004528,GO:0046034,GO:0046325,GO:0090305,GO:0046627,GO:0097440,GO:0097441,GO:0005886,GO:0005887,GO:0006091,GO:0016323,GO:0006796,GO:0021549,GO:0006898,GO:…	nucleotide diphosphatase activity|scavenger receptor activity|insulin receptor binding|calcium ion binding|ATP binding|zinc ion binding|extracellular space|nucleoside triphosphate catabolic process|response to mechanical stimulus|cell surface|inorganic diphosphate transport|integral component of membrane|cellular phosphate ion homeostasis|sequestering of triglyceride|biomineral tissue development…	rno00500,rno00230,rno00240,rno00740,rno00760,rno00770	Starch and sucrose metabolism|Purine metabolism|Pyrimidine metabolism|Riboflavin metabolism|Nicotinate and nicotinamide metabolism|Pantothenate and CoA biosynthesis
circRNA_00387|Chr1:21794126_21799214_+	Chr1	+	21794126	21799214	5089	450	sense-overlapping	XM_006227692.3	Chr1:21748201_21813205_+	Enpp1	GeneID:85496,Genbank:XM_006227692.3,RGD:628825	ectonucleotide pyrophosphatase/phosphodiesterase 1, transcript variant X1	GO:0004551,GO:0005044,GO:0005158,GO:0005509,GO:0005524,GO:0008270,GO:0005615,GO:0009143,GO:0009612,GO:0009986,GO:0030505,GO:0016021,GO:0030643,GO:0030730,GO:0031214,GO:0001889,GO:0045599,GO:0031953,GO:0003676,GO:0004527,GO:0045719,GO:0032869,GO:0004528,GO:0046034,GO:0046325,GO:0090305,GO:0046627,GO:0097440,GO:0097441,GO:0005886,GO:0005887,GO:0006091,GO:0016323,GO:0006796,GO:0021549,GO:0006898,GO:…	nucleotide diphosphatase activity|scavenger receptor activity|insulin receptor binding|calcium ion binding|ATP binding|zinc ion binding|extracellular space|nucleoside triphosphate catabolic process|response to mechanical stimulus|cell surface|inorganic diphosphate transport|integral component of membrane|cellular phosphate ion homeostasis|sequestering of triglyceride|biomineral tissue development…	rno00500,rno00230,rno00240,rno00740,rno00760,rno00770	Starch and sucrose metabolism|Purine metabolism|Pyrimidine metabolism|Riboflavin metabolism|Nicotinate and nicotinamide metabolism|Pantothenate and CoA biosynthesis
circRNA_00388|Chr1:22002601_22003052_+	Chr1	+	22002601	22003052	452	452	intergenic
circRNA_00389|Chr1:22146564_22147916_-	Chr1	-	22146564	22147916	1353	359	sense-overlapping	XM_220095.8	Chr1:22124498_22206565_-	Moxd1	GeneID:294119,Genbank:XM_220095.8,RGD:1310033	monooxygenase, DBH-like 1	GO:0005737,GO:0005789,GO:0006589,GO:0016715,GO:0030667,GO:0042420,GO:0042421,GO:0055114,GO:0004500,GO:0005507,GO:0005615	cytoplasm|endoplasmic reticulum membrane|octopamine biosynthetic process|oxidoreductase activity, acting on paired donors, with incorporation or reduction of molecular oxygen, reduced ascorbate as one donor, and incorporation of one atom of oxygen|secretory granule membrane|dopamine catabolic process|norepinephrine biosynthetic process|oxidation-reduction process|dopamine beta-monooxygenase activ…
circRNA_00390|Chr1:22178143_22184400_-	Chr1	-	22178143	22184400	6258	399	sense-overlapping	XM_220095.8	Chr1:22124498_22206565_-	Moxd1	GeneID:294119,Genbank:XM_220095.8,RGD:1310033	monooxygenase, DBH-like 1	GO:0005737,GO:0005789,GO:0006589,GO:0016715,GO:0030667,GO:0042420,GO:0042421,GO:0055114,GO:0004500,GO:0005507,GO:0005615	cytoplasm|endoplasmic reticulum membrane|octopamine biosynthetic process|oxidoreductase activity, acting on paired donors, with incorporation or reduction of molecular oxygen, reduced ascorbate as one donor, and incorporation of one atom of oxygen|secretory granule membrane|dopamine catabolic process|norepinephrine biosynthetic process|oxidation-reduction process|dopamine beta-monooxygenase activ…
circRNA_00391|Chr1:22707360_22707595_-	Chr1	-	22707360	22707595	236	144	sense-overlapping	XM_006227717.3	Chr1:22705980_22748567_-	Slc18b1	GeneID:309570,Genbank:XM_006227717.3,RGD:1306962	solute carrier family 18 member B1, transcript variant X2	GO:0005887,GO:0022857,GO:0055085	integral component of plasma membrane|transmembrane transporter activity|transmembrane transport
circRNA_00392|Chr1:22714433_22718464_-	Chr1	-	22714433	22718464	4032	331	sense-overlapping	XM_006227717.3	Chr1:22705980_22748567_-	Slc18b1	GeneID:309570,Genbank:XM_006227717.3,RGD:1306962	solute carrier family 18 member B1, transcript variant X2	GO:0005887,GO:0022857,GO:0055085	integral component of plasma membrane|transmembrane transporter activity|transmembrane transport
circRNA_00393|Chr1:22716588_22718464_-	Chr1	-	22716588	22718464	1877	239	sense-overlapping	XM_006227717.3	Chr1:22705980_22748567_-	Slc18b1	GeneID:309570,Genbank:XM_006227717.3,RGD:1306962	solute carrier family 18 member B1, transcript variant X2	GO:0005887,GO:0022857,GO:0055085	integral component of plasma membrane|transmembrane transporter activity|transmembrane transport
circRNA_00394|Chr1:22716588_22735761_-	Chr1	-	22716588	22735761	19174	544	sense-overlapping	XM_006227717.3	Chr1:22705980_22748567_-	Slc18b1	GeneID:309570,Genbank:XM_006227717.3,RGD:1306962	solute carrier family 18 member B1, transcript variant X2	GO:0005887,GO:0022857,GO:0055085	integral component of plasma membrane|transmembrane transporter activity|transmembrane transport
circRNA_00395|Chr1:22725080_22735761_-	Chr1	-	22725080	22735761	10682	305	sense-overlapping	XM_006227717.3	Chr1:22705980_22748567_-	Slc18b1	GeneID:309570,Genbank:XM_006227717.3,RGD:1306962	solute carrier family 18 member B1, transcript variant X2	GO:0005887,GO:0022857,GO:0055085	integral component of plasma membrane|transmembrane transporter activity|transmembrane transport
circRNA_00396|Chr1:22725080_22738713_-	Chr1	-	22725080	22738713	13634	475	sense-overlapping	XM_006227717.3	Chr1:22705980_22748567_-	Slc18b1	GeneID:309570,Genbank:XM_006227717.3,RGD:1306962	solute carrier family 18 member B1, transcript variant X2	GO:0005887,GO:0022857,GO:0055085	integral component of plasma membrane|transmembrane transporter activity|transmembrane transport
circRNA_00397|Chr1:22735614_22738713_-	Chr1	-	22735614	22738713	3100	318	sense-overlapping	XM_006227717.3	Chr1:22705980_22748567_-	Slc18b1	GeneID:309570,Genbank:XM_006227717.3,RGD:1306962	solute carrier family 18 member B1, transcript variant X2	GO:0005887,GO:0022857,GO:0055085	integral component of plasma membrane|transmembrane transporter activity|transmembrane transport
circRNA_00398|Chr1:22784202_22801752_+	Chr1	+	22784202	22801752	17551	17551	intergenic
circRNA_00399|Chr1:22784202_22809085_+	Chr1	+	22784202	22809085	24884	24884	intergenic
circRNA_00400|Chr1:22799328_22809085_+	Chr1	+	22799328	22809085	9758	9758	intergenic
circRNA_00401|Chr1:23409410_23430444_+	Chr1	+	23409410	23430444	21035	887	sense-overlapping	XM_008758600.1	Chr1:23260940_23459246_+	Eya4	GeneID:292172,Genbank:XM_008758600.1,RGD:1307099	EYA transcriptional coactivator and phosphatase 4, transcript variant X1	GO:0006355,GO:0007605,GO:0008134,GO:0016576,GO:0030154,GO:0035335,GO:0042474,GO:0045739,GO:0046872,GO:0048839,GO:0048856,GO:0004725,GO:2001240,GO:0005575,GO:0005634	regulation of transcription, DNA-templated|sensory perception of sound|transcription factor binding|histone dephosphorylation|cell differentiation|peptidyl-tyrosine dephosphorylation|middle ear morphogenesis|positive regulation of DNA repair|metal ion binding|inner ear development|anatomical structure development|protein tyrosine phosphatase activity|negative regulation of extrinsic apoptotic sig…
circRNA_00402|Chr1:23423041_23430444_+	Chr1	+	23423041	23430444	7404	600	sense-overlapping	NM_001271317.1	Chr1:23237617_23611580_+	Eya4	GeneID:292172,Genbank:NM_001271317.1,RGD:1307099	EYA transcriptional coactivator and phosphatase 4	GO:0006355,GO:0007605,GO:0008134,GO:0016576,GO:0030154,GO:0035335,GO:0042474,GO:0045739,GO:0046872,GO:0048839,GO:0048856,GO:0004725,GO:2001240,GO:0005575,GO:0005634	regulation of transcription, DNA-templated|sensory perception of sound|transcription factor binding|histone dephosphorylation|cell differentiation|peptidyl-tyrosine dephosphorylation|middle ear morphogenesis|positive regulation of DNA repair|metal ion binding|inner ear development|anatomical structure development|protein tyrosine phosphatase activity|negative regulation of extrinsic apoptotic sig…
circRNA_00403|Chr1:23423041_23441794_+	Chr1	+	23423041	23441794	18754	821	sense-overlapping	NM_001271317.1	Chr1:23237617_23611580_+	Eya4	GeneID:292172,Genbank:NM_001271317.1,RGD:1307099	EYA transcriptional coactivator and phosphatase 4	GO:0006355,GO:0007605,GO:0008134,GO:0016576,GO:0030154,GO:0035335,GO:0042474,GO:0045739,GO:0046872,GO:0048839,GO:0048856,GO:0004725,GO:2001240,GO:0005575,GO:0005634	regulation of transcription, DNA-templated|sensory perception of sound|transcription factor binding|histone dephosphorylation|cell differentiation|peptidyl-tyrosine dephosphorylation|middle ear morphogenesis|positive regulation of DNA repair|metal ion binding|inner ear development|anatomical structure development|protein tyrosine phosphatase activity|negative regulation of extrinsic apoptotic sig…
circRNA_00404|Chr1:23423041_23458064_+	Chr1	+	23423041	23458064	35024	911	sense-overlapping	NM_001271317.1	Chr1:23237617_23611580_+	Eya4	GeneID:292172,Genbank:NM_001271317.1,RGD:1307099	EYA transcriptional coactivator and phosphatase 4	GO:0006355,GO:0007605,GO:0008134,GO:0016576,GO:0030154,GO:0035335,GO:0042474,GO:0045739,GO:0046872,GO:0048839,GO:0048856,GO:0004725,GO:2001240,GO:0005575,GO:0005634	regulation of transcription, DNA-templated|sensory perception of sound|transcription factor binding|histone dephosphorylation|cell differentiation|peptidyl-tyrosine dephosphorylation|middle ear morphogenesis|positive regulation of DNA repair|metal ion binding|inner ear development|anatomical structure development|protein tyrosine phosphatase activity|negative regulation of extrinsic apoptotic sig…
circRNA_00405|Chr1:23995884_24002194_+	Chr1	+	23995884	24002194	6311	828	sense-overlapping	XM_006227722.3	Chr1:23977154_24002512_+	Tbpl1	GeneID:689030,Genbank:XM_006227722.3,RGD:1597456	TATA-box binding protein like 1, transcript variant X2	GO:0005634,GO:0005672,GO:0005737,GO:0006235,GO:0006352,GO:0006366,GO:0007283,GO:0007289,GO:0045944,GO:0000978,GO:0001077,GO:0001675	nucleus|transcription factor TFIIA complex|cytoplasm|dTTP biosynthetic process|DNA-templated transcription, initiation|transcription by RNA polymerase II|spermatogenesis|spermatid nucleus differentiation|positive regulation of transcription by RNA polymerase II|RNA polymerase II proximal promoter sequence-specific DNA binding|transcriptional activator activity, RNA polymerase II proximal promoter…	rno03022,rno05203,rno05016,rno05166,rno05168,rno05169,rno05165	Basal transcription factors|Viral carcinogenesis|Huntington's disease|HTLV-I infection|Herpes simplex infection|Epstein-Barr virus infection|Human papillomavirus infection
circRNA_00406|Chr1:24014465_24037722_-	Chr1	-	24014465	24037722	23258	1597	sense-overlapping	NM_001107451.1	Chr1:24003625_24056373_-	Slc2a12	GeneID:308028,Genbank:NM_001107451.1,RGD:1310175	solute carrier family 2 member 12	GO:0016020,GO:0016021,GO:0046323,GO:1902600,GO:1904659,GO:0005351,GO:0005355,GO:0005887	membrane|integral component of membrane|glucose import|proton transmembrane transport|glucose transmembrane transport|carbohydrate:proton symporter activity|glucose transmembrane transporter activity|integral component of plasma membrane
circRNA_00407|Chr1:24036382_24037722_-	Chr1	-	24036382	24037722	1341	1341	exonic	NM_001107451.1	Chr1:24003625_24056373_-	Slc2a12	GeneID:308028,Genbank:NM_001107451.1,RGD:1310175	solute carrier family 2 member 12	GO:0016020,GO:0016021,GO:0046323,GO:1902600,GO:1904659,GO:0005351,GO:0005355,GO:0005887	membrane|integral component of membrane|glucose import|proton transmembrane transport|glucose transmembrane transport|carbohydrate:proton symporter activity|glucose transmembrane transporter activity|integral component of plasma membrane
circRNA_00408|Chr1:24883415_24975342_+	Chr1	+	24883415	24975342	91928	89376	antisense	XM_017590498.1	Chr1:24825362_24905874_+	LOC501467	GeneID:501467,Genbank:XM_017590498.1,RGD:1587222	similar to spermatogenesis associated glutamate (E)-rich protein 4d, transcript variant X3
circRNA_00409|Chr1:24941944_24981835_+	Chr1	+	24941944	24981835	39892	38546	antisense	XM_008758655.2	Chr1:24887945_24984818_-	LOC679711	GeneID:679711,Genbank:XM_008758655.2,RGD:1584830	similar to RIKEN cDNA 5031410I06, transcript variant X4
circRNA_00410|Chr1:25213450_25284394_+	Chr1	+	25213450	25284394	70945	70945	sense-overlapping	NM_001108459.1	Chr1:25173089_25217625_+	Clvs2	GeneID:361459,Genbank:NM_001108459.1,RGD:1306801	clavesin 2	GO:0007040,GO:0030136,GO:0031901,GO:0080025,GO:0005768,GO:0005802	lysosome organization|clathrin-coated vesicle|early endosome membrane|phosphatidylinositol-3,5-bisphosphate binding|endosome|trans-Golgi network
circRNA_00411|Chr1:25216049_25274635_+	Chr1	+	25216049	25274635	58587	58587	sense-overlapping	NM_001108459.1	Chr1:25173089_25217625_+	Clvs2	GeneID:361459,Genbank:NM_001108459.1,RGD:1306801	clavesin 2	GO:0007040,GO:0030136,GO:0031901,GO:0080025,GO:0005768,GO:0005802	lysosome organization|clathrin-coated vesicle|early endosome membrane|phosphatidylinositol-3,5-bisphosphate binding|endosome|trans-Golgi network
circRNA_00412|Chr1:25216049_25284394_+	Chr1	+	25216049	25284394	68346	68346	sense-overlapping	NM_001108459.1	Chr1:25173089_25217625_+	Clvs2	GeneID:361459,Genbank:NM_001108459.1,RGD:1306801	clavesin 2	GO:0007040,GO:0030136,GO:0031901,GO:0080025,GO:0005768,GO:0005802	lysosome organization|clathrin-coated vesicle|early endosome membrane|phosphatidylinositol-3,5-bisphosphate binding|endosome|trans-Golgi network
circRNA_00413|Chr1:25216049_25297234_+	Chr1	+	25216049	25297234	81186	81186	sense-overlapping	NM_001108459.1	Chr1:25173089_25217625_+	Clvs2	GeneID:361459,Genbank:NM_001108459.1,RGD:1306801	clavesin 2	GO:0007040,GO:0030136,GO:0031901,GO:0080025,GO:0005768,GO:0005802	lysosome organization|clathrin-coated vesicle|early endosome membrane|phosphatidylinositol-3,5-bisphosphate binding|endosome|trans-Golgi network
circRNA_00414|Chr1:25257339_25284394_+	Chr1	+	25257339	25284394	27056	27056	intergenic
circRNA_00415|Chr1:25274525_25284394_+	Chr1	+	25274525	25284394	9870	9870	intergenic
circRNA_00416|Chr1:25284174_25284394_+	Chr1	+	25284174	25284394	221	221	intergenic
circRNA_00417|Chr1:25284174_25297234_+	Chr1	+	25284174	25297234	13061	13061	intergenic
circRNA_00418|Chr1:25767968_25787662_-	Chr1	-	25767968	25787662	19695	405	sense-overlapping	NM_021666.2	Chr1:25403390_25787664_-	Trdn	GeneID:59299,Genbank:NM_021666.2,RGD:619856	triadin	GO:0005891,GO:0006874,GO:0006936,GO:0010649,GO:0010880,GO:0030674,GO:0031122,GO:0014070,GO:0034704,GO:0014701,GO:0042383,GO:0043231,GO:0044325,GO:0051280,GO:0051281,GO:0060047,GO:0005102,GO:0005515,GO:0005783,GO:0005829,GO:0005886,GO:0014808,GO:0014902,GO:0016021,GO:0016529,GO:0030314,GO:0060316,GO:0086036,GO:0090158,GO:1901846	voltage-gated calcium channel complex|cellular calcium ion homeostasis|muscle contraction|regulation of cell communication by electrical coupling|regulation of release of sequestered calcium ion into cytosol by sarcoplasmic reticulum|protein binding, bridging|cytoplasmic microtubule organization|response to organic cyclic compound|calcium channel complex|junctional sarcoplasmic reticulum membrane…
circRNA_00419|Chr1:25767968_25793466_-	Chr1	-	25767968	25793466	25499	6209	sense-overlapping	NM_021666.2	Chr1:25403390_25787664_-	Trdn	GeneID:59299,Genbank:NM_021666.2,RGD:619856	triadin	GO:0005891,GO:0006874,GO:0006936,GO:0010649,GO:0010880,GO:0030674,GO:0031122,GO:0014070,GO:0034704,GO:0014701,GO:0042383,GO:0043231,GO:0044325,GO:0051280,GO:0051281,GO:0060047,GO:0005102,GO:0005515,GO:0005783,GO:0005829,GO:0005886,GO:0014808,GO:0014902,GO:0016021,GO:0016529,GO:0030314,GO:0060316,GO:0086036,GO:0090158,GO:1901846	voltage-gated calcium channel complex|cellular calcium ion homeostasis|muscle contraction|regulation of cell communication by electrical coupling|regulation of release of sequestered calcium ion into cytosol by sarcoplasmic reticulum|protein binding, bridging|cytoplasmic microtubule organization|response to organic cyclic compound|calcium channel complex|junctional sarcoplasmic reticulum membrane…
circRNA_00420|Chr1:27476375_27494041_+	Chr1	+	27476375	27494041	17667	17667	sense-overlapping	XM_017590417.1	Chr1:27473251_28161521_+	LOC102551716	GeneID:102551716,Genbank:XM_017590417.1,RGD:7740967	sodium/potassium-transporting ATPase subunit beta-1-interacting protein 2-like	GO:0002028,GO:0005886,GO:0016021	regulation of sodium ion transport|plasma membrane|integral component of membrane
circRNA_00421|Chr1:27476375_27494574_+	Chr1	+	27476375	27494574	18200	18200	sense-overlapping	XM_017590417.1	Chr1:27473251_28161521_+	LOC102551716	GeneID:102551716,Genbank:XM_017590417.1,RGD:7740967	sodium/potassium-transporting ATPase subunit beta-1-interacting protein 2-like	GO:0002028,GO:0005886,GO:0016021	regulation of sodium ion transport|plasma membrane|integral component of membrane
circRNA_00422|Chr1:27476375_27562055_+	Chr1	+	27476375	27562055	85681	219	sense-overlapping	XM_017590417.1	Chr1:27473251_28161521_+	LOC102551716	GeneID:102551716,Genbank:XM_017590417.1,RGD:7740967	sodium/potassium-transporting ATPase subunit beta-1-interacting protein 2-like	GO:0002028,GO:0005886,GO:0016021	regulation of sodium ion transport|plasma membrane|integral component of membrane
circRNA_00423|Chr1:27779040_27779405_-	Chr1	-	27779040	27779405	366	366	antisense	XM_017590417.1	Chr1:27473251_28161521_+	LOC102551716	GeneID:102551716,Genbank:XM_017590417.1,RGD:7740967	sodium/potassium-transporting ATPase subunit beta-1-interacting protein 2-like	GO:0002028,GO:0005886,GO:0016021	regulation of sodium ion transport|plasma membrane|integral component of membrane
circRNA_00424|Chr1:27936932_27941577_+	Chr1	+	27936932	27941577	4646	4646	sense-overlapping	XM_017590417.1	Chr1:27473251_28161521_+	LOC102551716	GeneID:102551716,Genbank:XM_017590417.1,RGD:7740967	sodium/potassium-transporting ATPase subunit beta-1-interacting protein 2-like	GO:0002028,GO:0005886,GO:0016021	regulation of sodium ion transport|plasma membrane|integral component of membrane
circRNA_00425|Chr1:28226117_28262294_-	Chr1	-	28226117	28262294	36178	36178	intergenic
circRNA_00426|Chr1:28226117_28286937_-	Chr1	-	28226117	28286937	60821	60821	intergenic
circRNA_00427|Chr1:28253104_28262294_-	Chr1	-	28253104	28262294	9191	9191	intergenic
circRNA_00428|Chr1:28253104_28281052_-	Chr1	-	28253104	28281052	27949	27949	intergenic
circRNA_00429|Chr1:28253104_28286937_-	Chr1	-	28253104	28286937	33834	33834	intergenic
circRNA_00430|Chr1:28272525_28286937_-	Chr1	-	28272525	28286937	14413	14413	intergenic
circRNA_00431|Chr1:28273665_28286937_-	Chr1	-	28273665	28286937	13273	13273	intergenic
circRNA_00432|Chr1:28273665_28286947_-	Chr1	-	28273665	28286947	13283	13283	intergenic
circRNA_00433|Chr1:28280956_28286937_-	Chr1	-	28280956	28286937	5982	5982	intergenic
circRNA_00434|Chr1:28280956_28286947_-	Chr1	-	28280956	28286947	5992	5992	intergenic
circRNA_00435|Chr1:28362167_28362400_+	Chr1	+	28362167	28362400	234	234	exonic	NM_001106204.1	Chr1:28301960_28391582_+	Rnf217	GeneID:292188,Genbank:NM_001106204.1,RGD:1306836	ring finger protein 217	GO:0005737,GO:0031624,GO:0032436,GO:0061630,GO:0000151,GO:0000209,GO:0004842	cytoplasm|ubiquitin conjugating enzyme binding|positive regulation of proteasomal ubiquitin-dependent protein catabolic process|ubiquitin protein ligase activity|ubiquitin ligase complex|protein polyubiquitination|ubiquitin-protein transferase activity
circRNA_00436|Chr1:28362167_28375861_+	Chr1	+	28362167	28375861	13695	399	sense-overlapping	NM_001106204.1	Chr1:28301960_28391582_+	Rnf217	GeneID:292188,Genbank:NM_001106204.1,RGD:1306836	ring finger protein 217	GO:0005737,GO:0031624,GO:0032436,GO:0061630,GO:0000151,GO:0000209,GO:0004842	cytoplasm|ubiquitin conjugating enzyme binding|positive regulation of proteasomal ubiquitin-dependent protein catabolic process|ubiquitin protein ligase activity|ubiquitin ligase complex|protein polyubiquitination|ubiquitin-protein transferase activity
circRNA_00437|Chr1:28362167_28386980_+	Chr1	+	28362167	28386980	24814	601	sense-overlapping	NM_001106204.1	Chr1:28301960_28391582_+	Rnf217	GeneID:292188,Genbank:NM_001106204.1,RGD:1306836	ring finger protein 217	GO:0005737,GO:0031624,GO:0032436,GO:0061630,GO:0000151,GO:0000209,GO:0004842	cytoplasm|ubiquitin conjugating enzyme binding|positive regulation of proteasomal ubiquitin-dependent protein catabolic process|ubiquitin protein ligase activity|ubiquitin ligase complex|protein polyubiquitination|ubiquitin-protein transferase activity
circRNA_00438|Chr1:28362167_28391305_+	Chr1	+	28362167	28391305	29139	1231	sense-overlapping	NM_001106204.1	Chr1:28301960_28391582_+	Rnf217	GeneID:292188,Genbank:NM_001106204.1,RGD:1306836	ring finger protein 217	GO:0005737,GO:0031624,GO:0032436,GO:0061630,GO:0000151,GO:0000209,GO:0004842	cytoplasm|ubiquitin conjugating enzyme binding|positive regulation of proteasomal ubiquitin-dependent protein catabolic process|ubiquitin protein ligase activity|ubiquitin ligase complex|protein polyubiquitination|ubiquitin-protein transferase activity
circRNA_00439|Chr1:28375697_28391305_+	Chr1	+	28375697	28391305	15609	997	sense-overlapping	NM_001106204.1	Chr1:28301960_28391582_+	Rnf217	GeneID:292188,Genbank:NM_001106204.1,RGD:1306836	ring finger protein 217	GO:0005737,GO:0031624,GO:0032436,GO:0061630,GO:0000151,GO:0000209,GO:0004842	cytoplasm|ubiquitin conjugating enzyme binding|positive regulation of proteasomal ubiquitin-dependent protein catabolic process|ubiquitin protein ligase activity|ubiquitin ligase complex|protein polyubiquitination|ubiquitin-protein transferase activity
circRNA_00440|Chr1:28386779_28391305_+	Chr1	+	28386779	28391305	4527	832	sense-overlapping	NM_001106204.1	Chr1:28301960_28391582_+	Rnf217	GeneID:292188,Genbank:NM_001106204.1,RGD:1306836	ring finger protein 217	GO:0005737,GO:0031624,GO:0032436,GO:0061630,GO:0000151,GO:0000209,GO:0004842	cytoplasm|ubiquitin conjugating enzyme binding|positive regulation of proteasomal ubiquitin-dependent protein catabolic process|ubiquitin protein ligase activity|ubiquitin ligase complex|protein polyubiquitination|ubiquitin-protein transferase activity
circRNA_00441|Chr1:28489727_28551527_+	Chr1	+	28489727	28551527	61801	54552	sense-overlapping	XM_006227739.3	Chr1:28454949_28578736_+	Tpd52l1	GeneID:689256,Genbank:XM_006227739.3,RGD:1594796	tumor protein D52-like 1, transcript variant X1	GO:0042803,GO:0043406,GO:0046330,GO:0046982,GO:0048471,GO:2001235,GO:0000086,GO:0005737,GO:0042802	protein homodimerization activity|positive regulation of MAP kinase activity|positive regulation of JNK cascade|protein heterodimerization activity|perinuclear region of cytoplasm|positive regulation of apoptotic signaling pathway|G2/M transition of mitotic cell cycle|cytoplasm|identical protein binding
circRNA_00442|Chr1:28544014_28551527_+	Chr1	+	28544014	28551527	7514	265	sense-overlapping	XM_006227739.3	Chr1:28454949_28578736_+	Tpd52l1	GeneID:689256,Genbank:XM_006227739.3,RGD:1594796	tumor protein D52-like 1, transcript variant X1	GO:0042803,GO:0043406,GO:0046330,GO:0046982,GO:0048471,GO:2001235,GO:0000086,GO:0005737,GO:0042802	protein homodimerization activity|positive regulation of MAP kinase activity|positive regulation of JNK cascade|protein heterodimerization activity|perinuclear region of cytoplasm|positive regulation of apoptotic signaling pathway|G2/M transition of mitotic cell cycle|cytoplasm|identical protein binding
circRNA_00443|Chr1:28544014_28564288_+	Chr1	+	28544014	28564288	20275	367	sense-overlapping	XM_006227739.3	Chr1:28454949_28578736_+	Tpd52l1	GeneID:689256,Genbank:XM_006227739.3,RGD:1594796	tumor protein D52-like 1, transcript variant X1	GO:0042803,GO:0043406,GO:0046330,GO:0046982,GO:0048471,GO:2001235,GO:0000086,GO:0005737,GO:0042802	protein homodimerization activity|positive regulation of MAP kinase activity|positive regulation of JNK cascade|protein heterodimerization activity|perinuclear region of cytoplasm|positive regulation of apoptotic signaling pathway|G2/M transition of mitotic cell cycle|cytoplasm|identical protein binding
circRNA_00444|Chr1:29249555_29261178_+	Chr1	+	29249555	29261178	11624	11624	sense-overlapping	XM_006227758.3	Chr1:29225727_29386642_+	Ncoa7	GeneID:498995,Genbank:XM_006227758.3,RGD:1566426	nuclear receptor coactivator 7, transcript variant X1	GO:0035257,GO:0045944,GO:1900408,GO:1902083,GO:1903204,GO:0005622,GO:0030374	nuclear hormone receptor binding|positive regulation of transcription by RNA polymerase II|negative regulation of cellular response to oxidative stress|negative regulation of peptidyl-cysteine S-nitrosylation|negative regulation of oxidative stress-induced neuron death|intracellular|ligand-dependent nuclear receptor transcription coactivator activity
circRNA_00445|Chr1:29249555_29265220_+	Chr1	+	29249555	29265220	15666	15666	sense-overlapping	XM_006227758.3	Chr1:29225727_29386642_+	Ncoa7	GeneID:498995,Genbank:XM_006227758.3,RGD:1566426	nuclear receptor coactivator 7, transcript variant X1	GO:0035257,GO:0045944,GO:1900408,GO:1902083,GO:1903204,GO:0005622,GO:0030374	nuclear hormone receptor binding|positive regulation of transcription by RNA polymerase II|negative regulation of cellular response to oxidative stress|negative regulation of peptidyl-cysteine S-nitrosylation|negative regulation of oxidative stress-induced neuron death|intracellular|ligand-dependent nuclear receptor transcription coactivator activity
circRNA_00446|Chr1:29249555_29295801_+	Chr1	+	29249555	29295801	46247	335	sense-overlapping	XM_006227758.3	Chr1:29225727_29386642_+	Ncoa7	GeneID:498995,Genbank:XM_006227758.3,RGD:1566426	nuclear receptor coactivator 7, transcript variant X1	GO:0035257,GO:0045944,GO:1900408,GO:1902083,GO:1903204,GO:0005622,GO:0030374	nuclear hormone receptor binding|positive regulation of transcription by RNA polymerase II|negative regulation of cellular response to oxidative stress|negative regulation of peptidyl-cysteine S-nitrosylation|negative regulation of oxidative stress-induced neuron death|intracellular|ligand-dependent nuclear receptor transcription coactivator activity
circRNA_00447|Chr1:29261066_29295801_+	Chr1	+	29261066	29295801	34736	34736	sense-overlapping	XM_006227758.3	Chr1:29225727_29386642_+	Ncoa7	GeneID:498995,Genbank:XM_006227758.3,RGD:1566426	nuclear receptor coactivator 7, transcript variant X1	GO:0035257,GO:0045944,GO:1900408,GO:1902083,GO:1903204,GO:0005622,GO:0030374	nuclear hormone receptor binding|positive regulation of transcription by RNA polymerase II|negative regulation of cellular response to oxidative stress|negative regulation of peptidyl-cysteine S-nitrosylation|negative regulation of oxidative stress-induced neuron death|intracellular|ligand-dependent nuclear receptor transcription coactivator activity
circRNA_00448|Chr1:29265125_29295801_+	Chr1	+	29265125	29295801	30677	30677	sense-overlapping	XM_006227758.3	Chr1:29225727_29386642_+	Ncoa7	GeneID:498995,Genbank:XM_006227758.3,RGD:1566426	nuclear receptor coactivator 7, transcript variant X1	GO:0035257,GO:0045944,GO:1900408,GO:1902083,GO:1903204,GO:0005622,GO:0030374	nuclear hormone receptor binding|positive regulation of transcription by RNA polymerase II|negative regulation of cellular response to oxidative stress|negative regulation of peptidyl-cysteine S-nitrosylation|negative regulation of oxidative stress-induced neuron death|intracellular|ligand-dependent nuclear receptor transcription coactivator activity
circRNA_00449|Chr1:29295587_29295801_+	Chr1	+	29295587	29295801	215	215	exonic	XM_006227758.3	Chr1:29225727_29386642_+	Ncoa7	GeneID:498995,Genbank:XM_006227758.3,RGD:1566426	nuclear receptor coactivator 7, transcript variant X1	GO:0035257,GO:0045944,GO:1900408,GO:1902083,GO:1903204,GO:0005622,GO:0030374	nuclear hormone receptor binding|positive regulation of transcription by RNA polymerase II|negative regulation of cellular response to oxidative stress|negative regulation of peptidyl-cysteine S-nitrosylation|negative regulation of oxidative stress-induced neuron death|intracellular|ligand-dependent nuclear receptor transcription coactivator activity
circRNA_00450|Chr1:29295587_29331518_+	Chr1	+	29295587	29331518	35932	2040	sense-overlapping	XM_006227758.3	Chr1:29225727_29386642_+	Ncoa7	GeneID:498995,Genbank:XM_006227758.3,RGD:1566426	nuclear receptor coactivator 7, transcript variant X1	GO:0035257,GO:0045944,GO:1900408,GO:1902083,GO:1903204,GO:0005622,GO:0030374	nuclear hormone receptor binding|positive regulation of transcription by RNA polymerase II|negative regulation of cellular response to oxidative stress|negative regulation of peptidyl-cysteine S-nitrosylation|negative regulation of oxidative stress-induced neuron death|intracellular|ligand-dependent nuclear receptor transcription coactivator activity
circRNA_00451|Chr1:29319344_29331518_+	Chr1	+	29319344	29331518	12175	1825	sense-overlapping	XM_006227758.3	Chr1:29225727_29386642_+	Ncoa7	GeneID:498995,Genbank:XM_006227758.3,RGD:1566426	nuclear receptor coactivator 7, transcript variant X1	GO:0035257,GO:0045944,GO:1900408,GO:1902083,GO:1903204,GO:0005622,GO:0030374	nuclear hormone receptor binding|positive regulation of transcription by RNA polymerase II|negative regulation of cellular response to oxidative stress|negative regulation of peptidyl-cysteine S-nitrosylation|negative regulation of oxidative stress-induced neuron death|intracellular|ligand-dependent nuclear receptor transcription coactivator activity
circRNA_00452|Chr1:29319344_29369105_+	Chr1	+	29319344	29369105	49762	1973	sense-overlapping	XM_006227758.3	Chr1:29225727_29386642_+	Ncoa7	GeneID:498995,Genbank:XM_006227758.3,RGD:1566426	nuclear receptor coactivator 7, transcript variant X1	GO:0035257,GO:0045944,GO:1900408,GO:1902083,GO:1903204,GO:0005622,GO:0030374	nuclear hormone receptor binding|positive regulation of transcription by RNA polymerase II|negative regulation of cellular response to oxidative stress|negative regulation of peptidyl-cysteine S-nitrosylation|negative regulation of oxidative stress-induced neuron death|intracellular|ligand-dependent nuclear receptor transcription coactivator activity
circRNA_00453|Chr1:29322017_29325669_+	Chr1	+	29322017	29325669	3653	348	sense-overlapping	XM_006227758.3	Chr1:29225727_29386642_+	Ncoa7	GeneID:498995,Genbank:XM_006227758.3,RGD:1566426	nuclear receptor coactivator 7, transcript variant X1	GO:0035257,GO:0045944,GO:1900408,GO:1902083,GO:1903204,GO:0005622,GO:0030374	nuclear hormone receptor binding|positive regulation of transcription by RNA polymerase II|negative regulation of cellular response to oxidative stress|negative regulation of peptidyl-cysteine S-nitrosylation|negative regulation of oxidative stress-induced neuron death|intracellular|ligand-dependent nuclear receptor transcription coactivator activity
circRNA_00454|Chr1:29322017_29330449_+	Chr1	+	29322017	29330449	8433	1576	sense-overlapping	XM_006227758.3	Chr1:29225727_29386642_+	Ncoa7	GeneID:498995,Genbank:XM_006227758.3,RGD:1566426	nuclear receptor coactivator 7, transcript variant X1	GO:0035257,GO:0045944,GO:1900408,GO:1902083,GO:1903204,GO:0005622,GO:0030374	nuclear hormone receptor binding|positive regulation of transcription by RNA polymerase II|negative regulation of cellular response to oxidative stress|negative regulation of peptidyl-cysteine S-nitrosylation|negative regulation of oxidative stress-induced neuron death|intracellular|ligand-dependent nuclear receptor transcription coactivator activity
circRNA_00455|Chr1:29322017_29331518_+	Chr1	+	29322017	29331518	9502	1745	sense-overlapping	XM_006227758.3	Chr1:29225727_29386642_+	Ncoa7	GeneID:498995,Genbank:XM_006227758.3,RGD:1566426	nuclear receptor coactivator 7, transcript variant X1	GO:0035257,GO:0045944,GO:1900408,GO:1902083,GO:1903204,GO:0005622,GO:0030374	nuclear hormone receptor binding|positive regulation of transcription by RNA polymerase II|negative regulation of cellular response to oxidative stress|negative regulation of peptidyl-cysteine S-nitrosylation|negative regulation of oxidative stress-induced neuron death|intracellular|ligand-dependent nuclear receptor transcription coactivator activity
circRNA_00456|Chr1:29322017_29369105_+	Chr1	+	29322017	29369105	47089	1893	sense-overlapping	XM_006227758.3	Chr1:29225727_29386642_+	Ncoa7	GeneID:498995,Genbank:XM_006227758.3,RGD:1566426	nuclear receptor coactivator 7, transcript variant X1	GO:0035257,GO:0045944,GO:1900408,GO:1902083,GO:1903204,GO:0005622,GO:0030374	nuclear hormone receptor binding|positive regulation of transcription by RNA polymerase II|negative regulation of cellular response to oxidative stress|negative regulation of peptidyl-cysteine S-nitrosylation|negative regulation of oxidative stress-induced neuron death|intracellular|ligand-dependent nuclear receptor transcription coactivator activity
circRNA_00457|Chr1:29324463_29331518_+	Chr1	+	29324463	29331518	7056	1637	sense-overlapping	XM_006227758.3	Chr1:29225727_29386642_+	Ncoa7	GeneID:498995,Genbank:XM_006227758.3,RGD:1566426	nuclear receptor coactivator 7, transcript variant X1	GO:0035257,GO:0045944,GO:1900408,GO:1902083,GO:1903204,GO:0005622,GO:0030374	nuclear hormone receptor binding|positive regulation of transcription by RNA polymerase II|negative regulation of cellular response to oxidative stress|negative regulation of peptidyl-cysteine S-nitrosylation|negative regulation of oxidative stress-induced neuron death|intracellular|ligand-dependent nuclear receptor transcription coactivator activity
circRNA_00458|Chr1:29329440_29330449_+	Chr1	+	29329440	29330449	1010	1010	exonic	XM_006227758.3	Chr1:29225727_29386642_+	Ncoa7	GeneID:498995,Genbank:XM_006227758.3,RGD:1566426	nuclear receptor coactivator 7, transcript variant X1	GO:0035257,GO:0045944,GO:1900408,GO:1902083,GO:1903204,GO:0005622,GO:0030374	nuclear hormone receptor binding|positive regulation of transcription by RNA polymerase II|negative regulation of cellular response to oxidative stress|negative regulation of peptidyl-cysteine S-nitrosylation|negative regulation of oxidative stress-induced neuron death|intracellular|ligand-dependent nuclear receptor transcription coactivator activity
circRNA_00459|Chr1:29368958_29378678_+	Chr1	+	29368958	29378678	9721	433	sense-overlapping	XM_006227758.3	Chr1:29225727_29386642_+	Ncoa7	GeneID:498995,Genbank:XM_006227758.3,RGD:1566426	nuclear receptor coactivator 7, transcript variant X1	GO:0035257,GO:0045944,GO:1900408,GO:1902083,GO:1903204,GO:0005622,GO:0030374	nuclear hormone receptor binding|positive regulation of transcription by RNA polymerase II|negative regulation of cellular response to oxidative stress|negative regulation of peptidyl-cysteine S-nitrosylation|negative regulation of oxidative stress-induced neuron death|intracellular|ligand-dependent nuclear receptor transcription coactivator activity
circRNA_00460|Chr1:29377160_29378678_+	Chr1	+	29377160	29378678	1519	285	sense-overlapping	XM_006227758.3	Chr1:29225727_29386642_+	Ncoa7	GeneID:498995,Genbank:XM_006227758.3,RGD:1566426	nuclear receptor coactivator 7, transcript variant X1	GO:0035257,GO:0045944,GO:1900408,GO:1902083,GO:1903204,GO:0005622,GO:0030374	nuclear hormone receptor binding|positive regulation of transcription by RNA polymerase II|negative regulation of cellular response to oxidative stress|negative regulation of peptidyl-cysteine S-nitrosylation|negative regulation of oxidative stress-induced neuron death|intracellular|ligand-dependent nuclear receptor transcription coactivator activity
circRNA_00461|Chr1:29435086_29471715_+	Chr1	+	29435086	29471715	36630	2683	sense-overlapping	XM_006227751.3	Chr1:29432109_29480829_+	Trmt11	GeneID:378794,Genbank:XM_006227751.3,RGD:727798	tRNA methyltransferase 11 homolog, transcript variant X4	GO:0008168,GO:0030488,GO:0032259,GO:0000049,GO:0003676,GO:0004809	methyltransferase activity|tRNA methylation|methylation|tRNA binding|nucleic acid binding|tRNA (guanine-N2-)-methyltransferase activity
circRNA_00462|Chr1:29436596_29443860_+	Chr1	+	29436596	29443860	7265	444	sense-overlapping	XM_006227751.3	Chr1:29432109_29480829_+	Trmt11	GeneID:378794,Genbank:XM_006227751.3,RGD:727798	tRNA methyltransferase 11 homolog, transcript variant X4	GO:0008168,GO:0030488,GO:0032259,GO:0000049,GO:0003676,GO:0004809	methyltransferase activity|tRNA methylation|methylation|tRNA binding|nucleic acid binding|tRNA (guanine-N2-)-methyltransferase activity
circRNA_00463|Chr1:29436596_29471715_+	Chr1	+	29436596	29471715	35120	1173	sense-overlapping	XM_006227751.3	Chr1:29432109_29480829_+	Trmt11	GeneID:378794,Genbank:XM_006227751.3,RGD:727798	tRNA methyltransferase 11 homolog, transcript variant X4	GO:0008168,GO:0030488,GO:0032259,GO:0000049,GO:0003676,GO:0004809	methyltransferase activity|tRNA methylation|methylation|tRNA binding|nucleic acid binding|tRNA (guanine-N2-)-methyltransferase activity
circRNA_00464|Chr1:29436596_29514472_+	Chr1	+	29436596	29514472	77877	43930	sense-overlapping	XM_006227752.3	Chr1:29432109_29576079_+	Trmt11	GeneID:378794,Genbank:XM_006227752.3,RGD:727798	tRNA methyltransferase 11 homolog, transcript variant X5	GO:0008168,GO:0030488,GO:0032259,GO:0000049,GO:0003676,GO:0004809	methyltransferase activity|tRNA methylation|methylation|tRNA binding|nucleic acid binding|tRNA (guanine-N2-)-methyltransferase activity
circRNA_00465|Chr1:29440764_29462756_+	Chr1	+	29440764	29462756	21993	992	sense-overlapping	XM_006227751.3	Chr1:29432109_29480829_+	Trmt11	GeneID:378794,Genbank:XM_006227751.3,RGD:727798	tRNA methyltransferase 11 homolog, transcript variant X4	GO:0008168,GO:0030488,GO:0032259,GO:0000049,GO:0003676,GO:0004809	methyltransferase activity|tRNA methylation|methylation|tRNA binding|nucleic acid binding|tRNA (guanine-N2-)-methyltransferase activity
circRNA_00466|Chr1:29440764_29471715_+	Chr1	+	29440764	29471715	30952	1113	sense-overlapping	XM_006227751.3	Chr1:29432109_29480829_+	Trmt11	GeneID:378794,Genbank:XM_006227751.3,RGD:727798	tRNA methyltransferase 11 homolog, transcript variant X4	GO:0008168,GO:0030488,GO:0032259,GO:0000049,GO:0003676,GO:0004809	methyltransferase activity|tRNA methylation|methylation|tRNA binding|nucleic acid binding|tRNA (guanine-N2-)-methyltransferase activity
circRNA_00467|Chr1:29443212_29462756_+	Chr1	+	29443212	29462756	19545	918	sense-overlapping	XM_006227751.3	Chr1:29432109_29480829_+	Trmt11	GeneID:378794,Genbank:XM_006227751.3,RGD:727798	tRNA methyltransferase 11 homolog, transcript variant X4	GO:0008168,GO:0030488,GO:0032259,GO:0000049,GO:0003676,GO:0004809	methyltransferase activity|tRNA methylation|methylation|tRNA binding|nucleic acid binding|tRNA (guanine-N2-)-methyltransferase activity
circRNA_00468|Chr1:29443212_29471715_+	Chr1	+	29443212	29471715	28504	1039	sense-overlapping	XM_006227751.3	Chr1:29432109_29480829_+	Trmt11	GeneID:378794,Genbank:XM_006227751.3,RGD:727798	tRNA methyltransferase 11 homolog, transcript variant X4	GO:0008168,GO:0030488,GO:0032259,GO:0000049,GO:0003676,GO:0004809	methyltransferase activity|tRNA methylation|methylation|tRNA binding|nucleic acid binding|tRNA (guanine-N2-)-methyltransferase activity
circRNA_00469|Chr1:29455978_29471715_+	Chr1	+	29455978	29471715	15738	1974	sense-overlapping	XM_006227751.3	Chr1:29432109_29480829_+	Trmt11	GeneID:378794,Genbank:XM_006227751.3,RGD:727798	tRNA methyltransferase 11 homolog, transcript variant X4	GO:0008168,GO:0030488,GO:0032259,GO:0000049,GO:0003676,GO:0004809	methyltransferase activity|tRNA methylation|methylation|tRNA binding|nucleic acid binding|tRNA (guanine-N2-)-methyltransferase activity
circRNA_00470|Chr1:29457380_29462756_+	Chr1	+	29457380	29462756	5377	451	sense-overlapping	XM_006227751.3	Chr1:29432109_29480829_+	Trmt11	GeneID:378794,Genbank:XM_006227751.3,RGD:727798	tRNA methyltransferase 11 homolog, transcript variant X4	GO:0008168,GO:0030488,GO:0032259,GO:0000049,GO:0003676,GO:0004809	methyltransferase activity|tRNA methylation|methylation|tRNA binding|nucleic acid binding|tRNA (guanine-N2-)-methyltransferase activity
circRNA_00471|Chr1:29457380_29471715_+	Chr1	+	29457380	29471715	14336	572	sense-overlapping	XM_006227751.3	Chr1:29432109_29480829_+	Trmt11	GeneID:378794,Genbank:XM_006227751.3,RGD:727798	tRNA methyltransferase 11 homolog, transcript variant X4	GO:0008168,GO:0030488,GO:0032259,GO:0000049,GO:0003676,GO:0004809	methyltransferase activity|tRNA methylation|methylation|tRNA binding|nucleic acid binding|tRNA (guanine-N2-)-methyltransferase activity
circRNA_00472|Chr1:29457380_29514472_+	Chr1	+	29457380	29514472	57093	43329	sense-overlapping	XM_006227752.3	Chr1:29432109_29576079_+	Trmt11	GeneID:378794,Genbank:XM_006227752.3,RGD:727798	tRNA methyltransferase 11 homolog, transcript variant X5	GO:0008168,GO:0030488,GO:0032259,GO:0000049,GO:0003676,GO:0004809	methyltransferase activity|tRNA methylation|methylation|tRNA binding|nucleic acid binding|tRNA (guanine-N2-)-methyltransferase activity
circRNA_00473|Chr1:29471595_29475825_+	Chr1	+	29471595	29475825	4231	4231	sense-overlapping	XM_006227751.3	Chr1:29432109_29480829_+	Trmt11	GeneID:378794,Genbank:XM_006227751.3,RGD:727798	tRNA methyltransferase 11 homolog, transcript variant X4	GO:0008168,GO:0030488,GO:0032259,GO:0000049,GO:0003676,GO:0004809	methyltransferase activity|tRNA methylation|methylation|tRNA binding|nucleic acid binding|tRNA (guanine-N2-)-methyltransferase activity
circRNA_00474|Chr1:30711411_30713400_+	Chr1	+	30711411	30713400	1990	339	sense-overlapping	XM_017589545.1	Chr1:30681648_30768038_+	Rspo3	GeneID:498997,Genbank:XM_017589545.1,RGD:1563246	R-spondin 3, transcript variant X1	GO:0003674,GO:0005102,GO:0005109,GO:0005575,GO:0005576,GO:0008150,GO:0008201,GO:0060670,GO:0090263,GO:2000052,GO:0001525,GO:0001974,GO:0002040	molecular_function|signaling receptor binding|frizzled binding|cellular_component|extracellular region|biological_process|heparin binding|branching involved in labyrinthine layer morphogenesis|positive regulation of canonical Wnt signaling pathway|positive regulation of non-canonical Wnt signaling pathway|angiogenesis|blood vessel remodeling|sprouting angiogenesis
circRNA_00475|Chr1:30711411_30718495_+	Chr1	+	30711411	30718495	7085	537	sense-overlapping	XM_017589545.1	Chr1:30681648_30768038_+	Rspo3	GeneID:498997,Genbank:XM_017589545.1,RGD:1563246	R-spondin 3, transcript variant X1	GO:0003674,GO:0005102,GO:0005109,GO:0005575,GO:0005576,GO:0008150,GO:0008201,GO:0060670,GO:0090263,GO:2000052,GO:0001525,GO:0001974,GO:0002040	molecular_function|signaling receptor binding|frizzled binding|cellular_component|extracellular region|biological_process|heparin binding|branching involved in labyrinthine layer morphogenesis|positive regulation of canonical Wnt signaling pathway|positive regulation of non-canonical Wnt signaling pathway|angiogenesis|blood vessel remodeling|sprouting angiogenesis
circRNA_00476|Chr1:31044753_31049739_-	Chr1	-	31044753	31049739	4987	1847	sense-overlapping	NM_001144859.2	Chr1:31040142_31055453_-	Soga3	GeneID:292199,Genbank:NM_001144859.2,RGD:1307525	SOGA family member 3
circRNA_00477|Chr1:31118290_31122188_-	Chr1	-	31118290	31122188	3899	1571	sense-overlapping	XM_017589873.1	Chr1:31066241_31124885_-	Soga3	GeneID:108349256,Genbank:XM_017589873.1	SOGA family member 3, transcript variant X2
circRNA_00478|Chr1:31511623_31514377_+	Chr1	+	31511623	31514377	2755	633	sense-overlapping	XM_008758694.2	Chr1:31494043_31519034_+	LOC100911237	GeneID:100911237,Genbank:XM_008758694.2,RGD:6494479	zinc finger protein 420-like, transcript variant X1	GO:0005634,GO:0044791,GO:0044794	nucleus|positive regulation by host of viral release from host cell|positive regulation by host of viral process
circRNA_00479|Chr1:31567595_31569600_+	Chr1	+	31567595	31569600	2006	357	sense-overlapping	NM_130428.1	Chr1:31545631_31570601_+	Sdha	GeneID:157074,Genbank:NM_130428.1,RGD:621557	succinate dehydrogenase complex flavoprotein subunit A	GO:0022904,GO:0007399,GO:0005730,GO:0008177,GO:0043209,GO:0005739,GO:0045282,GO:0005743,GO:0005749,GO:0006099,GO:0050660,GO:0009055,GO:0006105,GO:0055114,GO:0009061,GO:0000104,GO:0016491,GO:0006121	respiratory electron transport chain|nervous system development|nucleolus|succinate dehydrogenase (ubiquinone) activity|myelin sheath|mitochondrion|plasma membrane succinate dehydrogenase complex|mitochondrial inner membrane|mitochondrial respiratory chain complex II, succinate dehydrogenase complex (ubiquinone)|tricarboxylic acid cycle|flavin adenine dinucleotide binding|electron transfer activi…	rno00020,rno00190,rno04714,rno05010,rno05012,rno05016,rno04932	Citrate cycle (TCA cycle)|Oxidative phosphorylation|Thermogenesis|Alzheimer's disease|Parkinson's disease|Huntington's disease|Non-alcoholic fatty liver disease (NAFLD)
circRNA_00480|Chr1:31714405_31718649_+	Chr1	+	31714405	31718649	4245	926	sense-overlapping	NM_001024964.1	Chr1:31700953_31731700_+	Exoc3	GeneID:252881,Genbank:NM_001024964.1,RGD:621790	exocyst complex component 3	GO:0005794,GO:0006887,GO:0015031,GO:0030426,GO:0030496,GO:0045296,GO:0048471,GO:0051601,GO:0000145,GO:0000149,GO:0005515	Golgi apparatus|exocytosis|protein transport|growth cone|midbody|cadherin binding|perinuclear region of cytoplasm|exocyst localization|exocyst|SNARE binding|protein binding
circRNA_00481|Chr1:31714405_31725816_+	Chr1	+	31714405	31725816	11412	1412	sense-overlapping	NM_001024964.1	Chr1:31700953_31731700_+	Exoc3	GeneID:252881,Genbank:NM_001024964.1,RGD:621790	exocyst complex component 3	GO:0005794,GO:0006887,GO:0015031,GO:0030426,GO:0030496,GO:0045296,GO:0048471,GO:0051601,GO:0000145,GO:0000149,GO:0005515	Golgi apparatus|exocytosis|protein transport|growth cone|midbody|cadherin binding|perinuclear region of cytoplasm|exocyst localization|exocyst|SNARE binding|protein binding
circRNA_00482|Chr1:31717645_31725816_+	Chr1	+	31717645	31725816	8172	730	sense-overlapping	NM_001024964.1	Chr1:31700953_31731700_+	Exoc3	GeneID:252881,Genbank:NM_001024964.1,RGD:621790	exocyst complex component 3	GO:0005794,GO:0006887,GO:0015031,GO:0030426,GO:0030496,GO:0045296,GO:0048471,GO:0051601,GO:0000145,GO:0000149,GO:0005515	Golgi apparatus|exocytosis|protein transport|growth cone|midbody|cadherin binding|perinuclear region of cytoplasm|exocyst localization|exocyst|SNARE binding|protein binding
circRNA_00483|Chr1:31721677_31725816_+	Chr1	+	31721677	31725816	4140	486	sense-overlapping	NM_001024964.1	Chr1:31700953_31731700_+	Exoc3	GeneID:252881,Genbank:NM_001024964.1,RGD:621790	exocyst complex component 3	GO:0005794,GO:0006887,GO:0015031,GO:0030426,GO:0030496,GO:0045296,GO:0048471,GO:0051601,GO:0000145,GO:0000149,GO:0005515	Golgi apparatus|exocytosis|protein transport|growth cone|midbody|cadherin binding|perinuclear region of cytoplasm|exocyst localization|exocyst|SNARE binding|protein binding
circRNA_00484|Chr1:31723320_31725816_+	Chr1	+	31723320	31725816	2497	385	sense-overlapping	NM_001024964.1	Chr1:31700953_31731700_+	Exoc3	GeneID:252881,Genbank:NM_001024964.1,RGD:621790	exocyst complex component 3	GO:0005794,GO:0006887,GO:0015031,GO:0030426,GO:0030496,GO:0045296,GO:0048471,GO:0051601,GO:0000145,GO:0000149,GO:0005515	Golgi apparatus|exocytosis|protein transport|growth cone|midbody|cadherin binding|perinuclear region of cytoplasm|exocyst localization|exocyst|SNARE binding|protein binding
circRNA_00485|Chr1:31880981_31881292_-	Chr1	-	31880981	31881292	312	312	exonic	XM_006227793.2	Chr1:31866755_31890442_-	Tppp	GeneID:361466,Genbank:XM_006227793.2,RGD:1310121	tubulin polymerization promoting protein, transcript variant X1	GO:0048471,GO:0031334,GO:0005515,GO:0097427,GO:0032273,GO:0005634,GO:0005737,GO:0005739,GO:0005829,GO:0005874,GO:0043209,GO:0046785,GO:0008017,GO:0015631,GO:0001578	perinuclear region of cytoplasm|positive regulation of protein complex assembly|protein binding|microtubule bundle|positive regulation of protein polymerization|nucleus|cytoplasm|mitochondrion|cytosol|microtubule|myelin sheath|microtubule polymerization|microtubule binding|tubulin binding|microtubule bundle formation
circRNA_00486|Chr1:31943162_31956591_-	Chr1	-	31943162	31956591	13430	727	sense-overlapping	NM_001107453.1	Chr1:31939612_31967859_-	Brd9	GeneID:308067,Genbank:NM_001107453.1,RGD:1307359	bromodomain containing 9	GO:0070577,GO:0003674,GO:0005575,GO:0008150	lysine-acetylated histone binding|molecular_function|cellular_component|biological_process
circRNA_00487|Chr1:31947095_31956591_-	Chr1	-	31947095	31956591	9497	559	sense-overlapping	NM_001107453.1	Chr1:31939612_31967859_-	Brd9	GeneID:308067,Genbank:NM_001107453.1,RGD:1307359	bromodomain containing 9	GO:0070577,GO:0003674,GO:0005575,GO:0008150	lysine-acetylated histone binding|molecular_function|cellular_component|biological_process
circRNA_00488|Chr1:31950617_31954909_-	Chr1	-	31950617	31954909	4293	341	sense-overlapping	NM_001107453.1	Chr1:31939612_31967859_-	Brd9	GeneID:308067,Genbank:NM_001107453.1,RGD:1307359	bromodomain containing 9	GO:0070577,GO:0003674,GO:0005575,GO:0008150	lysine-acetylated histone binding|molecular_function|cellular_component|biological_process
circRNA_00489|Chr1:31950617_31962264_-	Chr1	-	31950617	31962264	11648	773	sense-overlapping	NM_001107453.1	Chr1:31939612_31967859_-	Brd9	GeneID:308067,Genbank:NM_001107453.1,RGD:1307359	bromodomain containing 9	GO:0070577,GO:0003674,GO:0005575,GO:0008150	lysine-acetylated histone binding|molecular_function|cellular_component|biological_process
circRNA_00490|Chr1:31950617_31962268_-	Chr1	-	31950617	31962268	11652	777	sense-overlapping	NM_001107453.1	Chr1:31939612_31967859_-	Brd9	GeneID:308067,Genbank:NM_001107453.1,RGD:1307359	bromodomain containing 9	GO:0070577,GO:0003674,GO:0005575,GO:0008150	lysine-acetylated histone binding|molecular_function|cellular_component|biological_process
circRNA_00491|Chr1:31954814_31962268_-	Chr1	-	31954814	31962268	7455	532	sense-overlapping	NM_001107453.1	Chr1:31939612_31967859_-	Brd9	GeneID:308067,Genbank:NM_001107453.1,RGD:1307359	bromodomain containing 9	GO:0070577,GO:0003674,GO:0005575,GO:0008150	lysine-acetylated histone binding|molecular_function|cellular_component|biological_process
circRNA_00492|Chr1:31956516_31962264_-	Chr1	-	31956516	31962264	5749	432	sense-overlapping	NM_001107453.1	Chr1:31939612_31967859_-	Brd9	GeneID:308067,Genbank:NM_001107453.1,RGD:1307359	bromodomain containing 9	GO:0070577,GO:0003674,GO:0005575,GO:0008150	lysine-acetylated histone binding|molecular_function|cellular_component|biological_process
circRNA_00493|Chr1:31956516_31962268_-	Chr1	-	31956516	31962268	5753	436	sense-overlapping	NM_001107453.1	Chr1:31939612_31967859_-	Brd9	GeneID:308067,Genbank:NM_001107453.1,RGD:1307359	bromodomain containing 9	GO:0070577,GO:0003674,GO:0005575,GO:0008150	lysine-acetylated histone binding|molecular_function|cellular_component|biological_process
circRNA_00494|Chr1:32283140_32288839_-	Chr1	-	32283140	32288839	5700	641	sense-overlapping	NM_001108240.1	Chr1:32281207_32297190_-	Clptm1l	GeneID:316916,Genbank:NM_001108240.1,RGD:1307896	CLPTM1-like	GO:0006915,GO:0016021	apoptotic process|integral component of membrane
circRNA_00495|Chr1:32288755_32292338_-	Chr1	-	32288755	32292338	3584	377	sense-overlapping	NM_001108240.1	Chr1:32281207_32297190_-	Clptm1l	GeneID:316916,Genbank:NM_001108240.1,RGD:1307896	CLPTM1-like	GO:0006915,GO:0016021	apoptotic process|integral component of membrane
circRNA_00496|Chr1:32381314_32384994_-	Chr1	-	32381314	32384994	3681	563	sense-overlapping	NM_001100735.1	Chr1:32379431_32429917_-	Lpcat1	GeneID:361467,Genbank:NM_001100735.1,RGD:1311599	lysophosphatidylcholine acyltransferase 1	GO:0047184,GO:0005783,GO:0047191,GO:0005789,GO:0047192,GO:0005794,GO:0005811,GO:0008654,GO:0060041,GO:0016021,GO:2001246,GO:0036151,GO:0043129,GO:0045732,GO:0000139,GO:0047159,GO:0005509	1-acylglycerophosphocholine O-acyltransferase activity|endoplasmic reticulum|1-alkylglycerophosphocholine O-acyltransferase activity|endoplasmic reticulum membrane|1-alkylglycerophosphocholine O-acetyltransferase activity|Golgi apparatus|lipid droplet|phospholipid biosynthetic process|retina development in camera-type eye|integral component of membrane|negative regulation of phosphatidylcholine b…	rno00564,rno00565	Glycerophospholipid metabolism|Ether lipid metabolism
circRNA_00497|Chr1:35111517_35128794_+	Chr1	+	35111517	35128794	17278	950	sense-overlapping	XM_003748684.4	Chr1:35067268_35200530_+	Adamts16	GeneID:306664,Genbank:XM_003748684.4,RGD:1310046	ADAM metallopeptidase with thrombospondin type 1 motif, 16, transcript variant X1	GO:0006508,GO:0046872,GO:0048232,GO:1902017,GO:0001658,GO:0003073,GO:0004222	proteolysis|metal ion binding|male gamete generation|regulation of cilium assembly|branching involved in ureteric bud morphogenesis|regulation of systemic arterial blood pressure|metalloendopeptidase activity
circRNA_00498|Chr1:35286875_35292914_+	Chr1	+	35286875	35292914	6040	340	sense-overlapping	XM_225143.7	Chr1:35280481_35322769_+	Ice1	GeneID:306665,Genbank:XM_225143.7,RGD:1309747	interactor of little elongation complex ELL subunit 1	GO:0008023,GO:0008150,GO:0015030,GO:0016604,GO:0031334,GO:0035327,GO:0035363,GO:0042795,GO:0042796,GO:0045945,GO:0090316,GO:0003674,GO:0005575,GO:0005654	transcription elongation factor complex|biological_process|Cajal body|nuclear body|positive regulation of protein complex assembly|transcriptionally active chromatin|histone locus body|snRNA transcription by RNA polymerase II|snRNA transcription by RNA polymerase III|positive regulation of transcription by RNA polymerase III|positive regulation of intracellular protein transport|molecular_functio…
circRNA_00499|Chr1:35286875_35295080_+	Chr1	+	35286875	35295080	8206	520	sense-overlapping	XM_225143.7	Chr1:35280481_35322769_+	Ice1	GeneID:306665,Genbank:XM_225143.7,RGD:1309747	interactor of little elongation complex ELL subunit 1	GO:0008023,GO:0008150,GO:0015030,GO:0016604,GO:0031334,GO:0035327,GO:0035363,GO:0042795,GO:0042796,GO:0045945,GO:0090316,GO:0003674,GO:0005575,GO:0005654	transcription elongation factor complex|biological_process|Cajal body|nuclear body|positive regulation of protein complex assembly|transcriptionally active chromatin|histone locus body|snRNA transcription by RNA polymerase II|snRNA transcription by RNA polymerase III|positive regulation of transcription by RNA polymerase III|positive regulation of intracellular protein transport|molecular_functio…
circRNA_00500|Chr1:35312570_35316189_+	Chr1	+	35312570	35316189	3620	397	sense-overlapping	XM_225143.7	Chr1:35280481_35322769_+	Ice1	GeneID:306665,Genbank:XM_225143.7,RGD:1309747	interactor of little elongation complex ELL subunit 1	GO:0008023,GO:0008150,GO:0015030,GO:0016604,GO:0031334,GO:0035327,GO:0035363,GO:0042795,GO:0042796,GO:0045945,GO:0090316,GO:0003674,GO:0005575,GO:0005654	transcription elongation factor complex|biological_process|Cajal body|nuclear body|positive regulation of protein complex assembly|transcriptionally active chromatin|histone locus body|snRNA transcription by RNA polymerase II|snRNA transcription by RNA polymerase III|positive regulation of transcription by RNA polymerase III|positive regulation of intracellular protein transport|molecular_functio…
circRNA_00501|Chr1:35317317_35318784_+	Chr1	+	35317317	35318784	1468	1468	sense-overlapping	XM_225143.7	Chr1:35280481_35322769_+	Ice1	GeneID:306665,Genbank:XM_225143.7,RGD:1309747	interactor of little elongation complex ELL subunit 1	GO:0008023,GO:0008150,GO:0015030,GO:0016604,GO:0031334,GO:0035327,GO:0035363,GO:0042795,GO:0042796,GO:0045945,GO:0090316,GO:0003674,GO:0005575,GO:0005654	transcription elongation factor complex|biological_process|Cajal body|nuclear body|positive regulation of protein complex assembly|transcriptionally active chromatin|histone locus body|snRNA transcription by RNA polymerase II|snRNA transcription by RNA polymerase III|positive regulation of transcription by RNA polymerase III|positive regulation of intracellular protein transport|molecular_functio…
circRNA_00502|Chr1:36301761_36312951_-	Chr1	-	36301761	36312951	11191	968	sense-overlapping	NM_001108403.1	Chr1:36295650_36319896_-	Nsun2	GeneID:361191,Genbank:NM_001108403.1,RGD:1311954	NOP2/Sun RNA methyltransferase family, member 2	GO:0005730,GO:0005737,GO:0007286,GO:0008168,GO:0016428,GO:0030488,GO:0033313,GO:0033391,GO:0000049,GO:0048820,GO:0001510,GO:0005634	nucleolus|cytoplasm|spermatid development|methyltransferase activity|tRNA (cytosine-5-)-methyltransferase activity|tRNA methylation|meiotic cell cycle checkpoint|chromatoid body|tRNA binding|hair follicle maturation|RNA methylation|nucleus
circRNA_00503|Chr1:36380745_36392649_+	Chr1	+	36380745	36392649	11905	11905	intergenic
circRNA_00504|Chr1:36407810_36419485_+	Chr1	+	36407810	36419485	11676	9907	sense-overlapping	XM_006227782.3	Chr1:36400056_36431254_+	Papd7	GeneID:306672,Genbank:XM_006227782.3,RGD:1307356	PAP associated domain containing 7, transcript variant X2	GO:0005794,GO:0016779,GO:0031965,GO:0042493,GO:0005634,GO:0005654	Golgi apparatus|nucleotidyltransferase activity|nuclear membrane|response to drug|nucleus|nucleoplasm	rno03018	RNA degradation
circRNA_00505|Chr1:36410630_36411767_+	Chr1	+	36410630	36411767	1138	1138	sense-overlapping	XM_006227781.3	Chr1:36407970_36431254_+	Papd7	GeneID:306672,Genbank:XM_006227781.3,RGD:1307356	PAP associated domain containing 7, transcript variant X1	GO:0005794,GO:0016779,GO:0031965,GO:0042493,GO:0005634,GO:0005654	Golgi apparatus|nucleotidyltransferase activity|nuclear membrane|response to drug|nucleus|nucleoplasm	rno03018	RNA degradation
circRNA_00506|Chr1:36417425_36419485_+	Chr1	+	36417425	36419485	2061	292	sense-overlapping	XM_006227782.3	Chr1:36400056_36431254_+	Papd7	GeneID:306672,Genbank:XM_006227782.3,RGD:1307356	PAP associated domain containing 7, transcript variant X2	GO:0005794,GO:0016779,GO:0031965,GO:0042493,GO:0005634,GO:0005654	Golgi apparatus|nucleotidyltransferase activity|nuclear membrane|response to drug|nucleus|nucleoplasm	rno03018	RNA degradation
circRNA_00507|Chr1:36417425_36422602_+	Chr1	+	36417425	36422602	5178	529	sense-overlapping	XM_006227782.3	Chr1:36400056_36431254_+	Papd7	GeneID:306672,Genbank:XM_006227782.3,RGD:1307356	PAP associated domain containing 7, transcript variant X2	GO:0005794,GO:0016779,GO:0031965,GO:0042493,GO:0005634,GO:0005654	Golgi apparatus|nucleotidyltransferase activity|nuclear membrane|response to drug|nucleus|nucleoplasm	rno03018	RNA degradation
circRNA_00508|Chr1:36765832_36779147_+	Chr1	+	36765832	36779147	13316	13316	intergenic
circRNA_00509|Chr1:37059608_37059805_+	Chr1	+	37059608	37059805	198	198	exonic	NM_031007.1	Chr1:37043071_37698390_+	Adcy2	GeneID:81636,Genbank:NM_031007.1,RGD:619965	adenylate cyclase 2	GO:0005737,GO:0005886,GO:0005887,GO:0019933,GO:0006171,GO:0030145,GO:0030425,GO:0006182,GO:0031683,GO:0032991,GO:0035556,GO:0045121,GO:0046982,GO:0000166,GO:0000287,GO:0004016,GO:0004383,GO:0005515,GO:0005524,GO:0005622,GO:0007165,GO:0007188,GO:0007189,GO:0008074,GO:0008179,GO:0009190,GO:1904322,GO:0016020,GO:0016021	cytoplasm|plasma membrane|integral component of plasma membrane|cAMP-mediated signaling|cAMP biosynthetic process|manganese ion binding|dendrite|cGMP biosynthetic process|G-protein beta/gamma-subunit complex binding|protein-containing complex|intracellular signal transduction|membrane raft|protein heterodimerization activity|nucleotide binding|magnesium ion binding|adenylate cyclase activity|guan…	rno00230,rno04015,rno04371,rno04020,rno04072,rno04024,rno04022,rno04114,rno04540,rno04611,rno04062,rno04911,rno04922,rno04923,rno04912,rno04913,rno04915,rno04914,rno04921,rno04926,rno04918,rno04916,rno04925,rno04927,rno04261,rno04270,rno04970,rno04971,rno04972,rno04976,rno04724,rno04727,rno04725,rno04723,rno04750,rno04211,rno04213,rno04713,rno04714,rno05200,rno05032,rno05414,rno04934,rno05166,rno…	Purine metabolism|Rap1 signaling pathway|Apelin signaling pathway|Calcium signaling pathway|Phospholipase D signaling pathway|cAMP signaling pathway|cGMP - PKG signaling pathway|Oocyte meiosis|Gap junction|Platelet activation|Chemokine signaling pathway|Insulin secretion|Glucagon signaling pathway|Regulation of lipolysis in adipocyte|GnRH signaling pathway|Ovarian Steroidogenesis|Estrogen signali…
circRNA_00510|Chr1:37059608_37060837_+	Chr1	+	37059608	37060837	1230	1230	sense-overlapping	NM_031007.1	Chr1:37043071_37698390_+	Adcy2	GeneID:81636,Genbank:NM_031007.1,RGD:619965	adenylate cyclase 2	GO:0005737,GO:0005886,GO:0005887,GO:0019933,GO:0006171,GO:0030145,GO:0030425,GO:0006182,GO:0031683,GO:0032991,GO:0035556,GO:0045121,GO:0046982,GO:0000166,GO:0000287,GO:0004016,GO:0004383,GO:0005515,GO:0005524,GO:0005622,GO:0007165,GO:0007188,GO:0007189,GO:0008074,GO:0008179,GO:0009190,GO:1904322,GO:0016020,GO:0016021	cytoplasm|plasma membrane|integral component of plasma membrane|cAMP-mediated signaling|cAMP biosynthetic process|manganese ion binding|dendrite|cGMP biosynthetic process|G-protein beta/gamma-subunit complex binding|protein-containing complex|intracellular signal transduction|membrane raft|protein heterodimerization activity|nucleotide binding|magnesium ion binding|adenylate cyclase activity|guan…	rno00230,rno04015,rno04371,rno04020,rno04072,rno04024,rno04022,rno04114,rno04540,rno04611,rno04062,rno04911,rno04922,rno04923,rno04912,rno04913,rno04915,rno04914,rno04921,rno04926,rno04918,rno04916,rno04925,rno04927,rno04261,rno04270,rno04970,rno04971,rno04972,rno04976,rno04724,rno04727,rno04725,rno04723,rno04750,rno04211,rno04213,rno04713,rno04714,rno05200,rno05032,rno05414,rno04934,rno05166,rno…	Purine metabolism|Rap1 signaling pathway|Apelin signaling pathway|Calcium signaling pathway|Phospholipase D signaling pathway|cAMP signaling pathway|cGMP - PKG signaling pathway|Oocyte meiosis|Gap junction|Platelet activation|Chemokine signaling pathway|Insulin secretion|Glucagon signaling pathway|Regulation of lipolysis in adipocyte|GnRH signaling pathway|Ovarian Steroidogenesis|Estrogen signali…
circRNA_00511|Chr1:37059608_37098961_+	Chr1	+	37059608	37098961	39354	39354	sense-overlapping	NM_031007.1	Chr1:37043071_37698390_+	Adcy2	GeneID:81636,Genbank:NM_031007.1,RGD:619965	adenylate cyclase 2	GO:0005737,GO:0005886,GO:0005887,GO:0019933,GO:0006171,GO:0030145,GO:0030425,GO:0006182,GO:0031683,GO:0032991,GO:0035556,GO:0045121,GO:0046982,GO:0000166,GO:0000287,GO:0004016,GO:0004383,GO:0005515,GO:0005524,GO:0005622,GO:0007165,GO:0007188,GO:0007189,GO:0008074,GO:0008179,GO:0009190,GO:1904322,GO:0016020,GO:0016021	cytoplasm|plasma membrane|integral component of plasma membrane|cAMP-mediated signaling|cAMP biosynthetic process|manganese ion binding|dendrite|cGMP biosynthetic process|G-protein beta/gamma-subunit complex binding|protein-containing complex|intracellular signal transduction|membrane raft|protein heterodimerization activity|nucleotide binding|magnesium ion binding|adenylate cyclase activity|guan…	rno00230,rno04015,rno04371,rno04020,rno04072,rno04024,rno04022,rno04114,rno04540,rno04611,rno04062,rno04911,rno04922,rno04923,rno04912,rno04913,rno04915,rno04914,rno04921,rno04926,rno04918,rno04916,rno04925,rno04927,rno04261,rno04270,rno04970,rno04971,rno04972,rno04976,rno04724,rno04727,rno04725,rno04723,rno04750,rno04211,rno04213,rno04713,rno04714,rno05200,rno05032,rno05414,rno04934,rno05166,rno…	Purine metabolism|Rap1 signaling pathway|Apelin signaling pathway|Calcium signaling pathway|Phospholipase D signaling pathway|cAMP signaling pathway|cGMP - PKG signaling pathway|Oocyte meiosis|Gap junction|Platelet activation|Chemokine signaling pathway|Insulin secretion|Glucagon signaling pathway|Regulation of lipolysis in adipocyte|GnRH signaling pathway|Ovarian Steroidogenesis|Estrogen signali…
circRNA_00512|Chr1:37507279_37535617_+	Chr1	+	37507279	37535617	28339	1151	sense-overlapping	NM_031007.1	Chr1:37043071_37698390_+	Adcy2	GeneID:81636,Genbank:NM_031007.1,RGD:619965	adenylate cyclase 2	GO:0005737,GO:0005886,GO:0005887,GO:0019933,GO:0006171,GO:0030145,GO:0030425,GO:0006182,GO:0031683,GO:0032991,GO:0035556,GO:0045121,GO:0046982,GO:0000166,GO:0000287,GO:0004016,GO:0004383,GO:0005515,GO:0005524,GO:0005622,GO:0007165,GO:0007188,GO:0007189,GO:0008074,GO:0008179,GO:0009190,GO:1904322,GO:0016020,GO:0016021	cytoplasm|plasma membrane|integral component of plasma membrane|cAMP-mediated signaling|cAMP biosynthetic process|manganese ion binding|dendrite|cGMP biosynthetic process|G-protein beta/gamma-subunit complex binding|protein-containing complex|intracellular signal transduction|membrane raft|protein heterodimerization activity|nucleotide binding|magnesium ion binding|adenylate cyclase activity|guan…	rno00230,rno04015,rno04371,rno04020,rno04072,rno04024,rno04022,rno04114,rno04540,rno04611,rno04062,rno04911,rno04922,rno04923,rno04912,rno04913,rno04915,rno04914,rno04921,rno04926,rno04918,rno04916,rno04925,rno04927,rno04261,rno04270,rno04970,rno04971,rno04972,rno04976,rno04724,rno04727,rno04725,rno04723,rno04750,rno04211,rno04213,rno04713,rno04714,rno05200,rno05032,rno05414,rno04934,rno05166,rno…	Purine metabolism|Rap1 signaling pathway|Apelin signaling pathway|Calcium signaling pathway|Phospholipase D signaling pathway|cAMP signaling pathway|cGMP - PKG signaling pathway|Oocyte meiosis|Gap junction|Platelet activation|Chemokine signaling pathway|Insulin secretion|Glucagon signaling pathway|Regulation of lipolysis in adipocyte|GnRH signaling pathway|Ovarian Steroidogenesis|Estrogen signali…
circRNA_00513|Chr1:37507279_37569356_+	Chr1	+	37507279	37569356	62078	1236	sense-overlapping	NM_031007.1	Chr1:37043071_37698390_+	Adcy2	GeneID:81636,Genbank:NM_031007.1,RGD:619965	adenylate cyclase 2	GO:0005737,GO:0005886,GO:0005887,GO:0019933,GO:0006171,GO:0030145,GO:0030425,GO:0006182,GO:0031683,GO:0032991,GO:0035556,GO:0045121,GO:0046982,GO:0000166,GO:0000287,GO:0004016,GO:0004383,GO:0005515,GO:0005524,GO:0005622,GO:0007165,GO:0007188,GO:0007189,GO:0008074,GO:0008179,GO:0009190,GO:1904322,GO:0016020,GO:0016021	cytoplasm|plasma membrane|integral component of plasma membrane|cAMP-mediated signaling|cAMP biosynthetic process|manganese ion binding|dendrite|cGMP biosynthetic process|G-protein beta/gamma-subunit complex binding|protein-containing complex|intracellular signal transduction|membrane raft|protein heterodimerization activity|nucleotide binding|magnesium ion binding|adenylate cyclase activity|guan…	rno00230,rno04015,rno04371,rno04020,rno04072,rno04024,rno04022,rno04114,rno04540,rno04611,rno04062,rno04911,rno04922,rno04923,rno04912,rno04913,rno04915,rno04914,rno04921,rno04926,rno04918,rno04916,rno04925,rno04927,rno04261,rno04270,rno04970,rno04971,rno04972,rno04976,rno04724,rno04727,rno04725,rno04723,rno04750,rno04211,rno04213,rno04713,rno04714,rno05200,rno05032,rno05414,rno04934,rno05166,rno…	Purine metabolism|Rap1 signaling pathway|Apelin signaling pathway|Calcium signaling pathway|Phospholipase D signaling pathway|cAMP signaling pathway|cGMP - PKG signaling pathway|Oocyte meiosis|Gap junction|Platelet activation|Chemokine signaling pathway|Insulin secretion|Glucagon signaling pathway|Regulation of lipolysis in adipocyte|GnRH signaling pathway|Ovarian Steroidogenesis|Estrogen signali…
circRNA_00514|Chr1:37512286_37517827_+	Chr1	+	37512286	37517827	5542	532	sense-overlapping	NM_031007.1	Chr1:37043071_37698390_+	Adcy2	GeneID:81636,Genbank:NM_031007.1,RGD:619965	adenylate cyclase 2	GO:0005737,GO:0005886,GO:0005887,GO:0019933,GO:0006171,GO:0030145,GO:0030425,GO:0006182,GO:0031683,GO:0032991,GO:0035556,GO:0045121,GO:0046982,GO:0000166,GO:0000287,GO:0004016,GO:0004383,GO:0005515,GO:0005524,GO:0005622,GO:0007165,GO:0007188,GO:0007189,GO:0008074,GO:0008179,GO:0009190,GO:1904322,GO:0016020,GO:0016021	cytoplasm|plasma membrane|integral component of plasma membrane|cAMP-mediated signaling|cAMP biosynthetic process|manganese ion binding|dendrite|cGMP biosynthetic process|G-protein beta/gamma-subunit complex binding|protein-containing complex|intracellular signal transduction|membrane raft|protein heterodimerization activity|nucleotide binding|magnesium ion binding|adenylate cyclase activity|guan…	rno00230,rno04015,rno04371,rno04020,rno04072,rno04024,rno04022,rno04114,rno04540,rno04611,rno04062,rno04911,rno04922,rno04923,rno04912,rno04913,rno04915,rno04914,rno04921,rno04926,rno04918,rno04916,rno04925,rno04927,rno04261,rno04270,rno04970,rno04971,rno04972,rno04976,rno04724,rno04727,rno04725,rno04723,rno04750,rno04211,rno04213,rno04713,rno04714,rno05200,rno05032,rno05414,rno04934,rno05166,rno…	Purine metabolism|Rap1 signaling pathway|Apelin signaling pathway|Calcium signaling pathway|Phospholipase D signaling pathway|cAMP signaling pathway|cGMP - PKG signaling pathway|Oocyte meiosis|Gap junction|Platelet activation|Chemokine signaling pathway|Insulin secretion|Glucagon signaling pathway|Regulation of lipolysis in adipocyte|GnRH signaling pathway|Ovarian Steroidogenesis|Estrogen signali…
circRNA_00515|Chr1:37512286_37519596_+	Chr1	+	37512286	37519596	7311	709	sense-overlapping	NM_031007.1	Chr1:37043071_37698390_+	Adcy2	GeneID:81636,Genbank:NM_031007.1,RGD:619965	adenylate cyclase 2	GO:0005737,GO:0005886,GO:0005887,GO:0019933,GO:0006171,GO:0030145,GO:0030425,GO:0006182,GO:0031683,GO:0032991,GO:0035556,GO:0045121,GO:0046982,GO:0000166,GO:0000287,GO:0004016,GO:0004383,GO:0005515,GO:0005524,GO:0005622,GO:0007165,GO:0007188,GO:0007189,GO:0008074,GO:0008179,GO:0009190,GO:1904322,GO:0016020,GO:0016021	cytoplasm|plasma membrane|integral component of plasma membrane|cAMP-mediated signaling|cAMP biosynthetic process|manganese ion binding|dendrite|cGMP biosynthetic process|G-protein beta/gamma-subunit complex binding|protein-containing complex|intracellular signal transduction|membrane raft|protein heterodimerization activity|nucleotide binding|magnesium ion binding|adenylate cyclase activity|guan…	rno00230,rno04015,rno04371,rno04020,rno04072,rno04024,rno04022,rno04114,rno04540,rno04611,rno04062,rno04911,rno04922,rno04923,rno04912,rno04913,rno04915,rno04914,rno04921,rno04926,rno04918,rno04916,rno04925,rno04927,rno04261,rno04270,rno04970,rno04971,rno04972,rno04976,rno04724,rno04727,rno04725,rno04723,rno04750,rno04211,rno04213,rno04713,rno04714,rno05200,rno05032,rno05414,rno04934,rno05166,rno…	Purine metabolism|Rap1 signaling pathway|Apelin signaling pathway|Calcium signaling pathway|Phospholipase D signaling pathway|cAMP signaling pathway|cGMP - PKG signaling pathway|Oocyte meiosis|Gap junction|Platelet activation|Chemokine signaling pathway|Insulin secretion|Glucagon signaling pathway|Regulation of lipolysis in adipocyte|GnRH signaling pathway|Ovarian Steroidogenesis|Estrogen signali…
circRNA_00516|Chr1:37512286_37526071_+	Chr1	+	37512286	37526071	13786	834	sense-overlapping	NM_031007.1	Chr1:37043071_37698390_+	Adcy2	GeneID:81636,Genbank:NM_031007.1,RGD:619965	adenylate cyclase 2	GO:0005737,GO:0005886,GO:0005887,GO:0019933,GO:0006171,GO:0030145,GO:0030425,GO:0006182,GO:0031683,GO:0032991,GO:0035556,GO:0045121,GO:0046982,GO:0000166,GO:0000287,GO:0004016,GO:0004383,GO:0005515,GO:0005524,GO:0005622,GO:0007165,GO:0007188,GO:0007189,GO:0008074,GO:0008179,GO:0009190,GO:1904322,GO:0016020,GO:0016021	cytoplasm|plasma membrane|integral component of plasma membrane|cAMP-mediated signaling|cAMP biosynthetic process|manganese ion binding|dendrite|cGMP biosynthetic process|G-protein beta/gamma-subunit complex binding|protein-containing complex|intracellular signal transduction|membrane raft|protein heterodimerization activity|nucleotide binding|magnesium ion binding|adenylate cyclase activity|guan…	rno00230,rno04015,rno04371,rno04020,rno04072,rno04024,rno04022,rno04114,rno04540,rno04611,rno04062,rno04911,rno04922,rno04923,rno04912,rno04913,rno04915,rno04914,rno04921,rno04926,rno04918,rno04916,rno04925,rno04927,rno04261,rno04270,rno04970,rno04971,rno04972,rno04976,rno04724,rno04727,rno04725,rno04723,rno04750,rno04211,rno04213,rno04713,rno04714,rno05200,rno05032,rno05414,rno04934,rno05166,rno…	Purine metabolism|Rap1 signaling pathway|Apelin signaling pathway|Calcium signaling pathway|Phospholipase D signaling pathway|cAMP signaling pathway|cGMP - PKG signaling pathway|Oocyte meiosis|Gap junction|Platelet activation|Chemokine signaling pathway|Insulin secretion|Glucagon signaling pathway|Regulation of lipolysis in adipocyte|GnRH signaling pathway|Ovarian Steroidogenesis|Estrogen signali…
circRNA_00517|Chr1:37512286_37532797_+	Chr1	+	37512286	37532797	20512	904	sense-overlapping	NM_031007.1	Chr1:37043071_37698390_+	Adcy2	GeneID:81636,Genbank:NM_031007.1,RGD:619965	adenylate cyclase 2	GO:0005737,GO:0005886,GO:0005887,GO:0019933,GO:0006171,GO:0030145,GO:0030425,GO:0006182,GO:0031683,GO:0032991,GO:0035556,GO:0045121,GO:0046982,GO:0000166,GO:0000287,GO:0004016,GO:0004383,GO:0005515,GO:0005524,GO:0005622,GO:0007165,GO:0007188,GO:0007189,GO:0008074,GO:0008179,GO:0009190,GO:1904322,GO:0016020,GO:0016021	cytoplasm|plasma membrane|integral component of plasma membrane|cAMP-mediated signaling|cAMP biosynthetic process|manganese ion binding|dendrite|cGMP biosynthetic process|G-protein beta/gamma-subunit complex binding|protein-containing complex|intracellular signal transduction|membrane raft|protein heterodimerization activity|nucleotide binding|magnesium ion binding|adenylate cyclase activity|guan…	rno00230,rno04015,rno04371,rno04020,rno04072,rno04024,rno04022,rno04114,rno04540,rno04611,rno04062,rno04911,rno04922,rno04923,rno04912,rno04913,rno04915,rno04914,rno04921,rno04926,rno04918,rno04916,rno04925,rno04927,rno04261,rno04270,rno04970,rno04971,rno04972,rno04976,rno04724,rno04727,rno04725,rno04723,rno04750,rno04211,rno04213,rno04713,rno04714,rno05200,rno05032,rno05414,rno04934,rno05166,rno…	Purine metabolism|Rap1 signaling pathway|Apelin signaling pathway|Calcium signaling pathway|Phospholipase D signaling pathway|cAMP signaling pathway|cGMP - PKG signaling pathway|Oocyte meiosis|Gap junction|Platelet activation|Chemokine signaling pathway|Insulin secretion|Glucagon signaling pathway|Regulation of lipolysis in adipocyte|GnRH signaling pathway|Ovarian Steroidogenesis|Estrogen signali…
circRNA_00518|Chr1:37512286_37535617_+	Chr1	+	37512286	37535617	23332	1002	sense-overlapping	NM_031007.1	Chr1:37043071_37698390_+	Adcy2	GeneID:81636,Genbank:NM_031007.1,RGD:619965	adenylate cyclase 2	GO:0005737,GO:0005886,GO:0005887,GO:0019933,GO:0006171,GO:0030145,GO:0030425,GO:0006182,GO:0031683,GO:0032991,GO:0035556,GO:0045121,GO:0046982,GO:0000166,GO:0000287,GO:0004016,GO:0004383,GO:0005515,GO:0005524,GO:0005622,GO:0007165,GO:0007188,GO:0007189,GO:0008074,GO:0008179,GO:0009190,GO:1904322,GO:0016020,GO:0016021	cytoplasm|plasma membrane|integral component of plasma membrane|cAMP-mediated signaling|cAMP biosynthetic process|manganese ion binding|dendrite|cGMP biosynthetic process|G-protein beta/gamma-subunit complex binding|protein-containing complex|intracellular signal transduction|membrane raft|protein heterodimerization activity|nucleotide binding|magnesium ion binding|adenylate cyclase activity|guan…	rno00230,rno04015,rno04371,rno04020,rno04072,rno04024,rno04022,rno04114,rno04540,rno04611,rno04062,rno04911,rno04922,rno04923,rno04912,rno04913,rno04915,rno04914,rno04921,rno04926,rno04918,rno04916,rno04925,rno04927,rno04261,rno04270,rno04970,rno04971,rno04972,rno04976,rno04724,rno04727,rno04725,rno04723,rno04750,rno04211,rno04213,rno04713,rno04714,rno05200,rno05032,rno05414,rno04934,rno05166,rno…	Purine metabolism|Rap1 signaling pathway|Apelin signaling pathway|Calcium signaling pathway|Phospholipase D signaling pathway|cAMP signaling pathway|cGMP - PKG signaling pathway|Oocyte meiosis|Gap junction|Platelet activation|Chemokine signaling pathway|Insulin secretion|Glucagon signaling pathway|Regulation of lipolysis in adipocyte|GnRH signaling pathway|Ovarian Steroidogenesis|Estrogen signali…
circRNA_00519|Chr1:37512286_37569356_+	Chr1	+	37512286	37569356	57071	1087	sense-overlapping	NM_031007.1	Chr1:37043071_37698390_+	Adcy2	GeneID:81636,Genbank:NM_031007.1,RGD:619965	adenylate cyclase 2	GO:0005737,GO:0005886,GO:0005887,GO:0019933,GO:0006171,GO:0030145,GO:0030425,GO:0006182,GO:0031683,GO:0032991,GO:0035556,GO:0045121,GO:0046982,GO:0000166,GO:0000287,GO:0004016,GO:0004383,GO:0005515,GO:0005524,GO:0005622,GO:0007165,GO:0007188,GO:0007189,GO:0008074,GO:0008179,GO:0009190,GO:1904322,GO:0016020,GO:0016021	cytoplasm|plasma membrane|integral component of plasma membrane|cAMP-mediated signaling|cAMP biosynthetic process|manganese ion binding|dendrite|cGMP biosynthetic process|G-protein beta/gamma-subunit complex binding|protein-containing complex|intracellular signal transduction|membrane raft|protein heterodimerization activity|nucleotide binding|magnesium ion binding|adenylate cyclase activity|guan…	rno00230,rno04015,rno04371,rno04020,rno04072,rno04024,rno04022,rno04114,rno04540,rno04611,rno04062,rno04911,rno04922,rno04923,rno04912,rno04913,rno04915,rno04914,rno04921,rno04926,rno04918,rno04916,rno04925,rno04927,rno04261,rno04270,rno04970,rno04971,rno04972,rno04976,rno04724,rno04727,rno04725,rno04723,rno04750,rno04211,rno04213,rno04713,rno04714,rno05200,rno05032,rno05414,rno04934,rno05166,rno…	Purine metabolism|Rap1 signaling pathway|Apelin signaling pathway|Calcium signaling pathway|Phospholipase D signaling pathway|cAMP signaling pathway|cGMP - PKG signaling pathway|Oocyte meiosis|Gap junction|Platelet activation|Chemokine signaling pathway|Insulin secretion|Glucagon signaling pathway|Regulation of lipolysis in adipocyte|GnRH signaling pathway|Ovarian Steroidogenesis|Estrogen signali…
circRNA_00520|Chr1:37512286_37587036_+	Chr1	+	37512286	37587036	74751	1225	sense-overlapping	NM_031007.1	Chr1:37043071_37698390_+	Adcy2	GeneID:81636,Genbank:NM_031007.1,RGD:619965	adenylate cyclase 2	GO:0005737,GO:0005886,GO:0005887,GO:0019933,GO:0006171,GO:0030145,GO:0030425,GO:0006182,GO:0031683,GO:0032991,GO:0035556,GO:0045121,GO:0046982,GO:0000166,GO:0000287,GO:0004016,GO:0004383,GO:0005515,GO:0005524,GO:0005622,GO:0007165,GO:0007188,GO:0007189,GO:0008074,GO:0008179,GO:0009190,GO:1904322,GO:0016020,GO:0016021	cytoplasm|plasma membrane|integral component of plasma membrane|cAMP-mediated signaling|cAMP biosynthetic process|manganese ion binding|dendrite|cGMP biosynthetic process|G-protein beta/gamma-subunit complex binding|protein-containing complex|intracellular signal transduction|membrane raft|protein heterodimerization activity|nucleotide binding|magnesium ion binding|adenylate cyclase activity|guan…	rno00230,rno04015,rno04371,rno04020,rno04072,rno04024,rno04022,rno04114,rno04540,rno04611,rno04062,rno04911,rno04922,rno04923,rno04912,rno04913,rno04915,rno04914,rno04921,rno04926,rno04918,rno04916,rno04925,rno04927,rno04261,rno04270,rno04970,rno04971,rno04972,rno04976,rno04724,rno04727,rno04725,rno04723,rno04750,rno04211,rno04213,rno04713,rno04714,rno05200,rno05032,rno05414,rno04934,rno05166,rno…	Purine metabolism|Rap1 signaling pathway|Apelin signaling pathway|Calcium signaling pathway|Phospholipase D signaling pathway|cAMP signaling pathway|cGMP - PKG signaling pathway|Oocyte meiosis|Gap junction|Platelet activation|Chemokine signaling pathway|Insulin secretion|Glucagon signaling pathway|Regulation of lipolysis in adipocyte|GnRH signaling pathway|Ovarian Steroidogenesis|Estrogen signali…
circRNA_00521|Chr1:37512286_37596556_+	Chr1	+	37512286	37596556	84271	1515	sense-overlapping	NM_031007.1	Chr1:37043071_37698390_+	Adcy2	GeneID:81636,Genbank:NM_031007.1,RGD:619965	adenylate cyclase 2	GO:0005737,GO:0005886,GO:0005887,GO:0019933,GO:0006171,GO:0030145,GO:0030425,GO:0006182,GO:0031683,GO:0032991,GO:0035556,GO:0045121,GO:0046982,GO:0000166,GO:0000287,GO:0004016,GO:0004383,GO:0005515,GO:0005524,GO:0005622,GO:0007165,GO:0007188,GO:0007189,GO:0008074,GO:0008179,GO:0009190,GO:1904322,GO:0016020,GO:0016021	cytoplasm|plasma membrane|integral component of plasma membrane|cAMP-mediated signaling|cAMP biosynthetic process|manganese ion binding|dendrite|cGMP biosynthetic process|G-protein beta/gamma-subunit complex binding|protein-containing complex|intracellular signal transduction|membrane raft|protein heterodimerization activity|nucleotide binding|magnesium ion binding|adenylate cyclase activity|guan…	rno00230,rno04015,rno04371,rno04020,rno04072,rno04024,rno04022,rno04114,rno04540,rno04611,rno04062,rno04911,rno04922,rno04923,rno04912,rno04913,rno04915,rno04914,rno04921,rno04926,rno04918,rno04916,rno04925,rno04927,rno04261,rno04270,rno04970,rno04971,rno04972,rno04976,rno04724,rno04727,rno04725,rno04723,rno04750,rno04211,rno04213,rno04713,rno04714,rno05200,rno05032,rno05414,rno04934,rno05166,rno…	Purine metabolism|Rap1 signaling pathway|Apelin signaling pathway|Calcium signaling pathway|Phospholipase D signaling pathway|cAMP signaling pathway|cGMP - PKG signaling pathway|Oocyte meiosis|Gap junction|Platelet activation|Chemokine signaling pathway|Insulin secretion|Glucagon signaling pathway|Regulation of lipolysis in adipocyte|GnRH signaling pathway|Ovarian Steroidogenesis|Estrogen signali…
circRNA_00522|Chr1:37515042_37535617_+	Chr1	+	37515042	37535617	20576	890	sense-overlapping	NM_031007.1	Chr1:37043071_37698390_+	Adcy2	GeneID:81636,Genbank:NM_031007.1,RGD:619965	adenylate cyclase 2	GO:0005737,GO:0005886,GO:0005887,GO:0019933,GO:0006171,GO:0030145,GO:0030425,GO:0006182,GO:0031683,GO:0032991,GO:0035556,GO:0045121,GO:0046982,GO:0000166,GO:0000287,GO:0004016,GO:0004383,GO:0005515,GO:0005524,GO:0005622,GO:0007165,GO:0007188,GO:0007189,GO:0008074,GO:0008179,GO:0009190,GO:1904322,GO:0016020,GO:0016021	cytoplasm|plasma membrane|integral component of plasma membrane|cAMP-mediated signaling|cAMP biosynthetic process|manganese ion binding|dendrite|cGMP biosynthetic process|G-protein beta/gamma-subunit complex binding|protein-containing complex|intracellular signal transduction|membrane raft|protein heterodimerization activity|nucleotide binding|magnesium ion binding|adenylate cyclase activity|guan…	rno00230,rno04015,rno04371,rno04020,rno04072,rno04024,rno04022,rno04114,rno04540,rno04611,rno04062,rno04911,rno04922,rno04923,rno04912,rno04913,rno04915,rno04914,rno04921,rno04926,rno04918,rno04916,rno04925,rno04927,rno04261,rno04270,rno04970,rno04971,rno04972,rno04976,rno04724,rno04727,rno04725,rno04723,rno04750,rno04211,rno04213,rno04713,rno04714,rno05200,rno05032,rno05414,rno04934,rno05166,rno…	Purine metabolism|Rap1 signaling pathway|Apelin signaling pathway|Calcium signaling pathway|Phospholipase D signaling pathway|cAMP signaling pathway|cGMP - PKG signaling pathway|Oocyte meiosis|Gap junction|Platelet activation|Chemokine signaling pathway|Insulin secretion|Glucagon signaling pathway|Regulation of lipolysis in adipocyte|GnRH signaling pathway|Ovarian Steroidogenesis|Estrogen signali…
circRNA_00523|Chr1:37515042_37569356_+	Chr1	+	37515042	37569356	54315	975	sense-overlapping	NM_031007.1	Chr1:37043071_37698390_+	Adcy2	GeneID:81636,Genbank:NM_031007.1,RGD:619965	adenylate cyclase 2	GO:0005737,GO:0005886,GO:0005887,GO:0019933,GO:0006171,GO:0030145,GO:0030425,GO:0006182,GO:0031683,GO:0032991,GO:0035556,GO:0045121,GO:0046982,GO:0000166,GO:0000287,GO:0004016,GO:0004383,GO:0005515,GO:0005524,GO:0005622,GO:0007165,GO:0007188,GO:0007189,GO:0008074,GO:0008179,GO:0009190,GO:1904322,GO:0016020,GO:0016021	cytoplasm|plasma membrane|integral component of plasma membrane|cAMP-mediated signaling|cAMP biosynthetic process|manganese ion binding|dendrite|cGMP biosynthetic process|G-protein beta/gamma-subunit complex binding|protein-containing complex|intracellular signal transduction|membrane raft|protein heterodimerization activity|nucleotide binding|magnesium ion binding|adenylate cyclase activity|guan…	rno00230,rno04015,rno04371,rno04020,rno04072,rno04024,rno04022,rno04114,rno04540,rno04611,rno04062,rno04911,rno04922,rno04923,rno04912,rno04913,rno04915,rno04914,rno04921,rno04926,rno04918,rno04916,rno04925,rno04927,rno04261,rno04270,rno04970,rno04971,rno04972,rno04976,rno04724,rno04727,rno04725,rno04723,rno04750,rno04211,rno04213,rno04713,rno04714,rno05200,rno05032,rno05414,rno04934,rno05166,rno…	Purine metabolism|Rap1 signaling pathway|Apelin signaling pathway|Calcium signaling pathway|Phospholipase D signaling pathway|cAMP signaling pathway|cGMP - PKG signaling pathway|Oocyte meiosis|Gap junction|Platelet activation|Chemokine signaling pathway|Insulin secretion|Glucagon signaling pathway|Regulation of lipolysis in adipocyte|GnRH signaling pathway|Ovarian Steroidogenesis|Estrogen signali…
circRNA_00524|Chr1:37515042_37593271_+	Chr1	+	37515042	37593271	78230	1233	sense-overlapping	NM_031007.1	Chr1:37043071_37698390_+	Adcy2	GeneID:81636,Genbank:NM_031007.1,RGD:619965	adenylate cyclase 2	GO:0005737,GO:0005886,GO:0005887,GO:0019933,GO:0006171,GO:0030145,GO:0030425,GO:0006182,GO:0031683,GO:0032991,GO:0035556,GO:0045121,GO:0046982,GO:0000166,GO:0000287,GO:0004016,GO:0004383,GO:0005515,GO:0005524,GO:0005622,GO:0007165,GO:0007188,GO:0007189,GO:0008074,GO:0008179,GO:0009190,GO:1904322,GO:0016020,GO:0016021	cytoplasm|plasma membrane|integral component of plasma membrane|cAMP-mediated signaling|cAMP biosynthetic process|manganese ion binding|dendrite|cGMP biosynthetic process|G-protein beta/gamma-subunit complex binding|protein-containing complex|intracellular signal transduction|membrane raft|protein heterodimerization activity|nucleotide binding|magnesium ion binding|adenylate cyclase activity|guan…	rno00230,rno04015,rno04371,rno04020,rno04072,rno04024,rno04022,rno04114,rno04540,rno04611,rno04062,rno04911,rno04922,rno04923,rno04912,rno04913,rno04915,rno04914,rno04921,rno04926,rno04918,rno04916,rno04925,rno04927,rno04261,rno04270,rno04970,rno04971,rno04972,rno04976,rno04724,rno04727,rno04725,rno04723,rno04750,rno04211,rno04213,rno04713,rno04714,rno05200,rno05032,rno05414,rno04934,rno05166,rno…	Purine metabolism|Rap1 signaling pathway|Apelin signaling pathway|Calcium signaling pathway|Phospholipase D signaling pathway|cAMP signaling pathway|cGMP - PKG signaling pathway|Oocyte meiosis|Gap junction|Platelet activation|Chemokine signaling pathway|Insulin secretion|Glucagon signaling pathway|Regulation of lipolysis in adipocyte|GnRH signaling pathway|Ovarian Steroidogenesis|Estrogen signali…
circRNA_00525|Chr1:37516585_37526071_+	Chr1	+	37516585	37526071	9487	594	sense-overlapping	NM_031007.1	Chr1:37043071_37698390_+	Adcy2	GeneID:81636,Genbank:NM_031007.1,RGD:619965	adenylate cyclase 2	GO:0005737,GO:0005886,GO:0005887,GO:0019933,GO:0006171,GO:0030145,GO:0030425,GO:0006182,GO:0031683,GO:0032991,GO:0035556,GO:0045121,GO:0046982,GO:0000166,GO:0000287,GO:0004016,GO:0004383,GO:0005515,GO:0005524,GO:0005622,GO:0007165,GO:0007188,GO:0007189,GO:0008074,GO:0008179,GO:0009190,GO:1904322,GO:0016020,GO:0016021	cytoplasm|plasma membrane|integral component of plasma membrane|cAMP-mediated signaling|cAMP biosynthetic process|manganese ion binding|dendrite|cGMP biosynthetic process|G-protein beta/gamma-subunit complex binding|protein-containing complex|intracellular signal transduction|membrane raft|protein heterodimerization activity|nucleotide binding|magnesium ion binding|adenylate cyclase activity|guan…	rno00230,rno04015,rno04371,rno04020,rno04072,rno04024,rno04022,rno04114,rno04540,rno04611,rno04062,rno04911,rno04922,rno04923,rno04912,rno04913,rno04915,rno04914,rno04921,rno04926,rno04918,rno04916,rno04925,rno04927,rno04261,rno04270,rno04970,rno04971,rno04972,rno04976,rno04724,rno04727,rno04725,rno04723,rno04750,rno04211,rno04213,rno04713,rno04714,rno05200,rno05032,rno05414,rno04934,rno05166,rno…	Purine metabolism|Rap1 signaling pathway|Apelin signaling pathway|Calcium signaling pathway|Phospholipase D signaling pathway|cAMP signaling pathway|cGMP - PKG signaling pathway|Oocyte meiosis|Gap junction|Platelet activation|Chemokine signaling pathway|Insulin secretion|Glucagon signaling pathway|Regulation of lipolysis in adipocyte|GnRH signaling pathway|Ovarian Steroidogenesis|Estrogen signali…
circRNA_00526|Chr1:37516585_37532797_+	Chr1	+	37516585	37532797	16213	664	sense-overlapping	NM_031007.1	Chr1:37043071_37698390_+	Adcy2	GeneID:81636,Genbank:NM_031007.1,RGD:619965	adenylate cyclase 2	GO:0005737,GO:0005886,GO:0005887,GO:0019933,GO:0006171,GO:0030145,GO:0030425,GO:0006182,GO:0031683,GO:0032991,GO:0035556,GO:0045121,GO:0046982,GO:0000166,GO:0000287,GO:0004016,GO:0004383,GO:0005515,GO:0005524,GO:0005622,GO:0007165,GO:0007188,GO:0007189,GO:0008074,GO:0008179,GO:0009190,GO:1904322,GO:0016020,GO:0016021	cytoplasm|plasma membrane|integral component of plasma membrane|cAMP-mediated signaling|cAMP biosynthetic process|manganese ion binding|dendrite|cGMP biosynthetic process|G-protein beta/gamma-subunit complex binding|protein-containing complex|intracellular signal transduction|membrane raft|protein heterodimerization activity|nucleotide binding|magnesium ion binding|adenylate cyclase activity|guan…	rno00230,rno04015,rno04371,rno04020,rno04072,rno04024,rno04022,rno04114,rno04540,rno04611,rno04062,rno04911,rno04922,rno04923,rno04912,rno04913,rno04915,rno04914,rno04921,rno04926,rno04918,rno04916,rno04925,rno04927,rno04261,rno04270,rno04970,rno04971,rno04972,rno04976,rno04724,rno04727,rno04725,rno04723,rno04750,rno04211,rno04213,rno04713,rno04714,rno05200,rno05032,rno05414,rno04934,rno05166,rno…	Purine metabolism|Rap1 signaling pathway|Apelin signaling pathway|Calcium signaling pathway|Phospholipase D signaling pathway|cAMP signaling pathway|cGMP - PKG signaling pathway|Oocyte meiosis|Gap junction|Platelet activation|Chemokine signaling pathway|Insulin secretion|Glucagon signaling pathway|Regulation of lipolysis in adipocyte|GnRH signaling pathway|Ovarian Steroidogenesis|Estrogen signali…
circRNA_00527|Chr1:37516585_37535617_+	Chr1	+	37516585	37535617	19033	762	sense-overlapping	NM_031007.1	Chr1:37043071_37698390_+	Adcy2	GeneID:81636,Genbank:NM_031007.1,RGD:619965	adenylate cyclase 2	GO:0005737,GO:0005886,GO:0005887,GO:0019933,GO:0006171,GO:0030145,GO:0030425,GO:0006182,GO:0031683,GO:0032991,GO:0035556,GO:0045121,GO:0046982,GO:0000166,GO:0000287,GO:0004016,GO:0004383,GO:0005515,GO:0005524,GO:0005622,GO:0007165,GO:0007188,GO:0007189,GO:0008074,GO:0008179,GO:0009190,GO:1904322,GO:0016020,GO:0016021	cytoplasm|plasma membrane|integral component of plasma membrane|cAMP-mediated signaling|cAMP biosynthetic process|manganese ion binding|dendrite|cGMP biosynthetic process|G-protein beta/gamma-subunit complex binding|protein-containing complex|intracellular signal transduction|membrane raft|protein heterodimerization activity|nucleotide binding|magnesium ion binding|adenylate cyclase activity|guan…	rno00230,rno04015,rno04371,rno04020,rno04072,rno04024,rno04022,rno04114,rno04540,rno04611,rno04062,rno04911,rno04922,rno04923,rno04912,rno04913,rno04915,rno04914,rno04921,rno04926,rno04918,rno04916,rno04925,rno04927,rno04261,rno04270,rno04970,rno04971,rno04972,rno04976,rno04724,rno04727,rno04725,rno04723,rno04750,rno04211,rno04213,rno04713,rno04714,rno05200,rno05032,rno05414,rno04934,rno05166,rno…	Purine metabolism|Rap1 signaling pathway|Apelin signaling pathway|Calcium signaling pathway|Phospholipase D signaling pathway|cAMP signaling pathway|cGMP - PKG signaling pathway|Oocyte meiosis|Gap junction|Platelet activation|Chemokine signaling pathway|Insulin secretion|Glucagon signaling pathway|Regulation of lipolysis in adipocyte|GnRH signaling pathway|Ovarian Steroidogenesis|Estrogen signali…
circRNA_00528|Chr1:37522470_37535617_+	Chr1	+	37522470	37535617	13148	293	sense-overlapping	NM_031007.1	Chr1:37043071_37698390_+	Adcy2	GeneID:81636,Genbank:NM_031007.1,RGD:619965	adenylate cyclase 2	GO:0005737,GO:0005886,GO:0005887,GO:0019933,GO:0006171,GO:0030145,GO:0030425,GO:0006182,GO:0031683,GO:0032991,GO:0035556,GO:0045121,GO:0046982,GO:0000166,GO:0000287,GO:0004016,GO:0004383,GO:0005515,GO:0005524,GO:0005622,GO:0007165,GO:0007188,GO:0007189,GO:0008074,GO:0008179,GO:0009190,GO:1904322,GO:0016020,GO:0016021	cytoplasm|plasma membrane|integral component of plasma membrane|cAMP-mediated signaling|cAMP biosynthetic process|manganese ion binding|dendrite|cGMP biosynthetic process|G-protein beta/gamma-subunit complex binding|protein-containing complex|intracellular signal transduction|membrane raft|protein heterodimerization activity|nucleotide binding|magnesium ion binding|adenylate cyclase activity|guan…	rno00230,rno04015,rno04371,rno04020,rno04072,rno04024,rno04022,rno04114,rno04540,rno04611,rno04062,rno04911,rno04922,rno04923,rno04912,rno04913,rno04915,rno04914,rno04921,rno04926,rno04918,rno04916,rno04925,rno04927,rno04261,rno04270,rno04970,rno04971,rno04972,rno04976,rno04724,rno04727,rno04725,rno04723,rno04750,rno04211,rno04213,rno04713,rno04714,rno05200,rno05032,rno05414,rno04934,rno05166,rno…	Purine metabolism|Rap1 signaling pathway|Apelin signaling pathway|Calcium signaling pathway|Phospholipase D signaling pathway|cAMP signaling pathway|cGMP - PKG signaling pathway|Oocyte meiosis|Gap junction|Platelet activation|Chemokine signaling pathway|Insulin secretion|Glucagon signaling pathway|Regulation of lipolysis in adipocyte|GnRH signaling pathway|Ovarian Steroidogenesis|Estrogen signali…
circRNA_00529|Chr1:37522470_37569356_+	Chr1	+	37522470	37569356	46887	378	sense-overlapping	NM_031007.1	Chr1:37043071_37698390_+	Adcy2	GeneID:81636,Genbank:NM_031007.1,RGD:619965	adenylate cyclase 2	GO:0005737,GO:0005886,GO:0005887,GO:0019933,GO:0006171,GO:0030145,GO:0030425,GO:0006182,GO:0031683,GO:0032991,GO:0035556,GO:0045121,GO:0046982,GO:0000166,GO:0000287,GO:0004016,GO:0004383,GO:0005515,GO:0005524,GO:0005622,GO:0007165,GO:0007188,GO:0007189,GO:0008074,GO:0008179,GO:0009190,GO:1904322,GO:0016020,GO:0016021	cytoplasm|plasma membrane|integral component of plasma membrane|cAMP-mediated signaling|cAMP biosynthetic process|manganese ion binding|dendrite|cGMP biosynthetic process|G-protein beta/gamma-subunit complex binding|protein-containing complex|intracellular signal transduction|membrane raft|protein heterodimerization activity|nucleotide binding|magnesium ion binding|adenylate cyclase activity|guan…	rno00230,rno04015,rno04371,rno04020,rno04072,rno04024,rno04022,rno04114,rno04540,rno04611,rno04062,rno04911,rno04922,rno04923,rno04912,rno04913,rno04915,rno04914,rno04921,rno04926,rno04918,rno04916,rno04925,rno04927,rno04261,rno04270,rno04970,rno04971,rno04972,rno04976,rno04724,rno04727,rno04725,rno04723,rno04750,rno04211,rno04213,rno04713,rno04714,rno05200,rno05032,rno05414,rno04934,rno05166,rno…	Purine metabolism|Rap1 signaling pathway|Apelin signaling pathway|Calcium signaling pathway|Phospholipase D signaling pathway|cAMP signaling pathway|cGMP - PKG signaling pathway|Oocyte meiosis|Gap junction|Platelet activation|Chemokine signaling pathway|Insulin secretion|Glucagon signaling pathway|Regulation of lipolysis in adipocyte|GnRH signaling pathway|Ovarian Steroidogenesis|Estrogen signali…
circRNA_00530|Chr1:37522470_37587036_+	Chr1	+	37522470	37587036	64567	516	sense-overlapping	NM_031007.1	Chr1:37043071_37698390_+	Adcy2	GeneID:81636,Genbank:NM_031007.1,RGD:619965	adenylate cyclase 2	GO:0005737,GO:0005886,GO:0005887,GO:0019933,GO:0006171,GO:0030145,GO:0030425,GO:0006182,GO:0031683,GO:0032991,GO:0035556,GO:0045121,GO:0046982,GO:0000166,GO:0000287,GO:0004016,GO:0004383,GO:0005515,GO:0005524,GO:0005622,GO:0007165,GO:0007188,GO:0007189,GO:0008074,GO:0008179,GO:0009190,GO:1904322,GO:0016020,GO:0016021	cytoplasm|plasma membrane|integral component of plasma membrane|cAMP-mediated signaling|cAMP biosynthetic process|manganese ion binding|dendrite|cGMP biosynthetic process|G-protein beta/gamma-subunit complex binding|protein-containing complex|intracellular signal transduction|membrane raft|protein heterodimerization activity|nucleotide binding|magnesium ion binding|adenylate cyclase activity|guan…	rno00230,rno04015,rno04371,rno04020,rno04072,rno04024,rno04022,rno04114,rno04540,rno04611,rno04062,rno04911,rno04922,rno04923,rno04912,rno04913,rno04915,rno04914,rno04921,rno04926,rno04918,rno04916,rno04925,rno04927,rno04261,rno04270,rno04970,rno04971,rno04972,rno04976,rno04724,rno04727,rno04725,rno04723,rno04750,rno04211,rno04213,rno04713,rno04714,rno05200,rno05032,rno05414,rno04934,rno05166,rno…	Purine metabolism|Rap1 signaling pathway|Apelin signaling pathway|Calcium signaling pathway|Phospholipase D signaling pathway|cAMP signaling pathway|cGMP - PKG signaling pathway|Oocyte meiosis|Gap junction|Platelet activation|Chemokine signaling pathway|Insulin secretion|Glucagon signaling pathway|Regulation of lipolysis in adipocyte|GnRH signaling pathway|Ovarian Steroidogenesis|Estrogen signali…
circRNA_00531|Chr1:37532728_37535617_+	Chr1	+	37532728	37535617	2890	168	sense-overlapping	NM_031007.1	Chr1:37043071_37698390_+	Adcy2	GeneID:81636,Genbank:NM_031007.1,RGD:619965	adenylate cyclase 2	GO:0005737,GO:0005886,GO:0005887,GO:0019933,GO:0006171,GO:0030145,GO:0030425,GO:0006182,GO:0031683,GO:0032991,GO:0035556,GO:0045121,GO:0046982,GO:0000166,GO:0000287,GO:0004016,GO:0004383,GO:0005515,GO:0005524,GO:0005622,GO:0007165,GO:0007188,GO:0007189,GO:0008074,GO:0008179,GO:0009190,GO:1904322,GO:0016020,GO:0016021	cytoplasm|plasma membrane|integral component of plasma membrane|cAMP-mediated signaling|cAMP biosynthetic process|manganese ion binding|dendrite|cGMP biosynthetic process|G-protein beta/gamma-subunit complex binding|protein-containing complex|intracellular signal transduction|membrane raft|protein heterodimerization activity|nucleotide binding|magnesium ion binding|adenylate cyclase activity|guan…	rno00230,rno04015,rno04371,rno04020,rno04072,rno04024,rno04022,rno04114,rno04540,rno04611,rno04062,rno04911,rno04922,rno04923,rno04912,rno04913,rno04915,rno04914,rno04921,rno04926,rno04918,rno04916,rno04925,rno04927,rno04261,rno04270,rno04970,rno04971,rno04972,rno04976,rno04724,rno04727,rno04725,rno04723,rno04750,rno04211,rno04213,rno04713,rno04714,rno05200,rno05032,rno05414,rno04934,rno05166,rno…	Purine metabolism|Rap1 signaling pathway|Apelin signaling pathway|Calcium signaling pathway|Phospholipase D signaling pathway|cAMP signaling pathway|cGMP - PKG signaling pathway|Oocyte meiosis|Gap junction|Platelet activation|Chemokine signaling pathway|Insulin secretion|Glucagon signaling pathway|Regulation of lipolysis in adipocyte|GnRH signaling pathway|Ovarian Steroidogenesis|Estrogen signali…
circRNA_00532|Chr1:37532728_37569356_+	Chr1	+	37532728	37569356	36629	253	sense-overlapping	NM_031007.1	Chr1:37043071_37698390_+	Adcy2	GeneID:81636,Genbank:NM_031007.1,RGD:619965	adenylate cyclase 2	GO:0005737,GO:0005886,GO:0005887,GO:0019933,GO:0006171,GO:0030145,GO:0030425,GO:0006182,GO:0031683,GO:0032991,GO:0035556,GO:0045121,GO:0046982,GO:0000166,GO:0000287,GO:0004016,GO:0004383,GO:0005515,GO:0005524,GO:0005622,GO:0007165,GO:0007188,GO:0007189,GO:0008074,GO:0008179,GO:0009190,GO:1904322,GO:0016020,GO:0016021	cytoplasm|plasma membrane|integral component of plasma membrane|cAMP-mediated signaling|cAMP biosynthetic process|manganese ion binding|dendrite|cGMP biosynthetic process|G-protein beta/gamma-subunit complex binding|protein-containing complex|intracellular signal transduction|membrane raft|protein heterodimerization activity|nucleotide binding|magnesium ion binding|adenylate cyclase activity|guan…	rno00230,rno04015,rno04371,rno04020,rno04072,rno04024,rno04022,rno04114,rno04540,rno04611,rno04062,rno04911,rno04922,rno04923,rno04912,rno04913,rno04915,rno04914,rno04921,rno04926,rno04918,rno04916,rno04925,rno04927,rno04261,rno04270,rno04970,rno04971,rno04972,rno04976,rno04724,rno04727,rno04725,rno04723,rno04750,rno04211,rno04213,rno04713,rno04714,rno05200,rno05032,rno05414,rno04934,rno05166,rno…	Purine metabolism|Rap1 signaling pathway|Apelin signaling pathway|Calcium signaling pathway|Phospholipase D signaling pathway|cAMP signaling pathway|cGMP - PKG signaling pathway|Oocyte meiosis|Gap junction|Platelet activation|Chemokine signaling pathway|Insulin secretion|Glucagon signaling pathway|Regulation of lipolysis in adipocyte|GnRH signaling pathway|Ovarian Steroidogenesis|Estrogen signali…
circRNA_00533|Chr1:37593152_37596556_+	Chr1	+	37593152	37596556	3405	290	sense-overlapping	NM_031007.1	Chr1:37043071_37698390_+	Adcy2	GeneID:81636,Genbank:NM_031007.1,RGD:619965	adenylate cyclase 2	GO:0005737,GO:0005886,GO:0005887,GO:0019933,GO:0006171,GO:0030145,GO:0030425,GO:0006182,GO:0031683,GO:0032991,GO:0035556,GO:0045121,GO:0046982,GO:0000166,GO:0000287,GO:0004016,GO:0004383,GO:0005515,GO:0005524,GO:0005622,GO:0007165,GO:0007188,GO:0007189,GO:0008074,GO:0008179,GO:0009190,GO:1904322,GO:0016020,GO:0016021	cytoplasm|plasma membrane|integral component of plasma membrane|cAMP-mediated signaling|cAMP biosynthetic process|manganese ion binding|dendrite|cGMP biosynthetic process|G-protein beta/gamma-subunit complex binding|protein-containing complex|intracellular signal transduction|membrane raft|protein heterodimerization activity|nucleotide binding|magnesium ion binding|adenylate cyclase activity|guan…	rno00230,rno04015,rno04371,rno04020,rno04072,rno04024,rno04022,rno04114,rno04540,rno04611,rno04062,rno04911,rno04922,rno04923,rno04912,rno04913,rno04915,rno04914,rno04921,rno04926,rno04918,rno04916,rno04925,rno04927,rno04261,rno04270,rno04970,rno04971,rno04972,rno04976,rno04724,rno04727,rno04725,rno04723,rno04750,rno04211,rno04213,rno04713,rno04714,rno05200,rno05032,rno05414,rno04934,rno05166,rno…	Purine metabolism|Rap1 signaling pathway|Apelin signaling pathway|Calcium signaling pathway|Phospholipase D signaling pathway|cAMP signaling pathway|cGMP - PKG signaling pathway|Oocyte meiosis|Gap junction|Platelet activation|Chemokine signaling pathway|Insulin secretion|Glucagon signaling pathway|Regulation of lipolysis in adipocyte|GnRH signaling pathway|Ovarian Steroidogenesis|Estrogen signali…
[truncated: 51,462 more rows]

## Sheet: DECRs
circRNA_id	baseMean	baseMean_control_Control	baseMean_case_mTBI	foldChange	log2FoldChange	pval	padj	up_down	expression_Con1	expression_Con2	expression_Con3	expression_Con4	expression_mTBI_1	expression_mTBI_2	expression_mTBI_3	expression_mTBI_4	circRNA_chr	circRNA_strand	circRNA_start	circRNA_end	genomic_length	circRNA_length	Type	best.transcript	transcript_position	gene	Dbxref	product	GO_id	GO_term	pathway	pathway_description
[truncated: 585 more rows]

## Sheet: GO
id	term	category	ListHits	ListTotal	PopHits	PopTotal	pval	padj	Enrichment_score	Gene
[truncated: 3,296 more rows]

## Sheet: KEGG
id	term	ListHits	ListTotal	PopHits	PopTotal	pval	padj	Enrichment_score	Gene
[truncated: 233 more rows]
