# Supplementary material for: Comprehensive analysis of circRNA expression profiles in rat cerebral cortex after moderate traumatic brain injury
Source: Int J Med Sci. 2022 Apr 18;19(4):779–88. doi: 10.7150/ijms.71769 (PMC9108397; doi:10.7150/ijms.71769)
Supplement: Supplementary file 3 — Supplementary table 2: Interaction between circRNA and miRNA. [file ijmsv19p0779s3.xlsx]

## Sheet: Binding site of miRNA-circRNA
Read Sequence:circRNA_00039|Chr1:2425879_2510632_- (525 nt)
=-=-=-=-=-=-=-=-=-=-=-=-=-=-=-=-=-=-=-=-=-=-=-=-=-=-=-=-=-=-=-=
Performing Scan: rno-miR-323-5p vs circRNA_00039|Chr1:2425879_2510632_-
=-=-=-=-=-=-=-=-=-=-=-=-=-=-=-=-=-=-=-=-=-=-=-=-=-=-=-=-=-=-=-=
Forward:	Score: 166.000000 Q:2 to 21 R:15 to 35 Align Len (19) (73.68%) (89.47%)
Query: 3' cgCUUGCGCGGUGCCUGGUGGa 5'
|:|:| |||:||||||||
Ref: 5' ttGGATG-ACCATGGACCACCt 3'
Energy: -36.099998 kCal/Mol
Scores for this hit:
>rno-miR-323-5p	circRNA_00039|Chr1:2425879_2510632_-	166	-36.1	2 21	15 35	19	0.7368	0.8947
--
Read Sequence:circRNA_00950|Chr1:63842808_63920657_+ (73780 nt)
=-=-=-=-=-=-=-=-=-=-=-=-=-=-=-=-=-=-=-=-=-=-=-=-=-=-=-=-=-=-=-=
Performing Scan: rno-miR-323-5p vs circRNA_00950|Chr1:63842808_63920657_+
=-=-=-=-=-=-=-=-=-=-=-=-=-=-=-=-=-=-=-=-=-=-=-=-=-=-=-=-=-=-=-=
Forward:	Score: 169.000000 Q:2 to 19 R:11044 to 11066 Align Len (18) (77.78%) (94.44%)
Query: 3' cgcuUGCGCGGU-GCCUGGUGGa 5'
:||:||:| |||||||||
Ref: 5' ccatGCGTGCTATCGGACCACCa 3'
Energy: -32.700001 kCal/Mol
Scores for this hit:
>rno-miR-323-5p	circRNA_00950|Chr1:63842808_63920657_+	169	-32.7	2 19	11044 11066	18	0.7778	0.9444
Forward:	Score: 169.000000 Q:2 to 19 R:18613 to 18635 Align Len (18) (77.78%) (94.44%)
Query: 3' cgcuUGCGCGGU-GCCUGGUGGa 5'
:||:||:| |||||||||
Ref: 5' ccatGCGTGCTATCGGACCACCa 3'
Energy: -32.700001 kCal/Mol
Scores for this hit:
>rno-miR-323-5p	circRNA_00950|Chr1:63842808_63920657_+	169	-32.7	2 19	18613 18635	18	0.7778	0.9444
Forward:	Score: 169.000000 Q:2 to 19 R:47867 to 47889 Align Len (18) (77.78%) (94.44%)
Query: 3' cgcuUGCGCGGU-GCCUGGUGGa 5'
:||:||:| |||||||||
Ref: 5' ccatGCGTGCTATCGGACCACCa 3'
Energy: -32.700001 kCal/Mol
Scores for this hit:
>rno-miR-323-5p	circRNA_00950|Chr1:63842808_63920657_+	169	-32.7	2 19	47867 47889	18	0.7778	0.9444
Forward:	Score: 169.000000 Q:2 to 19 R:55436 to 55458 Align Len (18) (77.78%) (94.44%)
Query: 3' cgcuUGCGCGGU-GCCUGGUGGa 5'
:||:||:| |||||||||
Ref: 5' ccatGCGTGCTATCGGACCACCa 3'
Energy: -32.700001 kCal/Mol
Scores for this hit:
>rno-miR-323-5p	circRNA_00950|Chr1:63842808_63920657_+	169	-32.7	2 19	55436 55458	18	0.7778	0.9444
Forward:	Score: 165.000000 Q:2 to 19 R:23114 to 23136 Align Len (18) (72.22%) (94.44%)
Query: 3' cgcuUGCGCGGU-GCCUGGUGGa 5'
::|:||:| |||||||||
Ref: 5' ccatGTGTGCTATCGGACCACCa 3'
Energy: -30.200001 kCal/Mol
Scores for this hit:
>rno-miR-323-5p	circRNA_00950|Chr1:63842808_63920657_+	165	-30.2	2 19	23114 23136	18	0.7222	0.9444
Forward:	Score: 165.000000 Q:2 to 19 R:59937 to 59959 Align Len (18) (72.22%) (94.44%)
Query: 3' cgcuUGCGCGGU-GCCUGGUGGa 5'
::|:||:| |||||||||
Ref: 5' ccatGTGTGCTATCGGACCACCa 3'
Energy: -30.200001 kCal/Mol
Scores for this hit:
>rno-miR-323-5p	circRNA_00950|Chr1:63842808_63920657_+	165	-30.2	2 19	59937 59959	18	0.7222	0.9444
--
Read Sequence:circRNA_00969|Chr1:65115127_65166133_- (51007 nt)
=-=-=-=-=-=-=-=-=-=-=-=-=-=-=-=-=-=-=-=-=-=-=-=-=-=-=-=-=-=-=-=
Performing Scan: rno-miR-323-5p vs circRNA_00969|Chr1:65115127_65166133_-
=-=-=-=-=-=-=-=-=-=-=-=-=-=-=-=-=-=-=-=-=-=-=-=-=-=-=-=-=-=-=-=
Forward:	Score: 170.000000 Q:2 to 21 R:25924 to 25944 Align Len (19) (78.95%) (89.47%)
Query: 3' cgCUUGCGCGGUGCCUGGUGGa 5'
||| |:| ||:||||||||
Ref: 5' aaGAA-GTGGCATGGACCACCt 3'
Energy: -32.459999 kCal/Mol
Scores for this hit:
>rno-miR-323-5p	circRNA_00969|Chr1:65115127_65166133_-	170	-32.46	2 21	25924 25944	19	0.7895	0.8947
--
Read Sequence:circRNA_01041|Chr1:72957031_72975464_+ (380 nt)
=-=-=-=-=-=-=-=-=-=-=-=-=-=-=-=-=-=-=-=-=-=-=-=-=-=-=-=-=-=-=-=
Performing Scan: rno-miR-323-5p vs circRNA_01041|Chr1:72957031_72975464_+
=-=-=-=-=-=-=-=-=-=-=-=-=-=-=-=-=-=-=-=-=-=-=-=-=-=-=-=-=-=-=-=
Forward:	Score: 157.000000 Q:2 to 20 R:318 to 341 Align Len (20) (70.00%) (85.00%)
Query: 3' cgcUUGCGCG-GUG-CCUGGUGGa 5'
:::|| | ||| ||||||||
Ref: 5' tgcGGTGCCCACACTGGACCACCa 3'
Energy: -30.350000 kCal/Mol
Scores for this hit:
>rno-miR-323-5p	circRNA_01041|Chr1:72957031_72975464_+	157	-30.35	2 20	318 341	20	0.7	0.85
--
Read Sequence:circRNA_01043|Chr1:72958563_72980019_+ (576 nt)
=-=-=-=-=-=-=-=-=-=-=-=-=-=-=-=-=-=-=-=-=-=-=-=-=-=-=-=-=-=-=-=
Performing Scan: rno-miR-323-5p vs circRNA_01043|Chr1:72958563_72980019_+
=-=-=-=-=-=-=-=-=-=-=-=-=-=-=-=-=-=-=-=-=-=-=-=-=-=-=-=-=-=-=-=
Forward:	Score: 157.000000 Q:2 to 20 R:199 to 222 Align Len (20) (70.00%) (85.00%)
Query: 3' cgcUUGCGCG-GUG-CCUGGUGGa 5'
:::|| | ||| ||||||||
Ref: 5' tgcGGTGCCCACACTGGACCACCa 3'
Energy: -30.350000 kCal/Mol
Scores for this hit:
>rno-miR-323-5p	circRNA_01043|Chr1:72958563_72980019_+	157	-30.35	2 20	199 222	20	0.7	0.85
--
Read Sequence:circRNA_01044|Chr1:72975360_72980019_+ (420 nt)
=-=-=-=-=-=-=-=-=-=-=-=-=-=-=-=-=-=-=-=-=-=-=-=-=-=-=-=-=-=-=-=
Performing Scan: rno-miR-323-5p vs circRNA_01044|Chr1:72975360_72980019_+
=-=-=-=-=-=-=-=-=-=-=-=-=-=-=-=-=-=-=-=-=-=-=-=-=-=-=-=-=-=-=-=
Forward:	Score: 157.000000 Q:2 to 20 R:43 to 66 Align Len (20) (70.00%) (85.00%)
Query: 3' cgcUUGCGCG-GUG-CCUGGUGGa 5'
:::|| | ||| ||||||||
Ref: 5' tgcGGTGCCCACACTGGACCACCa 3'
Energy: -30.350000 kCal/Mol
Scores for this hit:
>rno-miR-323-5p	circRNA_01044|Chr1:72975360_72980019_+	157	-30.35	2 20	43 66	20	0.7	0.85
--
Read Sequence:circRNA_01632|Chr1:114451813_114453834_+ (1469 nt)
=-=-=-=-=-=-=-=-=-=-=-=-=-=-=-=-=-=-=-=-=-=-=-=-=-=-=-=-=-=-=-=
Performing Scan: rno-miR-323-5p vs circRNA_01632|Chr1:114451813_114453834_+
=-=-=-=-=-=-=-=-=-=-=-=-=-=-=-=-=-=-=-=-=-=-=-=-=-=-=-=-=-=-=-=
Forward:	Score: 158.000000 Q:2 to 21 R:1363 to 1388 Align Len (23) (69.57%) (78.26%)
Query: 3' cgCUUG-CGCGGU---GCCUGGUGGa 5'
|::| |||||| | |||||||
Ref: 5' acGGGCGGCGCCAGGCCTGACCACCg 3'
Energy: -34.320000 kCal/Mol
Scores for this hit:
>rno-miR-323-5p	circRNA_01632|Chr1:114451813_114453834_+	158	-34.32	2 21	1363 1388	23	0.6957	0.7826
--
Read Sequence:circRNA_01746|Chr1:119256038_119350463_- (94426 nt)
=-=-=-=-=-=-=-=-=-=-=-=-=-=-=-=-=-=-=-=-=-=-=-=-=-=-=-=-=-=-=-=
Performing Scan: rno-miR-323-5p vs circRNA_01746|Chr1:119256038_119350463_-
=-=-=-=-=-=-=-=-=-=-=-=-=-=-=-=-=-=-=-=-=-=-=-=-=-=-=-=-=-=-=-=
Forward:	Score: 169.000000 Q:2 to 19 R:27259 to 27281 Align Len (18) (77.78%) (94.44%)
Query: 3' cgcuUGCGCGGU-GCCUGGUGGa 5'
:||:||:| |||||||||
Ref: 5' ccatGCGTGCTATCGGACCACCa 3'
Energy: -32.700001 kCal/Mol
Scores for this hit:
>rno-miR-323-5p	circRNA_01746|Chr1:119256038_119350463_-	169	-32.7	2 19	27259 27281	18	0.7778	0.9444
--
Read Sequence:circRNA_01747|Chr1:119261743_119350463_- (88721 nt)
=-=-=-=-=-=-=-=-=-=-=-=-=-=-=-=-=-=-=-=-=-=-=-=-=-=-=-=-=-=-=-=
Performing Scan: rno-miR-323-5p vs circRNA_01747|Chr1:119261743_119350463_-
=-=-=-=-=-=-=-=-=-=-=-=-=-=-=-=-=-=-=-=-=-=-=-=-=-=-=-=-=-=-=-=
Forward:	Score: 169.000000 Q:2 to 19 R:27259 to 27281 Align Len (18) (77.78%) (94.44%)
Query: 3' cgcuUGCGCGGU-GCCUGGUGGa 5'
:||:||:| |||||||||
Ref: 5' ccatGCGTGCTATCGGACCACCa 3'
Energy: -32.700001 kCal/Mol
Scores for this hit:
>rno-miR-323-5p	circRNA_01747|Chr1:119261743_119350463_-	169	-32.7	2 19	27259 27281	18	0.7778	0.9444
--
Read Sequence:circRNA_01883|Chr1:123934285_123970510_- (25378 nt)
=-=-=-=-=-=-=-=-=-=-=-=-=-=-=-=-=-=-=-=-=-=-=-=-=-=-=-=-=-=-=-=
Performing Scan: rno-miR-323-5p vs circRNA_01883|Chr1:123934285_123970510_-
=-=-=-=-=-=-=-=-=-=-=-=-=-=-=-=-=-=-=-=-=-=-=-=-=-=-=-=-=-=-=-=
Forward:	Score: 169.000000 Q:2 to 19 R:10467 to 10489 Align Len (18) (77.78%) (94.44%)
Query: 3' cgcuUGCGCGGU-GCCUGGUGGa 5'
:||:||:| |||||||||
Ref: 5' ccatGCGTGCTATCGGACCACCa 3'
Energy: -32.700001 kCal/Mol
Scores for this hit:
>rno-miR-323-5p	circRNA_01883|Chr1:123934285_123970510_-	169	-32.7	2 19	10467 10489	18	0.7778	0.9444
--
Read Sequence:circRNA_01884|Chr1:123934298_123970510_- (25365 nt)
=-=-=-=-=-=-=-=-=-=-=-=-=-=-=-=-=-=-=-=-=-=-=-=-=-=-=-=-=-=-=-=
Performing Scan: rno-miR-323-5p vs circRNA_01884|Chr1:123934298_123970510_-
=-=-=-=-=-=-=-=-=-=-=-=-=-=-=-=-=-=-=-=-=-=-=-=-=-=-=-=-=-=-=-=
Forward:	Score: 169.000000 Q:2 to 19 R:10467 to 10489 Align Len (18) (77.78%) (94.44%)
Query: 3' cgcuUGCGCGGU-GCCUGGUGGa 5'
:||:||:| |||||||||
Ref: 5' ccatGCGTGCTATCGGACCACCa 3'
Energy: -32.700001 kCal/Mol
Scores for this hit:
>rno-miR-323-5p	circRNA_01884|Chr1:123934298_123970510_-	169	-32.7	2 19	10467 10489	18	0.7778	0.9444
--
Read Sequence:circRNA_01885|Chr1:123936039_123970510_- (23624 nt)
=-=-=-=-=-=-=-=-=-=-=-=-=-=-=-=-=-=-=-=-=-=-=-=-=-=-=-=-=-=-=-=
Performing Scan: rno-miR-323-5p vs circRNA_01885|Chr1:123936039_123970510_-
=-=-=-=-=-=-=-=-=-=-=-=-=-=-=-=-=-=-=-=-=-=-=-=-=-=-=-=-=-=-=-=
Forward:	Score: 169.000000 Q:2 to 19 R:10467 to 10489 Align Len (18) (77.78%) (94.44%)
Query: 3' cgcuUGCGCGGU-GCCUGGUGGa 5'
:||:||:| |||||||||
Ref: 5' ccatGCGTGCTATCGGACCACCa 3'
Energy: -32.700001 kCal/Mol
Scores for this hit:
>rno-miR-323-5p	circRNA_01885|Chr1:123936039_123970510_-	169	-32.7	2 19	10467 10489	18	0.7778	0.9444
--
Read Sequence:circRNA_03009|Chr1:185063571_185099342_- (35772 nt)
=-=-=-=-=-=-=-=-=-=-=-=-=-=-=-=-=-=-=-=-=-=-=-=-=-=-=-=-=-=-=-=
Performing Scan: rno-miR-323-5p vs circRNA_03009|Chr1:185063571_185099342_-
=-=-=-=-=-=-=-=-=-=-=-=-=-=-=-=-=-=-=-=-=-=-=-=-=-=-=-=-=-=-=-=
Forward:	Score: 169.000000 Q:2 to 19 R:21411 to 21433 Align Len (18) (77.78%) (94.44%)
Query: 3' cgcuUGCGCGGU-GCCUGGUGGa 5'
:||:||:| |||||||||
Ref: 5' ccatGCGTGCTATCGGACCACCa 3'
Energy: -32.700001 kCal/Mol
Scores for this hit:
>rno-miR-323-5p	circRNA_03009|Chr1:185063571_185099342_-	169	-32.7	2 19	21411 21433	18	0.7778	0.9444
--
Read Sequence:circRNA_03149|Chr1:188589095_188636584_+ (509 nt)
=-=-=-=-=-=-=-=-=-=-=-=-=-=-=-=-=-=-=-=-=-=-=-=-=-=-=-=-=-=-=-=
Performing Scan: rno-miR-323-5p vs circRNA_03149|Chr1:188589095_188636584_+
=-=-=-=-=-=-=-=-=-=-=-=-=-=-=-=-=-=-=-=-=-=-=-=-=-=-=-=-=-=-=-=
Forward:	Score: 172.000000 Q:2 to 21 R:406 to 427 Align Len (19) (73.68%) (89.47%)
Query: 3' cgCUUGCGCGGUGCCUGGUGGa 5'
|||:| :|:|||||||||
Ref: 5' agGAATGGCTCGCGGACCACCc 3'
Energy: -34.009998 kCal/Mol
Scores for this hit:
>rno-miR-323-5p	circRNA_03149|Chr1:188589095_188636584_+	172	-34.01	2 21	406 427	19	0.7368	0.8947
--
Read Sequence:circRNA_03150|Chr1:188589095_188660776_+ (621 nt)
=-=-=-=-=-=-=-=-=-=-=-=-=-=-=-=-=-=-=-=-=-=-=-=-=-=-=-=-=-=-=-=
Performing Scan: rno-miR-323-5p vs circRNA_03150|Chr1:188589095_188660776_+
=-=-=-=-=-=-=-=-=-=-=-=-=-=-=-=-=-=-=-=-=-=-=-=-=-=-=-=-=-=-=-=
Forward:	Score: 172.000000 Q:2 to 21 R:406 to 427 Align Len (19) (73.68%) (89.47%)
Query: 3' cgCUUGCGCGGUGCCUGGUGGa 5'
|||:| :|:|||||||||
Ref: 5' agGAATGGCTCGCGGACCACCc 3'
Energy: -34.009998 kCal/Mol
Scores for this hit:
>rno-miR-323-5p	circRNA_03150|Chr1:188589095_188660776_+	172	-34.01	2 21	406 427	19	0.7368	0.8947
--
Read Sequence:circRNA_03152|Chr1:188619892_188636584_+ (216 nt)
=-=-=-=-=-=-=-=-=-=-=-=-=-=-=-=-=-=-=-=-=-=-=-=-=-=-=-=-=-=-=-=
Performing Scan: rno-miR-323-5p vs circRNA_03152|Chr1:188619892_188636584_+
=-=-=-=-=-=-=-=-=-=-=-=-=-=-=-=-=-=-=-=-=-=-=-=-=-=-=-=-=-=-=-=
Forward:	Score: 172.000000 Q:2 to 21 R:113 to 134 Align Len (19) (73.68%) (89.47%)
Query: 3' cgCUUGCGCGGUGCCUGGUGGa 5'
|||:| :|:|||||||||
Ref: 5' agGAATGGCTCGCGGACCACCc 3'
Energy: -34.009998 kCal/Mol
Scores for this hit:
>rno-miR-323-5p	circRNA_03152|Chr1:188619892_188636584_+	172	-34.01	2 21	113 134	19	0.7368	0.8947
--
Read Sequence:circRNA_03153|Chr1:188619892_188660776_+ (328 nt)
=-=-=-=-=-=-=-=-=-=-=-=-=-=-=-=-=-=-=-=-=-=-=-=-=-=-=-=-=-=-=-=
Performing Scan: rno-miR-323-5p vs circRNA_03153|Chr1:188619892_188660776_+
=-=-=-=-=-=-=-=-=-=-=-=-=-=-=-=-=-=-=-=-=-=-=-=-=-=-=-=-=-=-=-=
Forward:	Score: 172.000000 Q:2 to 21 R:113 to 134 Align Len (19) (73.68%) (89.47%)
Query: 3' cgCUUGCGCGGUGCCUGGUGGa 5'
|||:| :|:|||||||||
Ref: 5' agGAATGGCTCGCGGACCACCc 3'
Energy: -34.009998 kCal/Mol
Scores for this hit:
>rno-miR-323-5p	circRNA_03153|Chr1:188619892_188660776_+	172	-34.01	2 21	113 134	19	0.7368	0.8947
--
Read Sequence:circRNA_00835|Chr1:53743313_53753638_- (10326 nt)
=-=-=-=-=-=-=-=-=-=-=-=-=-=-=-=-=-=-=-=-=-=-=-=-=-=-=-=-=-=-=-=
Performing Scan: rno-miR-301a-3p vs circRNA_00835|Chr1:53743313_53753638_-
=-=-=-=-=-=-=-=-=-=-=-=-=-=-=-=-=-=-=-=-=-=-=-=-=-=-=-=-=-=-=-=
Forward:	Score: 175.000000 Q:2 to 22 R:8843 to 8864 Align Len (20) (75.00%) (95.00%)
Query: 3' cgAAACUGUUAUGAUAACGUGAc 5'
|||||:|:| :|:|||||||
Ref: 5' gcTTTGATAGT-TTGTTGCACTg 3'
Energy: -30.209999 kCal/Mol
Scores for this hit:
>rno-miR-301a-3p	circRNA_00835|Chr1:53743313_53753638_-	175	-30.21	2 22	8843 8864	20	0.75	0.95
--
Read Sequence:circRNA_00836|Chr1:53743313_53758886_- (10629 nt)
=-=-=-=-=-=-=-=-=-=-=-=-=-=-=-=-=-=-=-=-=-=-=-=-=-=-=-=-=-=-=-=
Performing Scan: rno-miR-301a-3p vs circRNA_00836|Chr1:53743313_53758886_-
=-=-=-=-=-=-=-=-=-=-=-=-=-=-=-=-=-=-=-=-=-=-=-=-=-=-=-=-=-=-=-=
Forward:	Score: 175.000000 Q:2 to 22 R:9146 to 9167 Align Len (20) (75.00%) (95.00%)
Query: 3' cgAAACUGUUAUGAUAACGUGAc 5'
|||||:|:| :|:|||||||
Ref: 5' gcTTTGATAGT-TTGTTGCACTg 3'
Energy: -30.209999 kCal/Mol
Scores for this hit:
>rno-miR-301a-3p	circRNA_00836|Chr1:53743313_53758886_-	175	-30.21	2 22	9146 9167	20	0.75	0.95
--
Read Sequence:circRNA_00837|Chr1:53743313_53764621_- (11280 nt)
=-=-=-=-=-=-=-=-=-=-=-=-=-=-=-=-=-=-=-=-=-=-=-=-=-=-=-=-=-=-=-=
Performing Scan: rno-miR-301a-3p vs circRNA_00837|Chr1:53743313_53764621_-
=-=-=-=-=-=-=-=-=-=-=-=-=-=-=-=-=-=-=-=-=-=-=-=-=-=-=-=-=-=-=-=
Forward:	Score: 175.000000 Q:2 to 22 R:9797 to 9818 Align Len (20) (75.00%) (95.00%)
Query: 3' cgAAACUGUUAUGAUAACGUGAc 5'
|||||:|:| :|:|||||||
Ref: 5' gcTTTGATAGT-TTGTTGCACTg 3'
Energy: -30.209999 kCal/Mol
Scores for this hit:
>rno-miR-301a-3p	circRNA_00837|Chr1:53743313_53764621_-	175	-30.21	2 22	9797 9818	20	0.75	0.95
--
Read Sequence:circRNA_00838|Chr1:53743313_53767408_- (11569 nt)
=-=-=-=-=-=-=-=-=-=-=-=-=-=-=-=-=-=-=-=-=-=-=-=-=-=-=-=-=-=-=-=
Performing Scan: rno-miR-301a-3p vs circRNA_00838|Chr1:53743313_53767408_-
=-=-=-=-=-=-=-=-=-=-=-=-=-=-=-=-=-=-=-=-=-=-=-=-=-=-=-=-=-=-=-=
Forward:	Score: 175.000000 Q:2 to 22 R:10086 to 10107 Align Len (20) (75.00%) (95.00%)
Query: 3' cgAAACUGUUAUGAUAACGUGAc 5'
|||||:|:| :|:|||||||
Ref: 5' gcTTTGATAGT-TTGTTGCACTg 3'
Energy: -30.209999 kCal/Mol
Scores for this hit:
>rno-miR-301a-3p	circRNA_00838|Chr1:53743313_53767408_-	175	-30.21	2 22	10086 10107	20	0.75	0.95
--
Read Sequence:circRNA_00139|Chr1:7889929_7973865_- (83937 nt)
=-=-=-=-=-=-=-=-=-=-=-=-=-=-=-=-=-=-=-=-=-=-=-=-=-=-=-=-=-=-=-=
Performing Scan: rno-miR-324-5p vs circRNA_00139|Chr1:7889929_7973865_-
=-=-=-=-=-=-=-=-=-=-=-=-=-=-=-=-=-=-=-=-=-=-=-=-=-=-=-=-=-=-=-=
Forward:	Score: 151.000000 Q:2 to 22 R:34668 to 34689 Align Len (20) (65.00%) (75.00%)
Query: 3' ugUGGUUACGGGAUCCCCUACGc 5'
:|| | :| |||||||||
Ref: 5' tcGCCTCAGATC-AGGGGATGCg 3'
Energy: -30.590000 kCal/Mol
Scores for this hit:
>rno-miR-324-5p	circRNA_00139|Chr1:7889929_7973865_-	151	-30.59	2 22	34668 34689	20	0.65	0.75
--
Read Sequence:circRNA_00140|Chr1:7909308_7976859_- (67552 nt)
=-=-=-=-=-=-=-=-=-=-=-=-=-=-=-=-=-=-=-=-=-=-=-=-=-=-=-=-=-=-=-=
Performing Scan: rno-miR-324-5p vs circRNA_00140|Chr1:7909308_7976859_-
=-=-=-=-=-=-=-=-=-=-=-=-=-=-=-=-=-=-=-=-=-=-=-=-=-=-=-=-=-=-=-=
Forward:	Score: 151.000000 Q:2 to 22 R:37662 to 37683 Align Len (20) (65.00%) (75.00%)
Query: 3' ugUGGUUACGGGAUCCCCUACGc 5'
:|| | :| |||||||||
Ref: 5' tcGCCTCAGATC-AGGGGATGCg 3'
Energy: -30.590000 kCal/Mol
Scores for this hit:
>rno-miR-324-5p	circRNA_00140|Chr1:7909308_7976859_-	151	-30.59	2 22	37662 37683	20	0.65	0.75
--
Read Sequence:circRNA_00408|Chr1:24883415_24975342_+ (89376 nt)
=-=-=-=-=-=-=-=-=-=-=-=-=-=-=-=-=-=-=-=-=-=-=-=-=-=-=-=-=-=-=-=
Performing Scan: rno-miR-324-5p vs circRNA_00408|Chr1:24883415_24975342_+
=-=-=-=-=-=-=-=-=-=-=-=-=-=-=-=-=-=-=-=-=-=-=-=-=-=-=-=-=-=-=-=
Forward:	Score: 172.000000 Q:2 to 22 R:1005 to 1028 Align Len (21) (76.19%) (85.71%)
Query: 3' ugUGGUUACGGGAU-CCCCUACGc 5'
||||: |||||: |||||||
Ref: 5' acACCAGAGCCCTGTAGGGATGCc 3'
Energy: -34.360001 kCal/Mol
Scores for this hit:
>rno-miR-324-5p	circRNA_00408|Chr1:24883415_24975342_+	172	-34.36	2 22	1005 1028	21	0.7619	0.8571
Forward:	Score: 172.000000 Q:2 to 22 R:61835 to 61858 Align Len (21) (76.19%) (85.71%)
Query: 3' ugUGGUUACGGGAU-CCCCUACGc 5'
||||: |||||: |||||||
Ref: 5' acACCAGAGCCCTGTAGGGATGCc 3'
Energy: -34.360001 kCal/Mol
Scores for this hit:
>rno-miR-324-5p	circRNA_00408|Chr1:24883415_24975342_+	172	-34.36	2 22	61835 61858	21	0.7619	0.8571
--
Read Sequence:circRNA_00409|Chr1:24941944_24981835_+ (38546 nt)
=-=-=-=-=-=-=-=-=-=-=-=-=-=-=-=-=-=-=-=-=-=-=-=-=-=-=-=-=-=-=-=
Performing Scan: rno-miR-324-5p vs circRNA_00409|Chr1:24941944_24981835_+
=-=-=-=-=-=-=-=-=-=-=-=-=-=-=-=-=-=-=-=-=-=-=-=-=-=-=-=-=-=-=-=
Forward:	Score: 172.000000 Q:2 to 22 R:5858 to 5881 Align Len (21) (76.19%) (85.71%)
Query: 3' ugUGGUUACGGGAU-CCCCUACGc 5'
||||: |||||: |||||||
Ref: 5' acACCAGAGCCCTGTAGGGATGCc 3'
Energy: -34.360001 kCal/Mol
Scores for this hit:
>rno-miR-324-5p	circRNA_00409|Chr1:24941944_24981835_+	172	-34.36	2 22	5858 5881	21	0.7619	0.8571
--
Read Sequence:circRNA_00962|Chr1:64721324_64732308_+ (10985 nt)
=-=-=-=-=-=-=-=-=-=-=-=-=-=-=-=-=-=-=-=-=-=-=-=-=-=-=-=-=-=-=-=
Performing Scan: rno-miR-324-5p vs circRNA_00962|Chr1:64721324_64732308_+
=-=-=-=-=-=-=-=-=-=-=-=-=-=-=-=-=-=-=-=-=-=-=-=-=-=-=-=-=-=-=-=
Forward:	Score: 176.000000 Q:2 to 22 R:3418 to 3441 Align Len (21) (76.19%) (90.48%)
Query: 3' ugUGGUUACGGG-AUCCCCUACGc 5'
:|:|:||||| |||||||||
Ref: 5' aaGCTAGTGCCCAGAGGGGATGCt 3'
Energy: -34.619999 kCal/Mol
Scores for this hit:
>rno-miR-324-5p	circRNA_00962|Chr1:64721324_64732308_+	176	-34.62	2 22	3418 3441	21	0.7619	0.9048
--
Read Sequence:circRNA_00963|Chr1:64721324_64732312_+ (10989 nt)
=-=-=-=-=-=-=-=-=-=-=-=-=-=-=-=-=-=-=-=-=-=-=-=-=-=-=-=-=-=-=-=
Performing Scan: rno-miR-324-5p vs circRNA_00963|Chr1:64721324_64732312_+
=-=-=-=-=-=-=-=-=-=-=-=-=-=-=-=-=-=-=-=-=-=-=-=-=-=-=-=-=-=-=-=
Forward:	Score: 176.000000 Q:2 to 22 R:3418 to 3441 Align Len (21) (76.19%) (90.48%)
Query: 3' ugUGGUUACGGG-AUCCCCUACGc 5'
:|:|:||||| |||||||||
Ref: 5' aaGCTAGTGCCCAGAGGGGATGCt 3'
Energy: -34.619999 kCal/Mol
Scores for this hit:
>rno-miR-324-5p	circRNA_00963|Chr1:64721324_64732312_+	176	-34.62	2 22	3418 3441	21	0.7619	0.9048
--
Read Sequence:circRNA_00964|Chr1:64721466_64732312_+ (10847 nt)
=-=-=-=-=-=-=-=-=-=-=-=-=-=-=-=-=-=-=-=-=-=-=-=-=-=-=-=-=-=-=-=
Performing Scan: rno-miR-324-5p vs circRNA_00964|Chr1:64721466_64732312_+
=-=-=-=-=-=-=-=-=-=-=-=-=-=-=-=-=-=-=-=-=-=-=-=-=-=-=-=-=-=-=-=
Forward:	Score: 176.000000 Q:2 to 22 R:3276 to 3299 Align Len (21) (76.19%) (90.48%)
Query: 3' ugUGGUUACGGG-AUCCCCUACGc 5'
:|:|:||||| |||||||||
Ref: 5' aaGCTAGTGCCCAGAGGGGATGCt 3'
Energy: -34.619999 kCal/Mol
Scores for this hit:
>rno-miR-324-5p	circRNA_00964|Chr1:64721466_64732312_+	176	-34.62	2 22	3276 3299	21	0.7619	0.9048
--
Read Sequence:circRNA_01387|Chr1:94075028_94093275_- (18248 nt)
=-=-=-=-=-=-=-=-=-=-=-=-=-=-=-=-=-=-=-=-=-=-=-=-=-=-=-=-=-=-=-=
Performing Scan: rno-miR-324-5p vs circRNA_01387|Chr1:94075028_94093275_-
=-=-=-=-=-=-=-=-=-=-=-=-=-=-=-=-=-=-=-=-=-=-=-=-=-=-=-=-=-=-=-=
Forward:	Score: 178.000000 Q:2 to 21 R:11983 to 12004 Align Len (19) (89.47%) (89.47%)
Query: 3' uguGGUUACGGGAUCCCCUACGc 5'
||||| |||| ||||||||
Ref: 5' gccCCAATCCCCT-GGGGATGCc 3'
Energy: -30.799999 kCal/Mol
Scores for this hit:
>rno-miR-324-5p	circRNA_01387|Chr1:94075028_94093275_-	178	-30.8	2 21	11983 12004	19	0.8947	0.8947
--
Read Sequence:circRNA_02457|Chr1:161321879_161375613_+ (28510 nt)
=-=-=-=-=-=-=-=-=-=-=-=-=-=-=-=-=-=-=-=-=-=-=-=-=-=-=-=-=-=-=-=
Performing Scan: rno-miR-324-5p vs circRNA_02457|Chr1:161321879_161375613_+
=-=-=-=-=-=-=-=-=-=-=-=-=-=-=-=-=-=-=-=-=-=-=-=-=-=-=-=-=-=-=-=
Forward:	Score: 159.000000 Q:2 to 16 R:22218 to 22240 Align Len (14) (78.57%) (92.86%)
Query: 3' ugugguuaCGGGAUCCCCUACGc 5'
|::| |||||||||
Ref: 5' tttcatggGTTCCAGGGGATGCg 3'
Energy: -30.190001 kCal/Mol
Scores for this hit:
>rno-miR-324-5p	circRNA_02457|Chr1:161321879_161375613_+	159	-30.19	2 16	22218 22240	14	0.7857	0.9286
--
Read Sequence:circRNA_02458|Chr1:161321879_161392009_+ (44906 nt)
=-=-=-=-=-=-=-=-=-=-=-=-=-=-=-=-=-=-=-=-=-=-=-=-=-=-=-=-=-=-=-=
Performing Scan: rno-miR-324-5p vs circRNA_02458|Chr1:161321879_161392009_+
=-=-=-=-=-=-=-=-=-=-=-=-=-=-=-=-=-=-=-=-=-=-=-=-=-=-=-=-=-=-=-=
Forward:	Score: 159.000000 Q:2 to 16 R:22218 to 22240 Align Len (14) (78.57%) (92.86%)
Query: 3' ugugguuaCGGGAUCCCCUACGc 5'
|::| |||||||||
Ref: 5' tttcatggGTTCCAGGGGATGCg 3'
Energy: -30.190001 kCal/Mol
Scores for this hit:
>rno-miR-324-5p	circRNA_02458|Chr1:161321879_161392009_+	159	-30.19	2 16	22218 22240	14	0.7857	0.9286
--
Read Sequence:circRNA_02461|Chr1:161350451_161402252_+ (51802 nt)
=-=-=-=-=-=-=-=-=-=-=-=-=-=-=-=-=-=-=-=-=-=-=-=-=-=-=-=-=-=-=-=
Performing Scan: rno-miR-324-5p vs circRNA_02461|Chr1:161350451_161402252_+
=-=-=-=-=-=-=-=-=-=-=-=-=-=-=-=-=-=-=-=-=-=-=-=-=-=-=-=-=-=-=-=
Forward:	Score: 159.000000 Q:2 to 16 R:18871 to 18893 Align Len (14) (78.57%) (92.86%)
Query: 3' ugugguuaCGGGAUCCCCUACGc 5'
|::| |||||||||
Ref: 5' tttcatggGTTCCAGGGGATGCg 3'
Energy: -30.190001 kCal/Mol
Scores for this hit:
>rno-miR-324-5p	circRNA_02461|Chr1:161350451_161402252_+	159	-30.19	2 16	18871 18893	14	0.7857	0.9286
--
Read Sequence:circRNA_02945|Chr1:178064695_178093363_+ (19898 nt)
=-=-=-=-=-=-=-=-=-=-=-=-=-=-=-=-=-=-=-=-=-=-=-=-=-=-=-=-=-=-=-=
Performing Scan: rno-miR-324-5p vs circRNA_02945|Chr1:178064695_178093363_+
=-=-=-=-=-=-=-=-=-=-=-=-=-=-=-=-=-=-=-=-=-=-=-=-=-=-=-=-=-=-=-=
Forward:	Score: 173.000000 Q:2 to 22 R:5180 to 5202 Align Len (20) (75.00%) (85.00%)
Query: 3' ugUGGUUACGGGAUCCCCUACGc 5'
||:: ||||| ||||||||
Ref: 5' tcACTGTAGCCCTTGGGGATGCa 3'
Energy: -30.740000 kCal/Mol
Scores for this hit:
>rno-miR-324-5p	circRNA_02945|Chr1:178064695_178093363_+	173	-30.74	2 22	5180 5202	20	0.75	0.85
--
Read Sequence:circRNA_00168|Chr1:12002908_12073397_+ (70490 nt)
=-=-=-=-=-=-=-=-=-=-=-=-=-=-=-=-=-=-=-=-=-=-=-=-=-=-=-=-=-=-=-=
Performing Scan: rno-miR-324-3p vs circRNA_00168|Chr1:12002908_12073397_+
=-=-=-=-=-=-=-=-=-=-=-=-=-=-=-=-=-=-=-=-=-=-=-=-=-=-=-=-=-=-=-=
Forward:	Score: 184.000000 Q:2 to 21 R:25485 to 25506 Align Len (19) (84.21%) (94.74%)
Query: 3' ggUCGUCGUGGACCCCGUCACc 5'
:|||||||:| ||||||||
Ref: 5' aaGGCAGCACTTTGGGCAGTGa 3'
Energy: -33.380001 kCal/Mol
Scores for this hit:
>rno-miR-324-3p	circRNA_00168|Chr1:12002908_12073397_+	184	-33.38	2 21	25485 25506	19	0.8421	0.9474
Forward:	Score: 184.000000 Q:2 to 21 R:32223 to 32244 Align Len (19) (84.21%) (94.74%)
Query: 3' ggUCGUCGUGGACCCCGUCACc 5'
:|||||||:| ||||||||
Ref: 5' aaGGCAGCACTTTGGGCAGTGa 3'
Energy: -33.380001 kCal/Mol
Scores for this hit:
>rno-miR-324-3p	circRNA_00168|Chr1:12002908_12073397_+	184	-33.38	2 21	32223 32244	19	0.8421	0.9474
Forward:	Score: 159.000000 Q:2 to 16 R:53902 to 53923 Align Len (14) (85.71%) (85.71%)
Query: 3' ggucgucGUGGACCCCGUCACc 5'
|| ||||||||||
Ref: 5' ctcctgtCAAGTGGGGCAGTGg 3'
Energy: -30.190001 kCal/Mol
Scores for this hit:
>rno-miR-324-3p	circRNA_00168|Chr1:12002908_12073397_+	159	-30.19	2 16	53902 53923	14	0.8571	0.8571
--
Read Sequence:circRNA_00176|Chr1:12086530_12158667_+ (30275 nt)
=-=-=-=-=-=-=-=-=-=-=-=-=-=-=-=-=-=-=-=-=-=-=-=-=-=-=-=-=-=-=-=
Performing Scan: rno-miR-324-3p vs circRNA_00176|Chr1:12086530_12158667_+
=-=-=-=-=-=-=-=-=-=-=-=-=-=-=-=-=-=-=-=-=-=-=-=-=-=-=-=-=-=-=-=
Forward:	Score: 160.000000 Q:2 to 19 R:11095 to 11119 Align Len (20) (80.00%) (80.00%)
Query: 3' ggucGU-CGUGGACC--CCGUCACc 5'
|| || ||||| |||||||
Ref: 5' atttCATGCTCCTGGGTGGCAGTGg 3'
Energy: -30.450001 kCal/Mol
Scores for this hit:
>rno-miR-324-3p	circRNA_00176|Chr1:12086530_12158667_+	160	-30.45	2 19	11095 11119	20	0.8	0.8
--
Read Sequence:circRNA_00181|Chr1:12128638_12158667_+ (30030 nt)
=-=-=-=-=-=-=-=-=-=-=-=-=-=-=-=-=-=-=-=-=-=-=-=-=-=-=-=-=-=-=-=
Performing Scan: rno-miR-324-3p vs circRNA_00181|Chr1:12128638_12158667_+
=-=-=-=-=-=-=-=-=-=-=-=-=-=-=-=-=-=-=-=-=-=-=-=-=-=-=-=-=-=-=-=
Forward:	Score: 160.000000 Q:2 to 19 R:10850 to 10874 Align Len (20) (80.00%) (80.00%)
Query: 3' ggucGU-CGUGGACC--CCGUCACc 5'
|| || ||||| |||||||
Ref: 5' atttCATGCTCCTGGGTGGCAGTGg 3'
Energy: -30.450001 kCal/Mol
Scores for this hit:
>rno-miR-324-3p	circRNA_00181|Chr1:12128638_12158667_+	160	-30.45	2 19	10850 10874	20	0.8	0.8
--
Read Sequence:circRNA_00410|Chr1:25213450_25284394_+ (70945 nt)
=-=-=-=-=-=-=-=-=-=-=-=-=-=-=-=-=-=-=-=-=-=-=-=-=-=-=-=-=-=-=-=
Performing Scan: rno-miR-324-3p vs circRNA_00410|Chr1:25213450_25284394_+
=-=-=-=-=-=-=-=-=-=-=-=-=-=-=-=-=-=-=-=-=-=-=-=-=-=-=-=-=-=-=-=
Forward:	Score: 169.000000 Q:2 to 21 R:28474 to 28495 Align Len (20) (80.00%) (90.00%)
Query: 3' ggUCGUCGUGGA-CCCCGUCACc 5'
|| ||:||:| |||||||||
Ref: 5' tcAG-AGTACTTGGGGGCAGTGt 3'
Energy: -32.770000 kCal/Mol
Scores for this hit:
>rno-miR-324-3p	circRNA_00410|Chr1:25213450_25284394_+	169	-32.77	2 21	28474 28495	20	0.8	0.9
--
Read Sequence:circRNA_00411|Chr1:25216049_25274635_+ (58587 nt)
=-=-=-=-=-=-=-=-=-=-=-=-=-=-=-=-=-=-=-=-=-=-=-=-=-=-=-=-=-=-=-=
Performing Scan: rno-miR-324-3p vs circRNA_00411|Chr1:25216049_25274635_+
=-=-=-=-=-=-=-=-=-=-=-=-=-=-=-=-=-=-=-=-=-=-=-=-=-=-=-=-=-=-=-=
Forward:	Score: 169.000000 Q:2 to 21 R:25875 to 25896 Align Len (20) (80.00%) (90.00%)
Query: 3' ggUCGUCGUGGA-CCCCGUCACc 5'
|| ||:||:| |||||||||
Ref: 5' tcAG-AGTACTTGGGGGCAGTGt 3'
Energy: -32.770000 kCal/Mol
Scores for this hit:
>rno-miR-324-3p	circRNA_00411|Chr1:25216049_25274635_+	169	-32.77	2 21	25875 25896	20	0.8	0.9
--
Read Sequence:circRNA_00412|Chr1:25216049_25284394_+ (68346 nt)
=-=-=-=-=-=-=-=-=-=-=-=-=-=-=-=-=-=-=-=-=-=-=-=-=-=-=-=-=-=-=-=
Performing Scan: rno-miR-324-3p vs circRNA_00412|Chr1:25216049_25284394_+
=-=-=-=-=-=-=-=-=-=-=-=-=-=-=-=-=-=-=-=-=-=-=-=-=-=-=-=-=-=-=-=
Forward:	Score: 169.000000 Q:2 to 21 R:25875 to 25896 Align Len (20) (80.00%) (90.00%)
Query: 3' ggUCGUCGUGGA-CCCCGUCACc 5'
|| ||:||:| |||||||||
Ref: 5' tcAG-AGTACTTGGGGGCAGTGt 3'
Energy: -32.770000 kCal/Mol
Scores for this hit:
>rno-miR-324-3p	circRNA_00412|Chr1:25216049_25284394_+	169	-32.77	2 21	25875 25896	20	0.8	0.9
--
Read Sequence:circRNA_00413|Chr1:25216049_25297234_+ (81186 nt)
=-=-=-=-=-=-=-=-=-=-=-=-=-=-=-=-=-=-=-=-=-=-=-=-=-=-=-=-=-=-=-=
Performing Scan: rno-miR-324-3p vs circRNA_00413|Chr1:25216049_25297234_+
=-=-=-=-=-=-=-=-=-=-=-=-=-=-=-=-=-=-=-=-=-=-=-=-=-=-=-=-=-=-=-=
Forward:	Score: 169.000000 Q:2 to 21 R:25875 to 25896 Align Len (20) (80.00%) (90.00%)
Query: 3' ggUCGUCGUGGA-CCCCGUCACc 5'
|| ||:||:| |||||||||
Ref: 5' tcAG-AGTACTTGGGGGCAGTGt 3'
Energy: -32.770000 kCal/Mol
Scores for this hit:
>rno-miR-324-3p	circRNA_00413|Chr1:25216049_25297234_+	169	-32.77	2 21	25875 25896	20	0.8	0.9
--
Read Sequence:circRNA_00444|Chr1:29249555_29261178_+ (11624 nt)
=-=-=-=-=-=-=-=-=-=-=-=-=-=-=-=-=-=-=-=-=-=-=-=-=-=-=-=-=-=-=-=
Performing Scan: rno-miR-324-3p vs circRNA_00444|Chr1:29249555_29261178_+
=-=-=-=-=-=-=-=-=-=-=-=-=-=-=-=-=-=-=-=-=-=-=-=-=-=-=-=-=-=-=-=
Forward:	Score: 162.000000 Q:2 to 21 R:3342 to 3366 Align Len (22) (68.18%) (86.36%)
Query: 3' ggUCGUC--GU-GGACCCCGUCACc 5'
:|||| :: :|||||||||||
Ref: 5' caGGCAGATTGTTCTGGGGCAGTGt 3'
Energy: -32.459999 kCal/Mol
Scores for this hit:
>rno-miR-324-3p	circRNA_00444|Chr1:29249555_29261178_+	162	-32.46	2 21	3342 3366	22	0.6818	0.8636
--
Read Sequence:circRNA_00445|Chr1:29249555_29265220_+ (15666 nt)
=-=-=-=-=-=-=-=-=-=-=-=-=-=-=-=-=-=-=-=-=-=-=-=-=-=-=-=-=-=-=-=
Performing Scan: rno-miR-324-3p vs circRNA_00445|Chr1:29249555_29265220_+
=-=-=-=-=-=-=-=-=-=-=-=-=-=-=-=-=-=-=-=-=-=-=-=-=-=-=-=-=-=-=-=
Forward:	Score: 162.000000 Q:2 to 21 R:3342 to 3366 Align Len (22) (68.18%) (86.36%)
Query: 3' ggUCGUC--GU-GGACCCCGUCACc 5'
:|||| :: :|||||||||||
Ref: 5' caGGCAGATTGTTCTGGGGCAGTGt 3'
Energy: -32.459999 kCal/Mol
Scores for this hit:
>rno-miR-324-3p	circRNA_00445|Chr1:29249555_29265220_+	162	-32.46	2 21	3342 3366	22	0.6818	0.8636
--
Read Sequence:circRNA_00447|Chr1:29261066_29295801_+ (34736 nt)
=-=-=-=-=-=-=-=-=-=-=-=-=-=-=-=-=-=-=-=-=-=-=-=-=-=-=-=-=-=-=-=
Performing Scan: rno-miR-324-3p vs circRNA_00447|Chr1:29261066_29295801_+
=-=-=-=-=-=-=-=-=-=-=-=-=-=-=-=-=-=-=-=-=-=-=-=-=-=-=-=-=-=-=-=
Forward:	Score: 174.000000 Q:2 to 21 R:26914 to 26937 Align Len (21) (85.71%) (85.71%)
Query: 3' ggUCGU-CGU-GGACCCCGUCACc 5'
|||| ||| |||| |||||||
Ref: 5' tcAGCATGCAGCCTGAGGCAGTGa 3'
Energy: -33.169998 kCal/Mol
Scores for this hit:
>rno-miR-324-3p	circRNA_00447|Chr1:29261066_29295801_+	174	-33.17	2 21	26914 26937	21	0.8571	0.8571
--
Read Sequence:circRNA_00448|Chr1:29265125_29295801_+ (30677 nt)
=-=-=-=-=-=-=-=-=-=-=-=-=-=-=-=-=-=-=-=-=-=-=-=-=-=-=-=-=-=-=-=
Performing Scan: rno-miR-324-3p vs circRNA_00448|Chr1:29265125_29295801_+
=-=-=-=-=-=-=-=-=-=-=-=-=-=-=-=-=-=-=-=-=-=-=-=-=-=-=-=-=-=-=-=
Forward:	Score: 174.000000 Q:2 to 21 R:22855 to 22878 Align Len (21) (85.71%) (85.71%)
Query: 3' ggUCGU-CGU-GGACCCCGUCACc 5'
|||| ||| |||| |||||||
Ref: 5' tcAGCATGCAGCCTGAGGCAGTGa 3'
Energy: -33.169998 kCal/Mol
Scores for this hit:
>rno-miR-324-3p	circRNA_00448|Chr1:29265125_29295801_+	174	-33.17	2 21	22855 22878	21	0.8571	0.8571
--
Read Sequence:circRNA_00504|Chr1:36407810_36419485_+ (9907 nt)
=-=-=-=-=-=-=-=-=-=-=-=-=-=-=-=-=-=-=-=-=-=-=-=-=-=-=-=-=-=-=-=
Performing Scan: rno-miR-324-3p vs circRNA_00504|Chr1:36407810_36419485_+
=-=-=-=-=-=-=-=-=-=-=-=-=-=-=-=-=-=-=-=-=-=-=-=-=-=-=-=-=-=-=-=
Forward:	Score: 162.000000 Q:2 to 20 R:83 to 107 Align Len (21) (71.43%) (80.95%)
Query: 3' gguCGUCGUGGAC---CCCGUCACc 5'
|||| ::||| ||||||||
Ref: 5' catGCAGAGTCTGCCTGGGCAGTGg 3'
Energy: -31.209999 kCal/Mol
Scores for this hit:
>rno-miR-324-3p	circRNA_00504|Chr1:36407810_36419485_+	162	-31.21	2 20	83 107	21	0.7143	0.8095
--
Read Sequence:circRNA_00711|Chr1:45897430_45923422_+ (25914 nt)
=-=-=-=-=-=-=-=-=-=-=-=-=-=-=-=-=-=-=-=-=-=-=-=-=-=-=-=-=-=-=-=
Performing Scan: rno-miR-324-3p vs circRNA_00711|Chr1:45897430_45923422_+
=-=-=-=-=-=-=-=-=-=-=-=-=-=-=-=-=-=-=-=-=-=-=-=-=-=-=-=-=-=-=-=
Forward:	Score: 169.000000 Q:2 to 19 R:2014 to 2037 Align Len (19) (84.21%) (84.21%)
Query: 3' ggucGUCGUGGACC--CCGUCACc 5'
||||| |||| |||||||
Ref: 5' atccCAGCAGCTGGGAGGCAGTGg 3'
Energy: -37.380001 kCal/Mol
Scores for this hit:
>rno-miR-324-3p	circRNA_00711|Chr1:45897430_45923422_+	169	-37.38	2 19	2014 2037	19	0.8421	0.8421
--
Read Sequence:circRNA_00766|Chr1:47540945_47597482_+ (56538 nt)
=-=-=-=-=-=-=-=-=-=-=-=-=-=-=-=-=-=-=-=-=-=-=-=-=-=-=-=-=-=-=-=
Performing Scan: rno-miR-324-3p vs circRNA_00766|Chr1:47540945_47597482_+
=-=-=-=-=-=-=-=-=-=-=-=-=-=-=-=-=-=-=-=-=-=-=-=-=-=-=-=-=-=-=-=
Forward:	Score: 176.000000 Q:2 to 21 R:54007 to 54028 Align Len (19) (78.95%) (89.47%)
Query: 3' ggUCGUCGUGGACCCCGUCACc 5'
||| |: |:||||||||||
Ref: 5' gcAGCTGTCCTTGGGGCAGTGg 3'
Energy: -38.619999 kCal/Mol
Scores for this hit:
>rno-miR-324-3p	circRNA_00766|Chr1:47540945_47597482_+	176	-38.62	2 21	54007 54028	19	0.7895	0.8947
--
Read Sequence:circRNA_00767|Chr1:47557660_47597482_+ (39823 nt)
=-=-=-=-=-=-=-=-=-=-=-=-=-=-=-=-=-=-=-=-=-=-=-=-=-=-=-=-=-=-=-=
Performing Scan: rno-miR-324-3p vs circRNA_00767|Chr1:47557660_47597482_+
=-=-=-=-=-=-=-=-=-=-=-=-=-=-=-=-=-=-=-=-=-=-=-=-=-=-=-=-=-=-=-=
Forward:	Score: 176.000000 Q:2 to 21 R:37292 to 37313 Align Len (19) (78.95%) (89.47%)
Query: 3' ggUCGUCGUGGACCCCGUCACc 5'
||| |: |:||||||||||
Ref: 5' gcAGCTGTCCTTGGGGCAGTGg 3'
Energy: -38.619999 kCal/Mol
Scores for this hit:
>rno-miR-324-3p	circRNA_00767|Chr1:47557660_47597482_+	176	-38.62	2 21	37292 37313	19	0.7895	0.8947
--
Read Sequence:circRNA_00768|Chr1:47563331_47597482_+ (34152 nt)
=-=-=-=-=-=-=-=-=-=-=-=-=-=-=-=-=-=-=-=-=-=-=-=-=-=-=-=-=-=-=-=
Performing Scan: rno-miR-324-3p vs circRNA_00768|Chr1:47563331_47597482_+
=-=-=-=-=-=-=-=-=-=-=-=-=-=-=-=-=-=-=-=-=-=-=-=-=-=-=-=-=-=-=-=
Forward:	Score: 176.000000 Q:2 to 21 R:31621 to 31642 Align Len (19) (78.95%) (89.47%)
Query: 3' ggUCGUCGUGGACCCCGUCACc 5'
||| |: |:||||||||||
Ref: 5' gcAGCTGTCCTTGGGGCAGTGg 3'
Energy: -38.619999 kCal/Mol
Scores for this hit:
>rno-miR-324-3p	circRNA_00768|Chr1:47563331_47597482_+	176	-38.62	2 21	31621 31642	19	0.7895	0.8947
--
Read Sequence:circRNA_00778|Chr1:48110321_48132430_+ (22110 nt)
=-=-=-=-=-=-=-=-=-=-=-=-=-=-=-=-=-=-=-=-=-=-=-=-=-=-=-=-=-=-=-=
Performing Scan: rno-miR-324-3p vs circRNA_00778|Chr1:48110321_48132430_+
=-=-=-=-=-=-=-=-=-=-=-=-=-=-=-=-=-=-=-=-=-=-=-=-=-=-=-=-=-=-=-=
Forward:	Score: 163.000000 Q:2 to 21 R:8667 to 8689 Align Len (20) (75.00%) (80.00%)
Query: 3' ggUCGUCGUGGAC-CCCGUCACc 5'
| | ||:||| ||||||||
Ref: 5' atATCTACATCTGTGGGCAGTGg 3'
Energy: -31.660000 kCal/Mol
Scores for this hit:
>rno-miR-324-3p	circRNA_00778|Chr1:48110321_48132430_+	163	-31.66	2 21	8667 8689	20	0.75	0.8
--
Read Sequence:circRNA_00922|Chr1:62178032_62229342_- (34336 nt)
=-=-=-=-=-=-=-=-=-=-=-=-=-=-=-=-=-=-=-=-=-=-=-=-=-=-=-=-=-=-=-=
Performing Scan: rno-miR-324-3p vs circRNA_00922|Chr1:62178032_62229342_-
=-=-=-=-=-=-=-=-=-=-=-=-=-=-=-=-=-=-=-=-=-=-=-=-=-=-=-=-=-=-=-=
Forward:	Score: 160.000000 Q:2 to 18 R:5840 to 5863 Align Len (18) (77.78%) (83.33%)
Query: 3' ggucgUCGUGGACC--CCGUCACc 5'
|||||: || |||||||
Ref: 5' atccaAGCACTGGGAAGGCAGTGg 3'
Energy: -31.320000 kCal/Mol
Scores for this hit:
>rno-miR-324-3p	circRNA_00922|Chr1:62178032_62229342_-	160	-31.32	2 18	5840 5863	18	0.7778	0.8333
--
Read Sequence:circRNA_00997|Chr1:67272984_67367661_+ (94678 nt)
=-=-=-=-=-=-=-=-=-=-=-=-=-=-=-=-=-=-=-=-=-=-=-=-=-=-=-=-=-=-=-=
Performing Scan: rno-miR-324-3p vs circRNA_00997|Chr1:67272984_67367661_+
=-=-=-=-=-=-=-=-=-=-=-=-=-=-=-=-=-=-=-=-=-=-=-=-=-=-=-=-=-=-=-=
Forward:	Score: 150.000000 Q:2 to 19 R:75979 to 76000 Align Len (17) (64.71%) (76.47%)
Query: 3' ggucGUCGUGGACCCCGUCACc 5'
||| : : ||||||||
Ref: 5' gggcCAGGGATGTGGGCAGTGg 3'
Energy: -30.389999 kCal/Mol
Scores for this hit:
>rno-miR-324-3p	circRNA_00997|Chr1:67272984_67367661_+	150	-30.39	2 19	75979 76000	17	0.6471	0.7647
--
Read Sequence:circRNA_01003|Chr1:67308754_67367661_+ (58908 nt)
=-=-=-=-=-=-=-=-=-=-=-=-=-=-=-=-=-=-=-=-=-=-=-=-=-=-=-=-=-=-=-=
Performing Scan: rno-miR-324-3p vs circRNA_01003|Chr1:67308754_67367661_+
=-=-=-=-=-=-=-=-=-=-=-=-=-=-=-=-=-=-=-=-=-=-=-=-=-=-=-=-=-=-=-=
Forward:	Score: 150.000000 Q:2 to 19 R:40209 to 40230 Align Len (17) (64.71%) (76.47%)
Query: 3' ggucGUCGUGGACCCCGUCACc 5'
||| : : ||||||||
Ref: 5' gggcCAGGGATGTGGGCAGTGg 3'
Energy: -30.389999 kCal/Mol
Scores for this hit:
>rno-miR-324-3p	circRNA_01003|Chr1:67308754_67367661_+	150	-30.39	2 19	40209 40230	17	0.6471	0.7647
--
Read Sequence:circRNA_01006|Chr1:67350512_67426451_+ (75857 nt)
=-=-=-=-=-=-=-=-=-=-=-=-=-=-=-=-=-=-=-=-=-=-=-=-=-=-=-=-=-=-=-=
Performing Scan: rno-miR-324-3p vs circRNA_01006|Chr1:67350512_67426451_+
=-=-=-=-=-=-=-=-=-=-=-=-=-=-=-=-=-=-=-=-=-=-=-=-=-=-=-=-=-=-=-=
Forward:	Score: 161.000000 Q:2 to 18 R:18121 to 18142 Align Len (16) (81.25%) (81.25%)
Query: 3' ggucgUCGUGGACCCCGUCACc 5'
|| || |||||||||
Ref: 5' accaaAGGACAGGGGGCAGTGt 3'
Energy: -31.240000 kCal/Mol
Scores for this hit:
>rno-miR-324-3p	circRNA_01006|Chr1:67350512_67426451_+	161	-31.24	2 18	18121 18142	16	0.8125	0.8125
--
Read Sequence:circRNA_01181|Chr1:82251164_82260420_+ (5188 nt)
=-=-=-=-=-=-=-=-=-=-=-=-=-=-=-=-=-=-=-=-=-=-=-=-=-=-=-=-=-=-=-=
Performing Scan: rno-miR-324-3p vs circRNA_01181|Chr1:82251164_82260420_+
=-=-=-=-=-=-=-=-=-=-=-=-=-=-=-=-=-=-=-=-=-=-=-=-=-=-=-=-=-=-=-=
Forward:	Score: 159.000000 Q:2 to 21 R:4770 to 4794 Align Len (22) (68.18%) (77.27%)
Query: 3' ggUCGUCGUGGACC---CCGUCACc 5'
|||| ::|| || |||||||
Ref: 5' ccAGCACTGCCGGGGGAGGCAGTGc 3'
Energy: -31.120001 kCal/Mol
Scores for this hit:
>rno-miR-324-3p	circRNA_01181|Chr1:82251164_82260420_+	159	-31.12	2 21	4770 4794	22	0.6818	0.7727
--
Read Sequence:circRNA_01213|Chr1:84213107_84215482_- (954 nt)
=-=-=-=-=-=-=-=-=-=-=-=-=-=-=-=-=-=-=-=-=-=-=-=-=-=-=-=-=-=-=-=
Performing Scan: rno-miR-324-3p vs circRNA_01213|Chr1:84213107_84215482_-
=-=-=-=-=-=-=-=-=-=-=-=-=-=-=-=-=-=-=-=-=-=-=-=-=-=-=-=-=-=-=-=
Forward:	Score: 163.000000 Q:2 to 21 R:916 to 938 Align Len (20) (75.00%) (80.00%)
Query: 3' ggUCGU-CGUGGACCCCGUCACc 5'
|||| ||:| | |||||||
Ref: 5' ggAGCAGGCGCAGGAGGCAGTGg 3'
Energy: -31.860001 kCal/Mol
Scores for this hit:
>rno-miR-324-3p	circRNA_01213|Chr1:84213107_84215482_-	163	-31.86	2 21	916 938	20	0.75	0.8
--
Read Sequence:circRNA_01214|Chr1:84213107_84236473_- (3255 nt)
=-=-=-=-=-=-=-=-=-=-=-=-=-=-=-=-=-=-=-=-=-=-=-=-=-=-=-=-=-=-=-=
Performing Scan: rno-miR-324-3p vs circRNA_01214|Chr1:84213107_84236473_-
=-=-=-=-=-=-=-=-=-=-=-=-=-=-=-=-=-=-=-=-=-=-=-=-=-=-=-=-=-=-=-=
Forward:	Score: 163.000000 Q:2 to 21 R:3217 to 3239 Align Len (20) (75.00%) (80.00%)
Query: 3' ggUCGU-CGUGGACCCCGUCACc 5'
|||| ||:| | |||||||
Ref: 5' ggAGCAGGCGCAGGAGGCAGTGg 3'
Energy: -31.860001 kCal/Mol
Scores for this hit:
>rno-miR-324-3p	circRNA_01214|Chr1:84213107_84236473_-	163	-31.86	2 21	3217 3239	20	0.75	0.8
--
Read Sequence:circRNA_01322|Chr1:91537478_91554781_- (1679 nt)
=-=-=-=-=-=-=-=-=-=-=-=-=-=-=-=-=-=-=-=-=-=-=-=-=-=-=-=-=-=-=-=
Performing Scan: rno-miR-324-3p vs circRNA_01322|Chr1:91537478_91554781_-
=-=-=-=-=-=-=-=-=-=-=-=-=-=-=-=-=-=-=-=-=-=-=-=-=-=-=-=-=-=-=-=
Forward:	Score: 155.000000 Q:2 to 21 R:375 to 398 Align Len (21) (66.67%) (76.19%)
Query: 3' ggUCGUCG--UGGACCCCGUCACc 5'
:||| | :|| ||||||||
Ref: 5' atGGCATCTGGCCCTGGGCAGTGg 3'
Energy: -30.370001 kCal/Mol
Scores for this hit:
>rno-miR-324-3p	circRNA_01322|Chr1:91537478_91554781_-	155	-30.37	2 21	375 398	21	0.6667	0.7619
--
Read Sequence:circRNA_01326|Chr1:91547689_91553649_- (905 nt)
=-=-=-=-=-=-=-=-=-=-=-=-=-=-=-=-=-=-=-=-=-=-=-=-=-=-=-=-=-=-=-=
Performing Scan: rno-miR-324-3p vs circRNA_01326|Chr1:91547689_91553649_-
=-=-=-=-=-=-=-=-=-=-=-=-=-=-=-=-=-=-=-=-=-=-=-=-=-=-=-=-=-=-=-=
Forward:	Score: 155.000000 Q:2 to 21 R:170 to 193 Align Len (21) (66.67%) (76.19%)
Query: 3' ggUCGUCG--UGGACCCCGUCACc 5'
:||| | :|| ||||||||
Ref: 5' atGGCATCTGGCCCTGGGCAGTGg 3'
Energy: -30.370001 kCal/Mol
Scores for this hit:
>rno-miR-324-3p	circRNA_01326|Chr1:91547689_91553649_-	155	-30.37	2 21	170 193	21	0.6667	0.7619
--
Read Sequence:circRNA_01327|Chr1:91549917_91554781_- (809 nt)
=-=-=-=-=-=-=-=-=-=-=-=-=-=-=-=-=-=-=-=-=-=-=-=-=-=-=-=-=-=-=-=
Performing Scan: rno-miR-324-3p vs circRNA_01327|Chr1:91549917_91554781_-
=-=-=-=-=-=-=-=-=-=-=-=-=-=-=-=-=-=-=-=-=-=-=-=-=-=-=-=-=-=-=-=
Forward:	Score: 155.000000 Q:2 to 21 R:375 to 398 Align Len (21) (66.67%) (76.19%)
Query: 3' ggUCGUCG--UGGACCCCGUCACc 5'
:||| | :|| ||||||||
Ref: 5' atGGCATCTGGCCCTGGGCAGTGg 3'
Energy: -30.370001 kCal/Mol
Scores for this hit:
>rno-miR-324-3p	circRNA_01327|Chr1:91549917_91554781_-	155	-30.37	2 21	375 398	21	0.6667	0.7619
--
Read Sequence:circRNA_01328|Chr1:91551829_91554781_- (681 nt)
=-=-=-=-=-=-=-=-=-=-=-=-=-=-=-=-=-=-=-=-=-=-=-=-=-=-=-=-=-=-=-=
Performing Scan: rno-miR-324-3p vs circRNA_01328|Chr1:91551829_91554781_-
=-=-=-=-=-=-=-=-=-=-=-=-=-=-=-=-=-=-=-=-=-=-=-=-=-=-=-=-=-=-=-=
Forward:	Score: 155.000000 Q:2 to 21 R:375 to 398 Align Len (21) (66.67%) (76.19%)
Query: 3' ggUCGUCG--UGGACCCCGUCACc 5'
:||| | :|| ||||||||
Ref: 5' atGGCATCTGGCCCTGGGCAGTGg 3'
Energy: -30.370001 kCal/Mol
Scores for this hit:
>rno-miR-324-3p	circRNA_01328|Chr1:91551829_91554781_-	155	-30.37	2 21	375 398	21	0.6667	0.7619
--
Read Sequence:circRNA_01329|Chr1:91551829_91558124_- (761 nt)
=-=-=-=-=-=-=-=-=-=-=-=-=-=-=-=-=-=-=-=-=-=-=-=-=-=-=-=-=-=-=-=
Performing Scan: rno-miR-324-3p vs circRNA_01329|Chr1:91551829_91558124_-
=-=-=-=-=-=-=-=-=-=-=-=-=-=-=-=-=-=-=-=-=-=-=-=-=-=-=-=-=-=-=-=
Forward:	Score: 155.000000 Q:2 to 21 R:455 to 478 Align Len (21) (66.67%) (76.19%)
Query: 3' ggUCGUCG--UGGACCCCGUCACc 5'
:||| | :|| ||||||||
Ref: 5' atGGCATCTGGCCCTGGGCAGTGg 3'
Energy: -30.370001 kCal/Mol
Scores for this hit:
>rno-miR-324-3p	circRNA_01329|Chr1:91551829_91558124_-	155	-30.37	2 21	455 478	21	0.6667	0.7619
--
Read Sequence:circRNA_01330|Chr1:91553353_91558124_- (582 nt)
=-=-=-=-=-=-=-=-=-=-=-=-=-=-=-=-=-=-=-=-=-=-=-=-=-=-=-=-=-=-=-=
Performing Scan: rno-miR-324-3p vs circRNA_01330|Chr1:91553353_91558124_-
=-=-=-=-=-=-=-=-=-=-=-=-=-=-=-=-=-=-=-=-=-=-=-=-=-=-=-=-=-=-=-=
Forward:	Score: 155.000000 Q:2 to 21 R:455 to 478 Align Len (21) (66.67%) (76.19%)
Query: 3' ggUCGUCG--UGGACCCCGUCACc 5'
:||| | :|| ||||||||
Ref: 5' atGGCATCTGGCCCTGGGCAGTGg 3'
Energy: -30.370001 kCal/Mol
Scores for this hit:
>rno-miR-324-3p	circRNA_01330|Chr1:91553353_91558124_-	155	-30.37	2 21	455 478	21	0.6667	0.7619
--
Read Sequence:circRNA_01422|Chr1:99505586_99512120_+ (1900 nt)
=-=-=-=-=-=-=-=-=-=-=-=-=-=-=-=-=-=-=-=-=-=-=-=-=-=-=-=-=-=-=-=
Performing Scan: rno-miR-324-3p vs circRNA_01422|Chr1:99505586_99512120_+
=-=-=-=-=-=-=-=-=-=-=-=-=-=-=-=-=-=-=-=-=-=-=-=-=-=-=-=-=-=-=-=
Forward:	Score: 156.000000 Q:2 to 19 R:333 to 356 Align Len (19) (78.95%) (78.95%)
Query: 3' ggucGUC-GUGGA-CCCCGUCACc 5'
||| ||||| |||||||
Ref: 5' tctaCAGCCACCTCTTGGCAGTGg 3'
Energy: -30.410000 kCal/Mol
Scores for this hit:
>rno-miR-324-3p	circRNA_01422|Chr1:99505586_99512120_+	156	-30.41	2 19	333 356	19	0.7895	0.7895
--
Read Sequence:circRNA_01423|Chr1:99510577_99533851_+ (12984 nt)
=-=-=-=-=-=-=-=-=-=-=-=-=-=-=-=-=-=-=-=-=-=-=-=-=-=-=-=-=-=-=-=
Performing Scan: rno-miR-324-3p vs circRNA_01423|Chr1:99510577_99533851_+
=-=-=-=-=-=-=-=-=-=-=-=-=-=-=-=-=-=-=-=-=-=-=-=-=-=-=-=-=-=-=-=
Forward:	Score: 156.000000 Q:2 to 19 R:12961 to 12984 Align Len (19) (78.95%) (78.95%)
Query: 3' ggucGUC-GUGGA-CCCCGUCACc 5'
||| ||||| |||||||
Ref: 5' tctaCAGCCACCTCTTGGCAGTGg 3'
Energy: -30.410000 kCal/Mol
Scores for this hit:
>rno-miR-324-3p	circRNA_01423|Chr1:99510577_99533851_+	156	-30.41	2 19	12961 12984	19	0.7895	0.7895
--
Read Sequence:circRNA_01424|Chr1:99532444_99539093_+ (2115 nt)
=-=-=-=-=-=-=-=-=-=-=-=-=-=-=-=-=-=-=-=-=-=-=-=-=-=-=-=-=-=-=-=
Performing Scan: rno-miR-324-3p vs circRNA_01424|Chr1:99532444_99539093_+
=-=-=-=-=-=-=-=-=-=-=-=-=-=-=-=-=-=-=-=-=-=-=-=-=-=-=-=-=-=-=-=
Forward:	Score: 156.000000 Q:2 to 19 R:300 to 323 Align Len (19) (78.95%) (78.95%)
Query: 3' ggucGUC-GUGGA-CCCCGUCACc 5'
||| ||||| |||||||
Ref: 5' tctaCAGCCACCTCTTGGCAGTGg 3'
Energy: -30.410000 kCal/Mol
Scores for this hit:
>rno-miR-324-3p	circRNA_01424|Chr1:99532444_99539093_+	156	-30.41	2 19	300 323	19	0.7895	0.7895
--
Read Sequence:circRNA_01446|Chr1:101167209_101168344_+ (552 nt)
=-=-=-=-=-=-=-=-=-=-=-=-=-=-=-=-=-=-=-=-=-=-=-=-=-=-=-=-=-=-=-=
Performing Scan: rno-miR-324-3p vs circRNA_01446|Chr1:101167209_101168344_+
=-=-=-=-=-=-=-=-=-=-=-=-=-=-=-=-=-=-=-=-=-=-=-=-=-=-=-=-=-=-=-=
Forward:	Score: 154.000000 Q:2 to 20 R:317 to 343 Align Len (23) (65.22%) (73.91%)
Query: 3' gguCGUCGUGGA-----CCCCGUCACc 5'
||:|: ||| |||||||||
Ref: 5' tttGCGGTTCCTATGCCGGGGCAGTGg 3'
Energy: -32.259998 kCal/Mol
Scores for this hit:
>rno-miR-324-3p	circRNA_01446|Chr1:101167209_101168344_+	154	-32.26	2 20	317 343	23	0.6522	0.7391
--
Read Sequence:circRNA_01447|Chr1:101167600_101169542_+ (716 nt)
=-=-=-=-=-=-=-=-=-=-=-=-=-=-=-=-=-=-=-=-=-=-=-=-=-=-=-=-=-=-=-=
Performing Scan: rno-miR-324-3p vs circRNA_01447|Chr1:101167600_101169542_+
=-=-=-=-=-=-=-=-=-=-=-=-=-=-=-=-=-=-=-=-=-=-=-=-=-=-=-=-=-=-=-=
Forward:	Score: 154.000000 Q:2 to 20 R:198 to 224 Align Len (23) (65.22%) (73.91%)
Query: 3' gguCGUCGUGGA-----CCCCGUCACc 5'
||:|: ||| |||||||||
Ref: 5' tttGCGGTTCCTATGCCGGGGCAGTGg 3'
Energy: -32.259998 kCal/Mol
Scores for this hit:
>rno-miR-324-3p	circRNA_01447|Chr1:101167600_101169542_+	154	-32.26	2 20	198 224	23	0.6522	0.7391
--
Read Sequence:circRNA_01746|Chr1:119256038_119350463_- (94426 nt)
=-=-=-=-=-=-=-=-=-=-=-=-=-=-=-=-=-=-=-=-=-=-=-=-=-=-=-=-=-=-=-=
Performing Scan: rno-miR-324-3p vs circRNA_01746|Chr1:119256038_119350463_-
=-=-=-=-=-=-=-=-=-=-=-=-=-=-=-=-=-=-=-=-=-=-=-=-=-=-=-=-=-=-=-=
Forward:	Score: 150.000000 Q:2 to 19 R:67305 to 67326 Align Len (17) (64.71%) (76.47%)
Query: 3' ggucGUCGUGGACCCCGUCACc 5'
||| : : ||||||||
Ref: 5' gggcCAGGGATGTGGGCAGTGg 3'
Energy: -30.389999 kCal/Mol
Scores for this hit:
>rno-miR-324-3p	circRNA_01746|Chr1:119256038_119350463_-	150	-30.39	2 19	67305 67326	17	0.6471	0.7647
--
Read Sequence:circRNA_01747|Chr1:119261743_119350463_- (88721 nt)
=-=-=-=-=-=-=-=-=-=-=-=-=-=-=-=-=-=-=-=-=-=-=-=-=-=-=-=-=-=-=-=
Performing Scan: rno-miR-324-3p vs circRNA_01747|Chr1:119261743_119350463_-
=-=-=-=-=-=-=-=-=-=-=-=-=-=-=-=-=-=-=-=-=-=-=-=-=-=-=-=-=-=-=-=
Forward:	Score: 150.000000 Q:2 to 19 R:67305 to 67326 Align Len (17) (64.71%) (76.47%)
Query: 3' ggucGUCGUGGACCCCGUCACc 5'
||| : : ||||||||
Ref: 5' gggcCAGGGATGTGGGCAGTGg 3'
Energy: -30.389999 kCal/Mol
Scores for this hit:
>rno-miR-324-3p	circRNA_01747|Chr1:119261743_119350463_-	150	-30.39	2 19	67305 67326	17	0.6471	0.7647
--
Read Sequence:circRNA_01889|Chr1:124208063_124300117_- (92055 nt)
=-=-=-=-=-=-=-=-=-=-=-=-=-=-=-=-=-=-=-=-=-=-=-=-=-=-=-=-=-=-=-=
Performing Scan: rno-miR-324-3p vs circRNA_01889|Chr1:124208063_124300117_-
=-=-=-=-=-=-=-=-=-=-=-=-=-=-=-=-=-=-=-=-=-=-=-=-=-=-=-=-=-=-=-=
Forward:	Score: 176.000000 Q:2 to 21 R:83898 to 83919 Align Len (19) (78.95%) (89.47%)
Query: 3' ggUCGUCGUGGACCCCGUCACc 5'
||| |: |:||||||||||
Ref: 5' gcAGCTGTCCTTGGGGCAGTGg 3'
Energy: -38.619999 kCal/Mol
Scores for this hit:
>rno-miR-324-3p	circRNA_01889|Chr1:124208063_124300117_-	176	-38.62	2 21	83898 83919	19	0.7895	0.8947
Forward:	Score: 159.000000 Q:2 to 19 R:7374 to 7395 Align Len (18) (77.78%) (88.89%)
Query: 3' ggucGUCGUGGACC-CCGUCACc 5'
||| :|:||| |||||||
Ref: 5' cccaCAG-GCTTGGTGGCAGTGg 3'
Energy: -34.740002 kCal/Mol
Scores for this hit:
>rno-miR-324-3p	circRNA_01889|Chr1:124208063_124300117_-	159	-34.74	2 19	7374 7395	18	0.7778	0.8889
--
Read Sequence:circRNA_01891|Chr1:124244325_124300117_- (55793 nt)
=-=-=-=-=-=-=-=-=-=-=-=-=-=-=-=-=-=-=-=-=-=-=-=-=-=-=-=-=-=-=-=
Performing Scan: rno-miR-324-3p vs circRNA_01891|Chr1:124244325_124300117_-
=-=-=-=-=-=-=-=-=-=-=-=-=-=-=-=-=-=-=-=-=-=-=-=-=-=-=-=-=-=-=-=
Forward:	Score: 159.000000 Q:2 to 19 R:7374 to 7395 Align Len (18) (77.78%) (88.89%)
Query: 3' ggucGUCGUGGACC-CCGUCACc 5'
||| :|:||| |||||||
Ref: 5' cccaCAG-GCTTGGTGGCAGTGg 3'
Energy: -34.740002 kCal/Mol
Scores for this hit:
>rno-miR-324-3p	circRNA_01891|Chr1:124244325_124300117_-	159	-34.74	2 19	7374 7395	18	0.7778	0.8889
--
Read Sequence:circRNA_01894|Chr1:124246428_124300117_- (53690 nt)
=-=-=-=-=-=-=-=-=-=-=-=-=-=-=-=-=-=-=-=-=-=-=-=-=-=-=-=-=-=-=-=
Performing Scan: rno-miR-324-3p vs circRNA_01894|Chr1:124246428_124300117_-
=-=-=-=-=-=-=-=-=-=-=-=-=-=-=-=-=-=-=-=-=-=-=-=-=-=-=-=-=-=-=-=
Forward:	Score: 159.000000 Q:2 to 19 R:7374 to 7395 Align Len (18) (77.78%) (88.89%)
Query: 3' ggucGUCGUGGACC-CCGUCACc 5'
||| :|:||| |||||||
Ref: 5' cccaCAG-GCTTGGTGGCAGTGg 3'
Energy: -34.740002 kCal/Mol
Scores for this hit:
>rno-miR-324-3p	circRNA_01894|Chr1:124246428_124300117_-	159	-34.74	2 19	7374 7395	18	0.7778	0.8889
--
Read Sequence:circRNA_01912|Chr1:125325586_125369061_+ (43476 nt)
=-=-=-=-=-=-=-=-=-=-=-=-=-=-=-=-=-=-=-=-=-=-=-=-=-=-=-=-=-=-=-=
Performing Scan: rno-miR-324-3p vs circRNA_01912|Chr1:125325586_125369061_+
=-=-=-=-=-=-=-=-=-=-=-=-=-=-=-=-=-=-=-=-=-=-=-=-=-=-=-=-=-=-=-=
Forward:	Score: 163.000000 Q:2 to 21 R:39099 to 39122 Align Len (21) (71.43%) (80.95%)
Query: 3' ggUCGUCGUGGAC--CCCGUCACc 5'
|| : ||:||| ||||||||
Ref: 5' ggAGGGTCATCTGCTGGGCAGTGg 3'
Energy: -30.110001 kCal/Mol
Scores for this hit:
>rno-miR-324-3p	circRNA_01912|Chr1:125325586_125369061_+	163	-30.11	2 21	39099 39122	21	0.7143	0.8095
--
Read Sequence:circRNA_01954|Chr1:126540266_126583015_+ (24516 nt)
=-=-=-=-=-=-=-=-=-=-=-=-=-=-=-=-=-=-=-=-=-=-=-=-=-=-=-=-=-=-=-=
Performing Scan: rno-miR-324-3p vs circRNA_01954|Chr1:126540266_126583015_+
=-=-=-=-=-=-=-=-=-=-=-=-=-=-=-=-=-=-=-=-=-=-=-=-=-=-=-=-=-=-=-=
Forward:	Score: 155.000000 Q:2 to 12 R:21057 to 21078 Align Len (10) (100.00%) (100.00%)
Query: 3' ggucgucguggACCCCGUCACc 5'
||||||||||
Ref: 5' aaggcttacagTGGGGCAGTGg 3'
Energy: -30.010000 kCal/Mol
Scores for this hit:
>rno-miR-324-3p	circRNA_01954|Chr1:126540266_126583015_+	155	-30.01	2 12	21057 21078	10	1	1
--
Read Sequence:circRNA_01960|Chr1:126573474_126583015_+ (9542 nt)
=-=-=-=-=-=-=-=-=-=-=-=-=-=-=-=-=-=-=-=-=-=-=-=-=-=-=-=-=-=-=-=
Performing Scan: rno-miR-324-3p vs circRNA_01960|Chr1:126573474_126583015_+
=-=-=-=-=-=-=-=-=-=-=-=-=-=-=-=-=-=-=-=-=-=-=-=-=-=-=-=-=-=-=-=
Forward:	Score: 155.000000 Q:2 to 12 R:6083 to 6104 Align Len (10) (100.00%) (100.00%)
Query: 3' ggucgucguggACCCCGUCACc 5'
||||||||||
Ref: 5' aaggcttacagTGGGGCAGTGg 3'
Energy: -30.010000 kCal/Mol
Scores for this hit:
>rno-miR-324-3p	circRNA_01960|Chr1:126573474_126583015_+	155	-30.01	2 12	6083 6104	10	1	1
--
Read Sequence:circRNA_02212|Chr1:142682098_142682602_+ (505 nt)
=-=-=-=-=-=-=-=-=-=-=-=-=-=-=-=-=-=-=-=-=-=-=-=-=-=-=-=-=-=-=-=
Performing Scan: rno-miR-324-3p vs circRNA_02212|Chr1:142682098_142682602_+
=-=-=-=-=-=-=-=-=-=-=-=-=-=-=-=-=-=-=-=-=-=-=-=-=-=-=-=-=-=-=-=
Forward:	Score: 158.000000 Q:2 to 21 R:446 to 466 Align Len (19) (73.68%) (78.95%)
Query: 3' ggUCGUCGUGGACCCCGUCACc 5'
||||||: | |||||||
Ref: 5' agAGCAGCG-AGGAGGCAGTGg 3'
Energy: -32.799999 kCal/Mol
Scores for this hit:
>rno-miR-324-3p	circRNA_02212|Chr1:142682098_142682602_+	158	-32.8	2 21	446 466	19	0.7368	0.7895
--
Read Sequence:circRNA_02213|Chr1:142682101_142682602_+ (502 nt)
=-=-=-=-=-=-=-=-=-=-=-=-=-=-=-=-=-=-=-=-=-=-=-=-=-=-=-=-=-=-=-=
Performing Scan: rno-miR-324-3p vs circRNA_02213|Chr1:142682101_142682602_+
=-=-=-=-=-=-=-=-=-=-=-=-=-=-=-=-=-=-=-=-=-=-=-=-=-=-=-=-=-=-=-=
Forward:	Score: 158.000000 Q:2 to 21 R:443 to 463 Align Len (19) (73.68%) (78.95%)
Query: 3' ggUCGUCGUGGACCCCGUCACc 5'
||||||: | |||||||
Ref: 5' agAGCAGCG-AGGAGGCAGTGg 3'
Energy: -32.799999 kCal/Mol
Scores for this hit:
>rno-miR-324-3p	circRNA_02213|Chr1:142682101_142682602_+	158	-32.8	2 21	443 463	19	0.7368	0.7895
--
Read Sequence:circRNA_02441|Chr1:161249727_161328848_+ (79122 nt)
=-=-=-=-=-=-=-=-=-=-=-=-=-=-=-=-=-=-=-=-=-=-=-=-=-=-=-=-=-=-=-=
Performing Scan: rno-miR-324-3p vs circRNA_02441|Chr1:161249727_161328848_+
=-=-=-=-=-=-=-=-=-=-=-=-=-=-=-=-=-=-=-=-=-=-=-=-=-=-=-=-=-=-=-=
Forward:	Score: 168.000000 Q:2 to 19 R:1896 to 1916 Align Len (17) (88.24%) (88.24%)
Query: 3' ggucGUCGUGGACCCCGUCACc 5'
||||| | |||||||||
Ref: 5' ctcaCAGCA-CAGGGGCAGTGa 3'
Energy: -32.200001 kCal/Mol
Scores for this hit:
>rno-miR-324-3p	circRNA_02441|Chr1:161249727_161328848_+	168	-32.2	2 19	1896 1916	17	0.8824	0.8824
--
Read Sequence:circRNA_02466|Chr1:161496837_161523421_+ (23227 nt)
=-=-=-=-=-=-=-=-=-=-=-=-=-=-=-=-=-=-=-=-=-=-=-=-=-=-=-=-=-=-=-=
Performing Scan: rno-miR-324-3p vs circRNA_02466|Chr1:161496837_161523421_+
=-=-=-=-=-=-=-=-=-=-=-=-=-=-=-=-=-=-=-=-=-=-=-=-=-=-=-=-=-=-=-=
Forward:	Score: 170.000000 Q:2 to 15 R:15275 to 15296 Align Len (13) (100.00%) (100.00%)
Query: 3' ggucgucgUGGACCCCGUCACc 5'
|||||||||||||
Ref: 5' gatgagaaACCTGGGGCAGTGt 3'
Energy: -30.590000 kCal/Mol
Scores for this hit:
>rno-miR-324-3p	circRNA_02466|Chr1:161496837_161523421_+	170	-30.59	2 15	15275 15296	13	1	1
--
Read Sequence:circRNA_02719|Chr1:167222551_167225751_- (445 nt)
=-=-=-=-=-=-=-=-=-=-=-=-=-=-=-=-=-=-=-=-=-=-=-=-=-=-=-=-=-=-=-=
Performing Scan: rno-miR-324-3p vs circRNA_02719|Chr1:167222551_167225751_-
=-=-=-=-=-=-=-=-=-=-=-=-=-=-=-=-=-=-=-=-=-=-=-=-=-=-=-=-=-=-=-=
Forward:	Score: 158.000000 Q:2 to 16 R:341 to 364 Align Len (16) (81.25%) (87.50%)
Query: 3' ggucgucGUGGAC--CCCGUCACc 5'
:||||| ||||||||
Ref: 5' tccttctTACCTGGAGGGCAGTGg 3'
Energy: -31.059999 kCal/Mol
Scores for this hit:
>rno-miR-324-3p	circRNA_02719|Chr1:167222551_167225751_-	158	-31.06	2 16	341 364	16	0.8125	0.875
--
Read Sequence:circRNA_02720|Chr1:167222551_167240124_- (1709 nt)
=-=-=-=-=-=-=-=-=-=-=-=-=-=-=-=-=-=-=-=-=-=-=-=-=-=-=-=-=-=-=-=
Performing Scan: rno-miR-324-3p vs circRNA_02720|Chr1:167222551_167240124_-
=-=-=-=-=-=-=-=-=-=-=-=-=-=-=-=-=-=-=-=-=-=-=-=-=-=-=-=-=-=-=-=
Forward:	Score: 158.000000 Q:2 to 16 R:1605 to 1628 Align Len (16) (81.25%) (87.50%)
Query: 3' ggucgucGUGGAC--CCCGUCACc 5'
:||||| ||||||||
Ref: 5' tccttctTACCTGGAGGGCAGTGg 3'
Energy: -31.059999 kCal/Mol
Scores for this hit:
>rno-miR-324-3p	circRNA_02720|Chr1:167222551_167240124_-	158	-31.06	2 16	1605 1628	16	0.8125	0.875
--
Read Sequence:circRNA_02721|Chr1:167222551_167269761_- (3184 nt)
=-=-=-=-=-=-=-=-=-=-=-=-=-=-=-=-=-=-=-=-=-=-=-=-=-=-=-=-=-=-=-=
Performing Scan: rno-miR-324-3p vs circRNA_02721|Chr1:167222551_167269761_-
=-=-=-=-=-=-=-=-=-=-=-=-=-=-=-=-=-=-=-=-=-=-=-=-=-=-=-=-=-=-=-=
Forward:	Score: 158.000000 Q:2 to 16 R:3080 to 3103 Align Len (16) (81.25%) (87.50%)
Query: 3' ggucgucGUGGAC--CCCGUCACc 5'
:||||| ||||||||
Ref: 5' tccttctTACCTGGAGGGCAGTGg 3'
Energy: -31.059999 kCal/Mol
Scores for this hit:
>rno-miR-324-3p	circRNA_02721|Chr1:167222551_167269761_-	158	-31.06	2 16	3080 3103	16	0.8125	0.875
--
Read Sequence:circRNA_02757|Chr1:168020866_168098982_+ (71224 nt)
=-=-=-=-=-=-=-=-=-=-=-=-=-=-=-=-=-=-=-=-=-=-=-=-=-=-=-=-=-=-=-=
Performing Scan: rno-miR-324-3p vs circRNA_02757|Chr1:168020866_168098982_+
=-=-=-=-=-=-=-=-=-=-=-=-=-=-=-=-=-=-=-=-=-=-=-=-=-=-=-=-=-=-=-=
Forward:	Score: 154.000000 Q:2 to 21 R:36028 to 36054 Align Len (24) (66.67%) (75.00%)
Query: 3' ggUCGUCGU-GGACC----CCGUCACc 5'
| :||:| ||||| |||||||
Ref: 5' tgACTAGTATCCTGGTGGTGGCAGTGg 3'
Energy: -32.230000 kCal/Mol
Scores for this hit:
>rno-miR-324-3p	circRNA_02757|Chr1:168020866_168098982_+	154	-32.23	2 21	36028 36054	24	0.6667	0.75
--
Read Sequence:circRNA_03066|Chr1:185722677_185724996_+ (2320 nt)
=-=-=-=-=-=-=-=-=-=-=-=-=-=-=-=-=-=-=-=-=-=-=-=-=-=-=-=-=-=-=-=
Performing Scan: rno-miR-324-3p vs circRNA_03066|Chr1:185722677_185724996_+
=-=-=-=-=-=-=-=-=-=-=-=-=-=-=-=-=-=-=-=-=-=-=-=-=-=-=-=-=-=-=-=
Forward:	Score: 158.000000 Q:2 to 19 R:2184 to 2205 Align Len (17) (76.47%) (76.47%)
Query: 3' ggucGUCGUGGACCCCGUCACc 5'
||||| ||||||||
Ref: 5' aggcCAGCAAACAGGGCAGTGg 3'
Energy: -32.509998 kCal/Mol
Scores for this hit:
>rno-miR-324-3p	circRNA_03066|Chr1:185722677_185724996_+	158	-32.51	2 19	2184 2205	17	0.7647	0.7647
--
Read Sequence:circRNA_03067|Chr1:185722677_185727014_+ (4338 nt)
=-=-=-=-=-=-=-=-=-=-=-=-=-=-=-=-=-=-=-=-=-=-=-=-=-=-=-=-=-=-=-=
Performing Scan: rno-miR-324-3p vs circRNA_03067|Chr1:185722677_185727014_+
=-=-=-=-=-=-=-=-=-=-=-=-=-=-=-=-=-=-=-=-=-=-=-=-=-=-=-=-=-=-=-=
Forward:	Score: 158.000000 Q:2 to 19 R:2184 to 2205 Align Len (17) (76.47%) (76.47%)
Query: 3' ggucGUCGUGGACCCCGUCACc 5'
||||| ||||||||
Ref: 5' aggcCAGCAAACAGGGCAGTGg 3'
Energy: -32.509998 kCal/Mol
Scores for this hit:
>rno-miR-324-3p	circRNA_03067|Chr1:185722677_185727014_+	158	-32.51	2 19	2184 2205	17	0.7647	0.7647
--
Read Sequence:circRNA_03139|Chr1:188510274_188523850_+ (7762 nt)
=-=-=-=-=-=-=-=-=-=-=-=-=-=-=-=-=-=-=-=-=-=-=-=-=-=-=-=-=-=-=-=
Performing Scan: rno-miR-324-3p vs circRNA_03139|Chr1:188510274_188523850_+
=-=-=-=-=-=-=-=-=-=-=-=-=-=-=-=-=-=-=-=-=-=-=-=-=-=-=-=-=-=-=-=
Forward:	Score: 154.000000 Q:2 to 21 R:5663 to 5687 Align Len (22) (72.73%) (72.73%)
Query: 3' ggUCGUCGUG-GAC--CCCGUCACc 5'
| |||| | | | ||||||||
Ref: 5' ggAACAGCTCACAGATGGGCAGTGg 3'
Energy: -30.440001 kCal/Mol
Scores for this hit:
>rno-miR-324-3p	circRNA_03139|Chr1:188510274_188523850_+	154	-30.44	2 21	5663 5687	22	0.7273	0.7273
--
Read Sequence:circRNA_00981|Chr1:66189219_66237489_- (25603 nt)
=-=-=-=-=-=-=-=-=-=-=-=-=-=-=-=-=-=-=-=-=-=-=-=-=-=-=-=-=-=-=-=
Performing Scan: rno-miR-325-5p vs circRNA_00981|Chr1:66189219_66237489_-
=-=-=-=-=-=-=-=-=-=-=-=-=-=-=-=-=-=-=-=-=-=-=-=-=-=-=-=-=-=-=-=
Forward:	Score: 172.000000 Q:2 to 17 R:9190 to 9212 Align Len (15) (93.33%) (93.33%)
Query: 3' ugugaauGACUCGUGGAUGAUCc 5'
| |||||||||||||
Ref: 5' gctgagtCAGAGCACCTACTAGg 3'
Energy: -30.080000 kCal/Mol
Scores for this hit:
>rno-miR-325-5p	circRNA_00981|Chr1:66189219_66237489_-	172	-30.08	2 17	9190 9212	15	0.9333	0.9333
--
Read Sequence:circRNA_00098|Chr1:5509009_5560377_+ (51369 nt)
=-=-=-=-=-=-=-=-=-=-=-=-=-=-=-=-=-=-=-=-=-=-=-=-=-=-=-=-=-=-=-=
Performing Scan: rno-miR-326-5p vs circRNA_00098|Chr1:5509009_5560377_+
=-=-=-=-=-=-=-=-=-=-=-=-=-=-=-=-=-=-=-=-=-=-=-=-=-=-=-=-=-=-=-=
Forward:	Score: 168.000000 Q:2 to 19 R:27390 to 27408 Align Len (17) (82.35%) (94.12%)
Query: 3' aaGUGUUUCCGGGACGGGGg 5'
|| ||:||:||||||||
Ref: 5' gcCA-AAGGGTCCTGCCCCt 3'
Energy: -31.219999 kCal/Mol
Scores for this hit:
>rno-miR-326-5p	circRNA_00098|Chr1:5509009_5560377_+	168	-31.22	2 19	27390 27408	17	0.8235	0.9412
--
Read Sequence:circRNA_00183|Chr1:12776977_12801366_- (24390 nt)
=-=-=-=-=-=-=-=-=-=-=-=-=-=-=-=-=-=-=-=-=-=-=-=-=-=-=-=-=-=-=-=
Performing Scan: rno-miR-326-5p vs circRNA_00183|Chr1:12776977_12801366_-
=-=-=-=-=-=-=-=-=-=-=-=-=-=-=-=-=-=-=-=-=-=-=-=-=-=-=-=-=-=-=-=
Forward:	Score: 156.000000 Q:2 to 18 R:22737 to 22759 Align Len (19) (73.68%) (78.95%)
Query: 3' aagUGUUUC---CGGGACGGGGg 5'
||:||| |||||||||
Ref: 5' gtgACGAAGCTCCCCCTGCCCCc 3'
Energy: -31.719999 kCal/Mol
Scores for this hit:
>rno-miR-326-5p	circRNA_00183|Chr1:12776977_12801366_-	156	-31.72	2 18	22737 22759	19	0.7368	0.7895
--
Read Sequence:circRNA_00477|Chr1:31118290_31122188_- (1571 nt)
=-=-=-=-=-=-=-=-=-=-=-=-=-=-=-=-=-=-=-=-=-=-=-=-=-=-=-=-=-=-=-=
Performing Scan: rno-miR-326-5p vs circRNA_00477|Chr1:31118290_31122188_-
=-=-=-=-=-=-=-=-=-=-=-=-=-=-=-=-=-=-=-=-=-=-=-=-=-=-=-=-=-=-=-=
Forward:	Score: 160.000000 Q:2 to 17 R:109 to 128 Align Len (15) (73.33%) (93.33%)
Query: 3' aaguGUUUCCGGGACGGGGg 5'
|:::||| |||||||
Ref: 5' catcCGGGGGCGCTGCCCCa 3'
Energy: -31.250000 kCal/Mol
Scores for this hit:
>rno-miR-326-5p	circRNA_00477|Chr1:31118290_31122188_-	160	-31.25	2 17	109 128	15	0.7333	0.9333
--
Read Sequence:circRNA_00511|Chr1:37059608_37098961_+ (39354 nt)
=-=-=-=-=-=-=-=-=-=-=-=-=-=-=-=-=-=-=-=-=-=-=-=-=-=-=-=-=-=-=-=
Performing Scan: rno-miR-326-5p vs circRNA_00511|Chr1:37059608_37098961_+
=-=-=-=-=-=-=-=-=-=-=-=-=-=-=-=-=-=-=-=-=-=-=-=-=-=-=-=-=-=-=-=
Forward:	Score: 172.000000 Q:2 to 19 R:17409 to 17427 Align Len (17) (88.24%) (94.12%)
Query: 3' aaGUGUUUCCGGGACGGGGg 5'
|| |||||:||||||||
Ref: 5' atCA-AAAGGTCCTGCCCCt 3'
Energy: -32.580002 kCal/Mol
Scores for this hit:
>rno-miR-326-5p	circRNA_00511|Chr1:37059608_37098961_+	172	-32.58	2 19	17409 17427	17	0.8824	0.9412
--
Read Sequence:circRNA_00544|Chr1:37811063_37875452_- (56897 nt)
=-=-=-=-=-=-=-=-=-=-=-=-=-=-=-=-=-=-=-=-=-=-=-=-=-=-=-=-=-=-=-=
Performing Scan: rno-miR-326-5p vs circRNA_00544|Chr1:37811063_37875452_-
=-=-=-=-=-=-=-=-=-=-=-=-=-=-=-=-=-=-=-=-=-=-=-=-=-=-=-=-=-=-=-=
Forward:	Score: 162.000000 Q:2 to 19 R:34004 to 34023 Align Len (17) (76.47%) (82.35%)
Query: 3' aaGUGUUUCCGGGACGGGGg 5'
||| : ||||||||||
Ref: 5' ttCACTGTTGCCCTGCCCCt 3'
Energy: -30.719999 kCal/Mol
Scores for this hit:
>rno-miR-326-5p	circRNA_00544|Chr1:37811063_37875452_-	162	-30.72	2 19	34004 34023	17	0.7647	0.8235
--
Read Sequence:circRNA_00812|Chr1:52560429_52560801_- (373 nt)
=-=-=-=-=-=-=-=-=-=-=-=-=-=-=-=-=-=-=-=-=-=-=-=-=-=-=-=-=-=-=-=
Performing Scan: rno-miR-326-5p vs circRNA_00812|Chr1:52560429_52560801_-
=-=-=-=-=-=-=-=-=-=-=-=-=-=-=-=-=-=-=-=-=-=-=-=-=-=-=-=-=-=-=-=
Forward:	Score: 170.000000 Q:2 to 19 R:179 to 198 Align Len (17) (76.47%) (94.12%)
Query: 3' aaGUGUUUCCGGGACGGGGg 5'
||:|:|| |:|||||||
Ref: 5' agCATAGAGACTCTGCCCCc 3'
Energy: -32.990002 kCal/Mol
Scores for this hit:
>rno-miR-326-5p	circRNA_00812|Chr1:52560429_52560801_-	170	-32.99	2 19	179 198	17	0.7647	0.9412
--
Read Sequence:circRNA_01101|Chr1:79805721_79807455_- (311 nt)
=-=-=-=-=-=-=-=-=-=-=-=-=-=-=-=-=-=-=-=-=-=-=-=-=-=-=-=-=-=-=-=
Performing Scan: rno-miR-326-5p vs circRNA_01101|Chr1:79805721_79807455_-
=-=-=-=-=-=-=-=-=-=-=-=-=-=-=-=-=-=-=-=-=-=-=-=-=-=-=-=-=-=-=-=
Forward:	Score: 157.000000 Q:2 to 19 R:74 to 94 Align Len (18) (72.22%) (83.33%)
Query: 3' aaGUGUUUCC-GGGACGGGGg 5'
|:| :|| |||||||||
Ref: 5' gcCGCCCGGGTCCCTGCCCCa 3'
Energy: -30.389999 kCal/Mol
Scores for this hit:
>rno-miR-326-5p	circRNA_01101|Chr1:79805721_79807455_-	157	-30.39	2 19	74 94	18	0.7222	0.8333
--
Read Sequence:circRNA_01102|Chr1:79805721_79810373_- (553 nt)
=-=-=-=-=-=-=-=-=-=-=-=-=-=-=-=-=-=-=-=-=-=-=-=-=-=-=-=-=-=-=-=
Performing Scan: rno-miR-326-5p vs circRNA_01102|Chr1:79805721_79810373_-
=-=-=-=-=-=-=-=-=-=-=-=-=-=-=-=-=-=-=-=-=-=-=-=-=-=-=-=-=-=-=-=
Forward:	Score: 157.000000 Q:2 to 19 R:316 to 336 Align Len (18) (72.22%) (83.33%)
Query: 3' aaGUGUUUCC-GGGACGGGGg 5'
|:| :|| |||||||||
Ref: 5' gcCGCCCGGGTCCCTGCCCCa 3'
Energy: -30.389999 kCal/Mol
Scores for this hit:
>rno-miR-326-5p	circRNA_01102|Chr1:79805721_79810373_-	157	-30.39	2 19	316 336	18	0.7222	0.8333
--
Read Sequence:circRNA_01103|Chr1:79807301_79810373_- (397 nt)
=-=-=-=-=-=-=-=-=-=-=-=-=-=-=-=-=-=-=-=-=-=-=-=-=-=-=-=-=-=-=-=
Performing Scan: rno-miR-326-5p vs circRNA_01103|Chr1:79807301_79810373_-
=-=-=-=-=-=-=-=-=-=-=-=-=-=-=-=-=-=-=-=-=-=-=-=-=-=-=-=-=-=-=-=
Forward:	Score: 157.000000 Q:2 to 19 R:316 to 336 Align Len (18) (72.22%) (83.33%)
Query: 3' aaGUGUUUCC-GGGACGGGGg 5'
|:| :|| |||||||||
Ref: 5' gcCGCCCGGGTCCCTGCCCCa 3'
Energy: -30.389999 kCal/Mol
Scores for this hit:
>rno-miR-326-5p	circRNA_01103|Chr1:79807301_79810373_-	157	-30.39	2 19	316 336	18	0.7222	0.8333
--
Read Sequence:circRNA_01231|Chr1:84640085_84679646_+ (38065 nt)
=-=-=-=-=-=-=-=-=-=-=-=-=-=-=-=-=-=-=-=-=-=-=-=-=-=-=-=-=-=-=-=
Performing Scan: rno-miR-326-5p vs circRNA_01231|Chr1:84640085_84679646_+
=-=-=-=-=-=-=-=-=-=-=-=-=-=-=-=-=-=-=-=-=-=-=-=-=-=-=-=-=-=-=-=
Forward:	Score: 166.000000 Q:2 to 19 R:5957 to 5976 Align Len (17) (76.47%) (88.24%)
Query: 3' aaGUGUUUCCGGGACGGGGg 5'
|| |:| ||:|||||||
Ref: 5' gtCAGAGAAGCTCTGCCCCc 3'
Energy: -30.730000 kCal/Mol
Scores for this hit:
>rno-miR-326-5p	circRNA_01231|Chr1:84640085_84679646_+	166	-30.73	2 19	5957 5976	17	0.7647	0.8824
--
Read Sequence:circRNA_01282|Chr1:89112756_89113641_- (772 nt)
=-=-=-=-=-=-=-=-=-=-=-=-=-=-=-=-=-=-=-=-=-=-=-=-=-=-=-=-=-=-=-=
Performing Scan: rno-miR-326-5p vs circRNA_01282|Chr1:89112756_89113641_-
=-=-=-=-=-=-=-=-=-=-=-=-=-=-=-=-=-=-=-=-=-=-=-=-=-=-=-=-=-=-=-=
Forward:	Score: 172.000000 Q:2 to 17 R:664 to 683 Align Len (15) (93.33%) (93.33%)
Query: 3' aaguGUUUCCGGGACGGGGg 5'
||||| |||||||||
Ref: 5' ggatCAAAGCCCCTGCCCCc 3'
Energy: -32.490002 kCal/Mol
Scores for this hit:
>rno-miR-326-5p	circRNA_01282|Chr1:89112756_89113641_-	172	-32.49	2 17	664 683	15	0.9333	0.9333
--
Read Sequence:circRNA_01375|Chr1:92810428_92869147_+ (58720 nt)
=-=-=-=-=-=-=-=-=-=-=-=-=-=-=-=-=-=-=-=-=-=-=-=-=-=-=-=-=-=-=-=
Performing Scan: rno-miR-326-5p vs circRNA_01375|Chr1:92810428_92869147_+
=-=-=-=-=-=-=-=-=-=-=-=-=-=-=-=-=-=-=-=-=-=-=-=-=-=-=-=-=-=-=-=
Forward:	Score: 165.000000 Q:2 to 19 R:11687 to 11707 Align Len (18) (83.33%) (83.33%)
Query: 3' aaGUGUUUCCG-GGACGGGGg 5'
|| || ||| ||||||||
Ref: 5' ctCAAAATGGCACCTGCCCCc 3'
Energy: -30.430000 kCal/Mol
Scores for this hit:
>rno-miR-326-5p	circRNA_01375|Chr1:92810428_92869147_+	165	-30.43	2 19	11687 11707	18	0.8333	0.8333
--
Read Sequence:circRNA_01388|Chr1:94275288_94277735_- (2448 nt)
=-=-=-=-=-=-=-=-=-=-=-=-=-=-=-=-=-=-=-=-=-=-=-=-=-=-=-=-=-=-=-=
Performing Scan: rno-miR-326-5p vs circRNA_01388|Chr1:94275288_94277735_-
=-=-=-=-=-=-=-=-=-=-=-=-=-=-=-=-=-=-=-=-=-=-=-=-=-=-=-=-=-=-=-=
Forward:	Score: 164.000000 Q:2 to 19 R:1312 to 1330 Align Len (17) (76.47%) (94.12%)
Query: 3' aaGUGUUUCCGGGACGGGGg 5'
|| ::|||:||||||||
Ref: 5' tcCA-GGAGGTCCTGCCCCt 3'
Energy: -31.000000 kCal/Mol
Scores for this hit:
>rno-miR-326-5p	circRNA_01388|Chr1:94275288_94277735_-	164	-31	2 19	1312 1330	17	0.7647	0.9412
--
Read Sequence:circRNA_01389|Chr1:94275897_94277071_- (1175 nt)
=-=-=-=-=-=-=-=-=-=-=-=-=-=-=-=-=-=-=-=-=-=-=-=-=-=-=-=-=-=-=-=
Performing Scan: rno-miR-326-5p vs circRNA_01389|Chr1:94275897_94277071_-
=-=-=-=-=-=-=-=-=-=-=-=-=-=-=-=-=-=-=-=-=-=-=-=-=-=-=-=-=-=-=-=
Forward:	Score: 164.000000 Q:2 to 19 R:648 to 666 Align Len (17) (76.47%) (94.12%)
Query: 3' aaGUGUUUCCGGGACGGGGg 5'
|| ::|||:||||||||
Ref: 5' tcCA-GGAGGTCCTGCCCCt 3'
Energy: -31.000000 kCal/Mol
Scores for this hit:
>rno-miR-326-5p	circRNA_01389|Chr1:94275897_94277071_-	164	-31	2 19	648 666	17	0.7647	0.9412
--
Read Sequence:circRNA_01390|Chr1:94275897_94277735_- (1839 nt)
=-=-=-=-=-=-=-=-=-=-=-=-=-=-=-=-=-=-=-=-=-=-=-=-=-=-=-=-=-=-=-=
Performing Scan: rno-miR-326-5p vs circRNA_01390|Chr1:94275897_94277735_-
=-=-=-=-=-=-=-=-=-=-=-=-=-=-=-=-=-=-=-=-=-=-=-=-=-=-=-=-=-=-=-=
Forward:	Score: 164.000000 Q:2 to 19 R:1312 to 1330 Align Len (17) (76.47%) (94.12%)
Query: 3' aaGUGUUUCCGGGACGGGGg 5'
|| ::|||:||||||||
Ref: 5' tcCA-GGAGGTCCTGCCCCt 3'
Energy: -31.000000 kCal/Mol
Scores for this hit:
>rno-miR-326-5p	circRNA_01390|Chr1:94275897_94277735_-	164	-31	2 19	1312 1330	17	0.7647	0.9412
--
Read Sequence:circRNA_01391|Chr1:94296134_94328248_- (32115 nt)
=-=-=-=-=-=-=-=-=-=-=-=-=-=-=-=-=-=-=-=-=-=-=-=-=-=-=-=-=-=-=-=
Performing Scan: rno-miR-326-5p vs circRNA_01391|Chr1:94296134_94328248_-
=-=-=-=-=-=-=-=-=-=-=-=-=-=-=-=-=-=-=-=-=-=-=-=-=-=-=-=-=-=-=-=
Forward:	Score: 163.000000 Q:2 to 16 R:27807 to 27826 Align Len (14) (85.71%) (92.86%)
Query: 3' aagugUUUCCGGGACGGGGg 5'
:| |||||||||||
Ref: 5' ggggaGATGGCCCTGCCCCc 3'
Energy: -32.650002 kCal/Mol
Scores for this hit:
>rno-miR-326-5p	circRNA_01391|Chr1:94296134_94328248_-	163	-32.65	2 16	27807 27826	14	0.8571	0.9286
--
Read Sequence:circRNA_01421|Chr1:98867178_98959245_- (50201 nt)
=-=-=-=-=-=-=-=-=-=-=-=-=-=-=-=-=-=-=-=-=-=-=-=-=-=-=-=-=-=-=-=
Performing Scan: rno-miR-326-5p vs circRNA_01421|Chr1:98867178_98959245_-
=-=-=-=-=-=-=-=-=-=-=-=-=-=-=-=-=-=-=-=-=-=-=-=-=-=-=-=-=-=-=-=
Forward:	Score: 169.000000 Q:2 to 19 R:33482 to 33502 Align Len (18) (83.33%) (88.89%)
Query: 3' aaGUGUUUC-CGGGACGGGGg 5'
| ||||| |:||||||||
Ref: 5' aaCCCAAAGAGTCCTGCCCCt 3'
Energy: -30.320000 kCal/Mol
Scores for this hit:
>rno-miR-326-5p	circRNA_01421|Chr1:98867178_98959245_-	169	-30.32	2 19	33482 33502	18	0.8333	0.8889
Forward:	Score: 169.000000 Q:2 to 19 R:33943 to 33963 Align Len (18) (83.33%) (88.89%)
Query: 3' aaGUGUUUC-CGGGACGGGGg 5'
| ||||| |:||||||||
Ref: 5' aaCCCAAAGAGTCCTGCCCCt 3'
Energy: -30.320000 kCal/Mol
Scores for this hit:
>rno-miR-326-5p	circRNA_01421|Chr1:98867178_98959245_-	169	-30.32	2 19	33943 33963	18	0.8333	0.8889
Forward:	Score: 167.000000 Q:2 to 17 R:46015 to 46035 Align Len (16) (87.50%) (93.75%)
Query: 3' aaguGUUUC-CGGGACGGGGg 5'
||||| |:||||||||
Ref: 5' gaatCAAAGAGTCCTGCCCCt 3'
Energy: -30.049999 kCal/Mol
Scores for this hit:
>rno-miR-326-5p	circRNA_01421|Chr1:98867178_98959245_-	167	-30.05	2 17	46015 46035	16	0.875	0.9375
--
Read Sequence:circRNA_01883|Chr1:123934285_123970510_- (25378 nt)
=-=-=-=-=-=-=-=-=-=-=-=-=-=-=-=-=-=-=-=-=-=-=-=-=-=-=-=-=-=-=-=
Performing Scan: rno-miR-326-5p vs circRNA_01883|Chr1:123934285_123970510_-
=-=-=-=-=-=-=-=-=-=-=-=-=-=-=-=-=-=-=-=-=-=-=-=-=-=-=-=-=-=-=-=
Forward:	Score: 157.000000 Q:2 to 19 R:4603 to 4626 Align Len (21) (66.67%) (80.95%)
Query: 3' aaGUGUUUCC----GGGACGGGGg 5'
|::|:||| |||||||||
Ref: 5' gaCGTAGAGGTGGCCCCTGCCCCt 3'
Energy: -32.650002 kCal/Mol
Scores for this hit:
>rno-miR-326-5p	circRNA_01883|Chr1:123934285_123970510_-	157	-32.65	2 19	4603 4626	21	0.6667	0.8095
--
Read Sequence:circRNA_01884|Chr1:123934298_123970510_- (25365 nt)
=-=-=-=-=-=-=-=-=-=-=-=-=-=-=-=-=-=-=-=-=-=-=-=-=-=-=-=-=-=-=-=
Performing Scan: rno-miR-326-5p vs circRNA_01884|Chr1:123934298_123970510_-
=-=-=-=-=-=-=-=-=-=-=-=-=-=-=-=-=-=-=-=-=-=-=-=-=-=-=-=-=-=-=-=
Forward:	Score: 157.000000 Q:2 to 19 R:4603 to 4626 Align Len (21) (66.67%) (80.95%)
Query: 3' aaGUGUUUCC----GGGACGGGGg 5'
|::|:||| |||||||||
Ref: 5' gaCGTAGAGGTGGCCCCTGCCCCt 3'
Energy: -32.650002 kCal/Mol
Scores for this hit:
>rno-miR-326-5p	circRNA_01884|Chr1:123934298_123970510_-	157	-32.65	2 19	4603 4626	21	0.6667	0.8095
--
Read Sequence:circRNA_01885|Chr1:123936039_123970510_- (23624 nt)
=-=-=-=-=-=-=-=-=-=-=-=-=-=-=-=-=-=-=-=-=-=-=-=-=-=-=-=-=-=-=-=
Performing Scan: rno-miR-326-5p vs circRNA_01885|Chr1:123936039_123970510_-
=-=-=-=-=-=-=-=-=-=-=-=-=-=-=-=-=-=-=-=-=-=-=-=-=-=-=-=-=-=-=-=
Forward:	Score: 157.000000 Q:2 to 19 R:4603 to 4626 Align Len (21) (66.67%) (80.95%)
Query: 3' aaGUGUUUCC----GGGACGGGGg 5'
|::|:||| |||||||||
Ref: 5' gaCGTAGAGGTGGCCCCTGCCCCt 3'
Energy: -32.650002 kCal/Mol
Scores for this hit:
>rno-miR-326-5p	circRNA_01885|Chr1:123936039_123970510_-	157	-32.65	2 19	4603 4626	21	0.6667	0.8095
--
Read Sequence:circRNA_01915|Chr1:125414000_125432358_+ (18359 nt)
=-=-=-=-=-=-=-=-=-=-=-=-=-=-=-=-=-=-=-=-=-=-=-=-=-=-=-=-=-=-=-=
Performing Scan: rno-miR-326-5p vs circRNA_01915|Chr1:125414000_125432358_+
=-=-=-=-=-=-=-=-=-=-=-=-=-=-=-=-=-=-=-=-=-=-=-=-=-=-=-=-=-=-=-=
Forward:	Score: 166.000000 Q:2 to 19 R:7725 to 7744 Align Len (17) (76.47%) (88.24%)
Query: 3' aaGUGUUUCCGGGACGGGGg 5'
||| |||::|||||||
Ref: 5' atCACCTAGGTTCTGCCCCa 3'
Energy: -33.049999 kCal/Mol
Scores for this hit:
>rno-miR-326-5p	circRNA_01915|Chr1:125414000_125432358_+	166	-33.05	2 19	7725 7744	17	0.7647	0.8824
--
Read Sequence:circRNA_02025|Chr1:129142521_129149837_+ (610 nt)
=-=-=-=-=-=-=-=-=-=-=-=-=-=-=-=-=-=-=-=-=-=-=-=-=-=-=-=-=-=-=-=
Performing Scan: rno-miR-326-5p vs circRNA_02025|Chr1:129142521_129149837_+
=-=-=-=-=-=-=-=-=-=-=-=-=-=-=-=-=-=-=-=-=-=-=-=-=-=-=-=-=-=-=-=
Forward:	Score: 165.000000 Q:2 to 19 R:328 to 348 Align Len (18) (72.22%) (94.44%)
Query: 3' aaGUGUUUCC-GGGACGGGGg 5'
::::|||| |||||||||
Ref: 5' ccTGTGAAGGCCCCTGCCCCa 3'
Energy: -30.240000 kCal/Mol
Scores for this hit:
>rno-miR-326-5p	circRNA_02025|Chr1:129142521_129149837_+	165	-30.24	2 19	328 348	18	0.7222	0.9444
--
Read Sequence:circRNA_02119|Chr1:135860270_135860533_- (264 nt)
=-=-=-=-=-=-=-=-=-=-=-=-=-=-=-=-=-=-=-=-=-=-=-=-=-=-=-=-=-=-=-=
Performing Scan: rno-miR-326-5p vs circRNA_02119|Chr1:135860270_135860533_-
=-=-=-=-=-=-=-=-=-=-=-=-=-=-=-=-=-=-=-=-=-=-=-=-=-=-=-=-=-=-=-=
Forward:	Score: 166.000000 Q:2 to 19 R:108 to 127 Align Len (17) (82.35%) (82.35%)
Query: 3' aaGUGUUUCCGGGACGGGGg 5'
| || || |||||||||
Ref: 5' ttCCCACAGTCCCTGCCCCc 3'
Energy: -31.809999 kCal/Mol
Scores for this hit:
>rno-miR-326-5p	circRNA_02119|Chr1:135860270_135860533_-	166	-31.81	2 19	108 127	17	0.8235	0.8235
--
Read Sequence:circRNA_02168|Chr1:140707534_140718666_- (11133 nt)
=-=-=-=-=-=-=-=-=-=-=-=-=-=-=-=-=-=-=-=-=-=-=-=-=-=-=-=-=-=-=-=
Performing Scan: rno-miR-326-5p vs circRNA_02168|Chr1:140707534_140718666_-
=-=-=-=-=-=-=-=-=-=-=-=-=-=-=-=-=-=-=-=-=-=-=-=-=-=-=-=-=-=-=-=
Forward:	Score: 161.000000 Q:2 to 14 R:7697 to 7716 Align Len (12) (91.67%) (100.00%)
Query: 3' aaguguuUCCGGGACGGGGg 5'
:|||||||||||
Ref: 5' atggcctGGGCCCTGCCCCa 3'
Energy: -32.020000 kCal/Mol
Scores for this hit:
>rno-miR-326-5p	circRNA_02168|Chr1:140707534_140718666_-	161	-32.02	2 14	7697 7716	12	0.9167	1
--
Read Sequence:circRNA_02240|Chr1:143321978_143327794_+ (5817 nt)
=-=-=-=-=-=-=-=-=-=-=-=-=-=-=-=-=-=-=-=-=-=-=-=-=-=-=-=-=-=-=-=
Performing Scan: rno-miR-326-5p vs circRNA_02240|Chr1:143321978_143327794_+
=-=-=-=-=-=-=-=-=-=-=-=-=-=-=-=-=-=-=-=-=-=-=-=-=-=-=-=-=-=-=-=
Forward:	Score: 154.000000 Q:2 to 16 R:2434 to 2456 Align Len (17) (76.47%) (82.35%)
Query: 3' aagugUUUCC---GGGACGGGGg 5'
||:|| |||||||||
Ref: 5' tggggAAGGGCAACCCTGCCCCc 3'
Energy: -30.070000 kCal/Mol
Scores for this hit:
>rno-miR-326-5p	circRNA_02240|Chr1:143321978_143327794_+	154	-30.07	2 16	2434 2456	17	0.7647	0.8235
--
Read Sequence:circRNA_02387|Chr1:156228722_156262898_- (34177 nt)
=-=-=-=-=-=-=-=-=-=-=-=-=-=-=-=-=-=-=-=-=-=-=-=-=-=-=-=-=-=-=-=
Performing Scan: rno-miR-326-5p vs circRNA_02387|Chr1:156228722_156262898_-
=-=-=-=-=-=-=-=-=-=-=-=-=-=-=-=-=-=-=-=-=-=-=-=-=-=-=-=-=-=-=-=
Forward:	Score: 162.000000 Q:2 to 19 R:17114 to 17133 Align Len (17) (70.59%) (88.24%)
Query: 3' aaGUGUUUCCGGGACGGGGg 5'
|| :|:||: |||||||
Ref: 5' ttCAAGAGGGTGCTGCCCCc 3'
Energy: -30.799999 kCal/Mol
Scores for this hit:
>rno-miR-326-5p	circRNA_02387|Chr1:156228722_156262898_-	162	-30.8	2 19	17114 17133	17	0.7059	0.8824
--
Read Sequence:circRNA_02769|Chr1:170736475_170768638_+ (32164 nt)
=-=-=-=-=-=-=-=-=-=-=-=-=-=-=-=-=-=-=-=-=-=-=-=-=-=-=-=-=-=-=-=
Performing Scan: rno-miR-326-5p vs circRNA_02769|Chr1:170736475_170768638_+
=-=-=-=-=-=-=-=-=-=-=-=-=-=-=-=-=-=-=-=-=-=-=-=-=-=-=-=-=-=-=-=
Forward:	Score: 169.000000 Q:2 to 19 R:19772 to 19792 Align Len (18) (83.33%) (88.89%)
Query: 3' aaGUGUUUC-CGGGACGGGGg 5'
|| :||| ||||||||||
Ref: 5' aaCAGGAAGTGCCCTGCCCCa 3'
Energy: -33.020000 kCal/Mol
Scores for this hit:
>rno-miR-326-5p	circRNA_02769|Chr1:170736475_170768638_+	169	-33.02	2 19	19772 19792	18	0.8333	0.8889
--
Read Sequence:circRNA_02776|Chr1:173339704_173344444_- (4741 nt)
=-=-=-=-=-=-=-=-=-=-=-=-=-=-=-=-=-=-=-=-=-=-=-=-=-=-=-=-=-=-=-=
Performing Scan: rno-miR-326-5p vs circRNA_02776|Chr1:173339704_173344444_-
=-=-=-=-=-=-=-=-=-=-=-=-=-=-=-=-=-=-=-=-=-=-=-=-=-=-=-=-=-=-=-=
Forward:	Score: 161.000000 Q:2 to 19 R:3252 to 3275 Align Len (21) (71.43%) (80.95%)
Query: 3' aaGUGUUU----CCGGGACGGGGg 5'
:||||| ||:||||||||
Ref: 5' ttTACAAAATATGGTCCTGCCCCt 3'
Energy: -30.809999 kCal/Mol
Scores for this hit:
>rno-miR-326-5p	circRNA_02776|Chr1:173339704_173344444_-	161	-30.81	2 19	3252 3275	21	0.7143	0.8095
--
Read Sequence:circRNA_03312|Chr1:195114473_195207997_- (93525 nt)
=-=-=-=-=-=-=-=-=-=-=-=-=-=-=-=-=-=-=-=-=-=-=-=-=-=-=-=-=-=-=-=
Performing Scan: rno-miR-326-5p vs circRNA_03312|Chr1:195114473_195207997_-
=-=-=-=-=-=-=-=-=-=-=-=-=-=-=-=-=-=-=-=-=-=-=-=-=-=-=-=-=-=-=-=
Forward:	Score: 155.000000 Q:2 to 17 R:81707 to 81727 Align Len (16) (75.00%) (87.50%)
Query: 3' aaguGUUUCC-GGGACGGGGg 5'
||::|| ||||||||
Ref: 5' tatcCAGGGGAGCCTGCCCCt 3'
Energy: -30.219999 kCal/Mol
Scores for this hit:
>rno-miR-326-5p	circRNA_03312|Chr1:195114473_195207997_-	155	-30.22	2 17	81707 81727	16	0.75	0.875
--
Read Sequence:circRNA_00503|Chr1:36380745_36392649_+ (11905 nt)
=-=-=-=-=-=-=-=-=-=-=-=-=-=-=-=-=-=-=-=-=-=-=-=-=-=-=-=-=-=-=-=
Performing Scan: rno-miR-326-3p vs circRNA_00503|Chr1:36380745_36392649_+
=-=-=-=-=-=-=-=-=-=-=-=-=-=-=-=-=-=-=-=-=-=-=-=-=-=-=-=-=-=-=-=
Forward:	Score: 176.000000 Q:2 to 18 R:11236 to 11257 Align Len (17) (94.12%) (94.12%)
Query: 3' ugacCUCCUUC-CCGGGUCUCc 5'
||||||| |||||||||
Ref: 5' ctcaGAGGAAGAGGCCCAGAGg 3'
Energy: -38.200001 kCal/Mol
Scores for this hit:
>rno-miR-326-3p	circRNA_00503|Chr1:36380745_36392649_+	176	-38.2	2 18	11236 11257	17	0.9412	0.9412
Forward:	Score: 173.000000 Q:2 to 18 R:7019 to 7039 Align Len (16) (87.50%) (93.75%)
Query: 3' ugacCUCCUUCCCGGGUCUCc 5'
|: |||||||||||||
Ref: 5' ggctGGTGAAGGGCCCAGAGt 3'
Energy: -36.270000 kCal/Mol
Scores for this hit:
>rno-miR-326-3p	circRNA_00503|Chr1:36380745_36392649_+	173	-36.27	2 18	7019 7039	16	0.875	0.9375
--
Read Sequence:circRNA_00766|Chr1:47540945_47597482_+ (56538 nt)
=-=-=-=-=-=-=-=-=-=-=-=-=-=-=-=-=-=-=-=-=-=-=-=-=-=-=-=-=-=-=-=
Performing Scan: rno-miR-326-3p vs circRNA_00766|Chr1:47540945_47597482_+
=-=-=-=-=-=-=-=-=-=-=-=-=-=-=-=-=-=-=-=-=-=-=-=-=-=-=-=-=-=-=-=
Forward:	Score: 155.000000 Q:2 to 18 R:52658 to 52677 Align Len (16) (81.25%) (81.25%)
Query: 3' ugacCUCCUUCCCGGGUCUCc 5'
| |||| | |||||||
Ref: 5' aactGTGGAA-GCCCCAGAGg 3'
Energy: -30.500000 kCal/Mol
Scores for this hit:
>rno-miR-326-3p	circRNA_00766|Chr1:47540945_47597482_+	155	-30.5	2 18	52658 52677	16	0.8125	0.8125
--
Read Sequence:circRNA_00767|Chr1:47557660_47597482_+ (39823 nt)
=-=-=-=-=-=-=-=-=-=-=-=-=-=-=-=-=-=-=-=-=-=-=-=-=-=-=-=-=-=-=-=
Performing Scan: rno-miR-326-3p vs circRNA_00767|Chr1:47557660_47597482_+
=-=-=-=-=-=-=-=-=-=-=-=-=-=-=-=-=-=-=-=-=-=-=-=-=-=-=-=-=-=-=-=
Forward:	Score: 155.000000 Q:2 to 18 R:35943 to 35962 Align Len (16) (81.25%) (81.25%)
Query: 3' ugacCUCCUUCCCGGGUCUCc 5'
| |||| | |||||||
Ref: 5' aactGTGGAA-GCCCCAGAGg 3'
Energy: -30.500000 kCal/Mol
Scores for this hit:
>rno-miR-326-3p	circRNA_00767|Chr1:47557660_47597482_+	155	-30.5	2 18	35943 35962	16	0.8125	0.8125
--
Read Sequence:circRNA_00768|Chr1:47563331_47597482_+ (34152 nt)
=-=-=-=-=-=-=-=-=-=-=-=-=-=-=-=-=-=-=-=-=-=-=-=-=-=-=-=-=-=-=-=
Performing Scan: rno-miR-326-3p vs circRNA_00768|Chr1:47563331_47597482_+
=-=-=-=-=-=-=-=-=-=-=-=-=-=-=-=-=-=-=-=-=-=-=-=-=-=-=-=-=-=-=-=
Forward:	Score: 155.000000 Q:2 to 18 R:30272 to 30291 Align Len (16) (81.25%) (81.25%)
Query: 3' ugacCUCCUUCCCGGGUCUCc 5'
| |||| | |||||||
Ref: 5' aactGTGGAA-GCCCCAGAGg 3'
Energy: -30.500000 kCal/Mol
Scores for this hit:
>rno-miR-326-3p	circRNA_00768|Chr1:47563331_47597482_+	155	-30.5	2 18	30272 30291	16	0.8125	0.8125
--
Read Sequence:circRNA_00948|Chr1:63778610_63845185_+ (65202 nt)
=-=-=-=-=-=-=-=-=-=-=-=-=-=-=-=-=-=-=-=-=-=-=-=-=-=-=-=-=-=-=-=
Performing Scan: rno-miR-326-3p vs circRNA_00948|Chr1:63778610_63845185_+
=-=-=-=-=-=-=-=-=-=-=-=-=-=-=-=-=-=-=-=-=-=-=-=-=-=-=-=-=-=-=-=
Forward:	Score: 187.000000 Q:2 to 20 R:64441 to 64461 Align Len (18) (94.44%) (94.44%)
Query: 3' ugACCUCCUUCCCGGGUCUCc 5'
|||||||||| |||||||
Ref: 5' ccTGGAGGAAGGACCCAGAGt 3'
Energy: -38.529999 kCal/Mol
Scores for this hit:
>rno-miR-326-3p	circRNA_00948|Chr1:63778610_63845185_+	187	-38.53	2 20	64441 64461	18	0.9444	0.9444
--
Read Sequence:circRNA_00950|Chr1:63842808_63920657_+ (73780 nt)
=-=-=-=-=-=-=-=-=-=-=-=-=-=-=-=-=-=-=-=-=-=-=-=-=-=-=-=-=-=-=-=
Performing Scan: rno-miR-326-3p vs circRNA_00950|Chr1:63842808_63920657_+
=-=-=-=-=-=-=-=-=-=-=-=-=-=-=-=-=-=-=-=-=-=-=-=-=-=-=-=-=-=-=-=
Forward:	Score: 187.000000 Q:2 to 20 R:421 to 441 Align Len (18) (94.44%) (94.44%)
Query: 3' ugACCUCCUUCCCGGGUCUCc 5'
|||||||||| |||||||
Ref: 5' ccTGGAGGAAGGACCCAGAGt 3'
Energy: -38.529999 kCal/Mol
Scores for this hit:
>rno-miR-326-3p	circRNA_00950|Chr1:63842808_63920657_+	187	-38.53	2 20	421 441	18	0.9444	0.9444
--
Read Sequence:circRNA_01070|Chr1:78044902_78047483_+ (347 nt)
=-=-=-=-=-=-=-=-=-=-=-=-=-=-=-=-=-=-=-=-=-=-=-=-=-=-=-=-=-=-=-=
Performing Scan: rno-miR-326-3p vs circRNA_01070|Chr1:78044902_78047483_+
=-=-=-=-=-=-=-=-=-=-=-=-=-=-=-=-=-=-=-=-=-=-=-=-=-=-=-=-=-=-=-=
Forward:	Score: 177.000000 Q:2 to 19 R:148 to 169 Align Len (18) (88.89%) (94.44%)
Query: 3' ugaCCUCCUUC-CCGGGUCUCc 5'
||||||:| |||||||||
Ref: 5' agaGGAGGAGGAGGCCCAGAGg 3'
Energy: -41.599998 kCal/Mol
Scores for this hit:
>rno-miR-326-3p	circRNA_01070|Chr1:78044902_78047483_+	177	-41.6	2 19	148 169	18	0.8889	0.9444
--
Read Sequence:circRNA_01071|Chr1:78044902_78053588_+ (784 nt)
=-=-=-=-=-=-=-=-=-=-=-=-=-=-=-=-=-=-=-=-=-=-=-=-=-=-=-=-=-=-=-=
Performing Scan: rno-miR-326-3p vs circRNA_01071|Chr1:78044902_78053588_+
=-=-=-=-=-=-=-=-=-=-=-=-=-=-=-=-=-=-=-=-=-=-=-=-=-=-=-=-=-=-=-=
Forward:	Score: 177.000000 Q:2 to 19 R:148 to 169 Align Len (18) (88.89%) (94.44%)
Query: 3' ugaCCUCCUUC-CCGGGUCUCc 5'
||||||:| |||||||||
Ref: 5' agaGGAGGAGGAGGCCCAGAGg 3'
Energy: -41.599998 kCal/Mol
Scores for this hit:
>rno-miR-326-3p	circRNA_01071|Chr1:78044902_78053588_+	177	-41.6	2 19	148 169	18	0.8889	0.9444
--
Read Sequence:circRNA_01072|Chr1:78046973_78047483_+ (225 nt)
=-=-=-=-=-=-=-=-=-=-=-=-=-=-=-=-=-=-=-=-=-=-=-=-=-=-=-=-=-=-=-=
Performing Scan: rno-miR-326-3p vs circRNA_01072|Chr1:78046973_78047483_+
=-=-=-=-=-=-=-=-=-=-=-=-=-=-=-=-=-=-=-=-=-=-=-=-=-=-=-=-=-=-=-=
Forward:	Score: 177.000000 Q:2 to 19 R:26 to 47 Align Len (18) (88.89%) (94.44%)
Query: 3' ugaCCUCCUUC-CCGGGUCUCc 5'
||||||:| |||||||||
Ref: 5' agaGGAGGAGGAGGCCCAGAGg 3'
Energy: -41.599998 kCal/Mol
Scores for this hit:
>rno-miR-326-3p	circRNA_01072|Chr1:78046973_78047483_+	177	-41.6	2 19	26 47	18	0.8889	0.9444
--
Read Sequence:circRNA_01097|Chr1:78775746_78776058_+ (232 nt)
=-=-=-=-=-=-=-=-=-=-=-=-=-=-=-=-=-=-=-=-=-=-=-=-=-=-=-=-=-=-=-=
Performing Scan: rno-miR-326-3p vs circRNA_01097|Chr1:78775746_78776058_+
=-=-=-=-=-=-=-=-=-=-=-=-=-=-=-=-=-=-=-=-=-=-=-=-=-=-=-=-=-=-=-=
Forward:	Score: 174.000000 Q:2 to 19 R:213 to 232 Align Len (17) (88.24%) (88.24%)
Query: 3' ugaCCUCCUUCCCGGGUCUCc 5'
||||| | |||||||||
Ref: 5' gagGGAGGCAAGGCCCAGAG- 3'
Energy: -30.100000 kCal/Mol
Scores for this hit:
>rno-miR-326-3p	circRNA_01097|Chr1:78775746_78776058_+	174	-30.1	2 19	213 232	17	0.8824	0.8824
--
Read Sequence:circRNA_01173|Chr1:82155654_82156692_+ (533 nt)
=-=-=-=-=-=-=-=-=-=-=-=-=-=-=-=-=-=-=-=-=-=-=-=-=-=-=-=-=-=-=-=
Performing Scan: rno-miR-326-3p vs circRNA_01173|Chr1:82155654_82156692_+
=-=-=-=-=-=-=-=-=-=-=-=-=-=-=-=-=-=-=-=-=-=-=-=-=-=-=-=-=-=-=-=
Forward:	Score: 164.000000 Q:2 to 17 R:505 to 525 Align Len (15) (80.00%) (93.33%)
Query: 3' ugaccUCCUUCCCGGGUCUCc 5'
:||:||| |||||||
Ref: 5' gctctGGGGAGGACCCAGAGg 3'
Energy: -34.020000 kCal/Mol
Scores for this hit:
>rno-miR-326-3p	circRNA_01173|Chr1:82155654_82156692_+	164	-34.02	2 17	505 525	15	0.8	0.9333
--
Read Sequence:circRNA_01383|Chr1:94018527_94093275_- (9087 nt)
=-=-=-=-=-=-=-=-=-=-=-=-=-=-=-=-=-=-=-=-=-=-=-=-=-=-=-=-=-=-=-=
Performing Scan: rno-miR-326-3p vs circRNA_01383|Chr1:94018527_94093275_-
=-=-=-=-=-=-=-=-=-=-=-=-=-=-=-=-=-=-=-=-=-=-=-=-=-=-=-=-=-=-=-=
Forward:	Score: 154.000000 Q:2 to 19 R:6017 to 6037 Align Len (17) (70.59%) (76.47%)
Query: 3' ugaCCUCCUUCCCGGGUCUCc 5'
|| | : |||||||||
Ref: 5' cgaGGTGCTGAGGCCCAGAGg 3'
Energy: -30.250000 kCal/Mol
Scores for this hit:
>rno-miR-326-3p	circRNA_01383|Chr1:94018527_94093275_-	154	-30.25	2 19	6017 6037	17	0.7059	0.7647
--
Read Sequence:circRNA_01391|Chr1:94296134_94328248_- (32115 nt)
=-=-=-=-=-=-=-=-=-=-=-=-=-=-=-=-=-=-=-=-=-=-=-=-=-=-=-=-=-=-=-=
Performing Scan: rno-miR-326-3p vs circRNA_01391|Chr1:94296134_94328248_-
=-=-=-=-=-=-=-=-=-=-=-=-=-=-=-=-=-=-=-=-=-=-=-=-=-=-=-=-=-=-=-=
Forward:	Score: 173.000000 Q:2 to 19 R:29752 to 29773 Align Len (18) (88.89%) (88.89%)
Query: 3' ugaCCUCCU-UCCCGGGUCUCc 5'
|||||| ||||||||||
Ref: 5' tggGGAGGACTGGGCCCAGAGa 3'
Energy: -35.310001 kCal/Mol
Scores for this hit:
>rno-miR-326-3p	circRNA_01391|Chr1:94296134_94328248_-	173	-35.31	2 19	29752 29773	18	0.8889	0.8889
--
Read Sequence:circRNA_01404|Chr1:94674787_94719816_+ (45030 nt)
=-=-=-=-=-=-=-=-=-=-=-=-=-=-=-=-=-=-=-=-=-=-=-=-=-=-=-=-=-=-=-=
Performing Scan: rno-miR-326-3p vs circRNA_01404|Chr1:94674787_94719816_+
=-=-=-=-=-=-=-=-=-=-=-=-=-=-=-=-=-=-=-=-=-=-=-=-=-=-=-=-=-=-=-=
Forward:	Score: 160.000000 Q:2 to 17 R:31951 to 31971 Align Len (15) (80.00%) (86.67%)
Query: 3' ugaccUCCUUCCCGGGUCUCc 5'
:| |||| |||||||
Ref: 5' aatctGGCAAGGTCCCAGAGg 3'
Energy: -30.059999 kCal/Mol
Scores for this hit:
>rno-miR-326-3p	circRNA_01404|Chr1:94674787_94719816_+	160	-30.06	2 17	31951 31971	15	0.8	0.8667
--
Read Sequence:circRNA_01481|Chr1:102561239_102660697_- (53761 nt)
=-=-=-=-=-=-=-=-=-=-=-=-=-=-=-=-=-=-=-=-=-=-=-=-=-=-=-=-=-=-=-=
Performing Scan: rno-miR-326-3p vs circRNA_01481|Chr1:102561239_102660697_-
=-=-=-=-=-=-=-=-=-=-=-=-=-=-=-=-=-=-=-=-=-=-=-=-=-=-=-=-=-=-=-=
Forward:	Score: 167.000000 Q:2 to 20 R:38464 to 38484 Align Len (18) (77.78%) (83.33%)
Query: 3' ugACCUCCUUCCCGGGUCUCc 5'
| | ||:|| ||||||||
Ref: 5' ctTTGTGGGAGTGCCCAGAGg 3'
Energy: -30.580000 kCal/Mol
Scores for this hit:
>rno-miR-326-3p	circRNA_01481|Chr1:102561239_102660697_-	167	-30.58	2 20	38464 38484	18	0.7778	0.8333
--
Read Sequence:circRNA_01780|Chr1:120860173_120955517_- (95345 nt)
=-=-=-=-=-=-=-=-=-=-=-=-=-=-=-=-=-=-=-=-=-=-=-=-=-=-=-=-=-=-=-=
Performing Scan: rno-miR-326-3p vs circRNA_01780|Chr1:120860173_120955517_-
=-=-=-=-=-=-=-=-=-=-=-=-=-=-=-=-=-=-=-=-=-=-=-=-=-=-=-=-=-=-=-=
Forward:	Score: 165.000000 Q:2 to 19 R:4924 to 4945 Align Len (18) (83.33%) (83.33%)
Query: 3' ugaCCUCCU-UCCCGGGUCUCc 5'
|||| | | |||||||||
Ref: 5' ccaGGAGAACATGGCCCAGAGg 3'
Energy: -30.190001 kCal/Mol
Scores for this hit:
>rno-miR-326-3p	circRNA_01780|Chr1:120860173_120955517_-	165	-30.19	2 19	4924 4945	18	0.8333	0.8333
--
Read Sequence:circRNA_01781|Chr1:120860173_120956208_- (96036 nt)
=-=-=-=-=-=-=-=-=-=-=-=-=-=-=-=-=-=-=-=-=-=-=-=-=-=-=-=-=-=-=-=
Performing Scan: rno-miR-326-3p vs circRNA_01781|Chr1:120860173_120956208_-
=-=-=-=-=-=-=-=-=-=-=-=-=-=-=-=-=-=-=-=-=-=-=-=-=-=-=-=-=-=-=-=
Forward:	Score: 165.000000 Q:2 to 19 R:5615 to 5636 Align Len (18) (83.33%) (83.33%)
Query: 3' ugaCCUCCU-UCCCGGGUCUCc 5'
|||| | | |||||||||
Ref: 5' ccaGGAGAACATGGCCCAGAGg 3'
Energy: -30.190001 kCal/Mol
Scores for this hit:
>rno-miR-326-3p	circRNA_01781|Chr1:120860173_120956208_-	165	-30.19	2 19	5615 5636	18	0.8333	0.8333
--
Read Sequence:circRNA_01788|Chr1:120893965_120951785_- (57821 nt)
=-=-=-=-=-=-=-=-=-=-=-=-=-=-=-=-=-=-=-=-=-=-=-=-=-=-=-=-=-=-=-=
Performing Scan: rno-miR-326-3p vs circRNA_01788|Chr1:120893965_120951785_-
=-=-=-=-=-=-=-=-=-=-=-=-=-=-=-=-=-=-=-=-=-=-=-=-=-=-=-=-=-=-=-=
Forward:	Score: 165.000000 Q:2 to 19 R:1192 to 1213 Align Len (18) (83.33%) (83.33%)
Query: 3' ugaCCUCCU-UCCCGGGUCUCc 5'
|||| | | |||||||||
Ref: 5' ccaGGAGAACATGGCCCAGAGg 3'
Energy: -30.190001 kCal/Mol
Scores for this hit:
>rno-miR-326-3p	circRNA_01788|Chr1:120893965_120951785_-	165	-30.19	2 19	1192 1213	18	0.8333	0.8333
--
Read Sequence:circRNA_01789|Chr1:120893965_120955517_- (61553 nt)
=-=-=-=-=-=-=-=-=-=-=-=-=-=-=-=-=-=-=-=-=-=-=-=-=-=-=-=-=-=-=-=
Performing Scan: rno-miR-326-3p vs circRNA_01789|Chr1:120893965_120955517_-
=-=-=-=-=-=-=-=-=-=-=-=-=-=-=-=-=-=-=-=-=-=-=-=-=-=-=-=-=-=-=-=
Forward:	Score: 165.000000 Q:2 to 19 R:4924 to 4945 Align Len (18) (83.33%) (83.33%)
Query: 3' ugaCCUCCU-UCCCGGGUCUCc 5'
|||| | | |||||||||
Ref: 5' ccaGGAGAACATGGCCCAGAGg 3'
Energy: -30.190001 kCal/Mol
Scores for this hit:
>rno-miR-326-3p	circRNA_01789|Chr1:120893965_120955517_-	165	-30.19	2 19	4924 4945	18	0.8333	0.8333
--
Read Sequence:circRNA_01790|Chr1:120893965_120956208_- (62244 nt)
=-=-=-=-=-=-=-=-=-=-=-=-=-=-=-=-=-=-=-=-=-=-=-=-=-=-=-=-=-=-=-=
Performing Scan: rno-miR-326-3p vs circRNA_01790|Chr1:120893965_120956208_-
=-=-=-=-=-=-=-=-=-=-=-=-=-=-=-=-=-=-=-=-=-=-=-=-=-=-=-=-=-=-=-=
Forward:	Score: 165.000000 Q:2 to 19 R:5615 to 5636 Align Len (18) (83.33%) (83.33%)
Query: 3' ugaCCUCCU-UCCCGGGUCUCc 5'
|||| | | |||||||||
Ref: 5' ccaGGAGAACATGGCCCAGAGg 3'
Energy: -30.190001 kCal/Mol
Scores for this hit:
>rno-miR-326-3p	circRNA_01790|Chr1:120893965_120956208_-	165	-30.19	2 19	5615 5636	18	0.8333	0.8333
--
Read Sequence:circRNA_01791|Chr1:120893965_120977370_- (83406 nt)
=-=-=-=-=-=-=-=-=-=-=-=-=-=-=-=-=-=-=-=-=-=-=-=-=-=-=-=-=-=-=-=
Performing Scan: rno-miR-326-3p vs circRNA_01791|Chr1:120893965_120977370_-
=-=-=-=-=-=-=-=-=-=-=-=-=-=-=-=-=-=-=-=-=-=-=-=-=-=-=-=-=-=-=-=
Forward:	Score: 165.000000 Q:2 to 19 R:26777 to 26798 Align Len (18) (83.33%) (83.33%)
Query: 3' ugaCCUCCU-UCCCGGGUCUCc 5'
|||| | | |||||||||
Ref: 5' ccaGGAGAACATGGCCCAGAGg 3'
Energy: -30.190001 kCal/Mol
Scores for this hit:
>rno-miR-326-3p	circRNA_01791|Chr1:120893965_120977370_-	165	-30.19	2 19	26777 26798	18	0.8333	0.8333
Forward:	Score: 163.000000 Q:2 to 20 R:18391 to 18408 Align Len (18) (83.33%) (83.33%)
Query: 3' ugACCUCCUUCCCGGGUCUCc 5'
|||||||| |||||||
Ref: 5' gtTGGAGGAA---CCCAGAGg 3'
Energy: -32.529999 kCal/Mol
Scores for this hit:
>rno-miR-326-3p	circRNA_01791|Chr1:120893965_120977370_-	163	-32.53	2 20	18391 18408	18	0.8333	0.8333
--
Read Sequence:circRNA_01796|Chr1:120895187_120951785_- (56599 nt)
=-=-=-=-=-=-=-=-=-=-=-=-=-=-=-=-=-=-=-=-=-=-=-=-=-=-=-=-=-=-=-=
Performing Scan: rno-miR-326-3p vs circRNA_01796|Chr1:120895187_120951785_-
=-=-=-=-=-=-=-=-=-=-=-=-=-=-=-=-=-=-=-=-=-=-=-=-=-=-=-=-=-=-=-=
Forward:	Score: 165.000000 Q:2 to 19 R:1192 to 1213 Align Len (18) (83.33%) (83.33%)
Query: 3' ugaCCUCCU-UCCCGGGUCUCc 5'
|||| | | |||||||||
Ref: 5' ccaGGAGAACATGGCCCAGAGg 3'
Energy: -30.190001 kCal/Mol
Scores for this hit:
>rno-miR-326-3p	circRNA_01796|Chr1:120895187_120951785_-	165	-30.19	2 19	1192 1213	18	0.8333	0.8333
--
Read Sequence:circRNA_01797|Chr1:120895187_120955517_- (60331 nt)
=-=-=-=-=-=-=-=-=-=-=-=-=-=-=-=-=-=-=-=-=-=-=-=-=-=-=-=-=-=-=-=
Performing Scan: rno-miR-326-3p vs circRNA_01797|Chr1:120895187_120955517_-
=-=-=-=-=-=-=-=-=-=-=-=-=-=-=-=-=-=-=-=-=-=-=-=-=-=-=-=-=-=-=-=
Forward:	Score: 165.000000 Q:2 to 19 R:4924 to 4945 Align Len (18) (83.33%) (83.33%)
Query: 3' ugaCCUCCU-UCCCGGGUCUCc 5'
|||| | | |||||||||
Ref: 5' ccaGGAGAACATGGCCCAGAGg 3'
Energy: -30.190001 kCal/Mol
Scores for this hit:
>rno-miR-326-3p	circRNA_01797|Chr1:120895187_120955517_-	165	-30.19	2 19	4924 4945	18	0.8333	0.8333
--
Read Sequence:circRNA_01798|Chr1:120895187_120956208_- (61022 nt)
=-=-=-=-=-=-=-=-=-=-=-=-=-=-=-=-=-=-=-=-=-=-=-=-=-=-=-=-=-=-=-=
Performing Scan: rno-miR-326-3p vs circRNA_01798|Chr1:120895187_120956208_-
=-=-=-=-=-=-=-=-=-=-=-=-=-=-=-=-=-=-=-=-=-=-=-=-=-=-=-=-=-=-=-=
Forward:	Score: 165.000000 Q:2 to 19 R:5615 to 5636 Align Len (18) (83.33%) (83.33%)
Query: 3' ugaCCUCCU-UCCCGGGUCUCc 5'
|||| | | |||||||||
Ref: 5' ccaGGAGAACATGGCCCAGAGg 3'
Energy: -30.190001 kCal/Mol
Scores for this hit:
>rno-miR-326-3p	circRNA_01798|Chr1:120895187_120956208_-	165	-30.19	2 19	5615 5636	18	0.8333	0.8333
--
Read Sequence:circRNA_01801|Chr1:120902818_120955517_- (52700 nt)
=-=-=-=-=-=-=-=-=-=-=-=-=-=-=-=-=-=-=-=-=-=-=-=-=-=-=-=-=-=-=-=
Performing Scan: rno-miR-326-3p vs circRNA_01801|Chr1:120902818_120955517_-
=-=-=-=-=-=-=-=-=-=-=-=-=-=-=-=-=-=-=-=-=-=-=-=-=-=-=-=-=-=-=-=
Forward:	Score: 165.000000 Q:2 to 19 R:4924 to 4945 Align Len (18) (83.33%) (83.33%)
Query: 3' ugaCCUCCU-UCCCGGGUCUCc 5'
|||| | | |||||||||
Ref: 5' ccaGGAGAACATGGCCCAGAGg 3'
Energy: -30.190001 kCal/Mol
Scores for this hit:
>rno-miR-326-3p	circRNA_01801|Chr1:120902818_120955517_-	165	-30.19	2 19	4924 4945	18	0.8333	0.8333
--
Read Sequence:circRNA_01802|Chr1:120902818_120956208_- (53391 nt)
=-=-=-=-=-=-=-=-=-=-=-=-=-=-=-=-=-=-=-=-=-=-=-=-=-=-=-=-=-=-=-=
Performing Scan: rno-miR-326-3p vs circRNA_01802|Chr1:120902818_120956208_-
=-=-=-=-=-=-=-=-=-=-=-=-=-=-=-=-=-=-=-=-=-=-=-=-=-=-=-=-=-=-=-=
Forward:	Score: 165.000000 Q:2 to 19 R:5615 to 5636 Align Len (18) (83.33%) (83.33%)
Query: 3' ugaCCUCCU-UCCCGGGUCUCc 5'
|||| | | |||||||||
Ref: 5' ccaGGAGAACATGGCCCAGAGg 3'
Energy: -30.190001 kCal/Mol
Scores for this hit:
>rno-miR-326-3p	circRNA_01802|Chr1:120902818_120956208_-	165	-30.19	2 19	5615 5636	18	0.8333	0.8333
--
Read Sequence:circRNA_01805|Chr1:120918805_120951785_- (32981 nt)
=-=-=-=-=-=-=-=-=-=-=-=-=-=-=-=-=-=-=-=-=-=-=-=-=-=-=-=-=-=-=-=
Performing Scan: rno-miR-326-3p vs circRNA_01805|Chr1:120918805_120951785_-
=-=-=-=-=-=-=-=-=-=-=-=-=-=-=-=-=-=-=-=-=-=-=-=-=-=-=-=-=-=-=-=
Forward:	Score: 165.000000 Q:2 to 19 R:1192 to 1213 Align Len (18) (83.33%) (83.33%)
Query: 3' ugaCCUCCU-UCCCGGGUCUCc 5'
|||| | | |||||||||
Ref: 5' ccaGGAGAACATGGCCCAGAGg 3'
Energy: -30.190001 kCal/Mol
Scores for this hit:
>rno-miR-326-3p	circRNA_01805|Chr1:120918805_120951785_-	165	-30.19	2 19	1192 1213	18	0.8333	0.8333
--
Read Sequence:circRNA_01806|Chr1:120918805_120956208_- (37404 nt)
=-=-=-=-=-=-=-=-=-=-=-=-=-=-=-=-=-=-=-=-=-=-=-=-=-=-=-=-=-=-=-=
Performing Scan: rno-miR-326-3p vs circRNA_01806|Chr1:120918805_120956208_-
=-=-=-=-=-=-=-=-=-=-=-=-=-=-=-=-=-=-=-=-=-=-=-=-=-=-=-=-=-=-=-=
Forward:	Score: 165.000000 Q:2 to 19 R:5615 to 5636 Align Len (18) (83.33%) (83.33%)
Query: 3' ugaCCUCCU-UCCCGGGUCUCc 5'
|||| | | |||||||||
Ref: 5' ccaGGAGAACATGGCCCAGAGg 3'
Energy: -30.190001 kCal/Mol
Scores for this hit:
>rno-miR-326-3p	circRNA_01806|Chr1:120918805_120956208_-	165	-30.19	2 19	5615 5636	18	0.8333	0.8333
--
Read Sequence:circRNA_01809|Chr1:120925910_120955517_- (29608 nt)
=-=-=-=-=-=-=-=-=-=-=-=-=-=-=-=-=-=-=-=-=-=-=-=-=-=-=-=-=-=-=-=
Performing Scan: rno-miR-326-3p vs circRNA_01809|Chr1:120925910_120955517_-
=-=-=-=-=-=-=-=-=-=-=-=-=-=-=-=-=-=-=-=-=-=-=-=-=-=-=-=-=-=-=-=
Forward:	Score: 165.000000 Q:2 to 19 R:4924 to 4945 Align Len (18) (83.33%) (83.33%)
Query: 3' ugaCCUCCU-UCCCGGGUCUCc 5'
|||| | | |||||||||
Ref: 5' ccaGGAGAACATGGCCCAGAGg 3'
Energy: -30.190001 kCal/Mol
Scores for this hit:
>rno-miR-326-3p	circRNA_01809|Chr1:120925910_120955517_-	165	-30.19	2 19	4924 4945	18	0.8333	0.8333
--
Read Sequence:circRNA_01810|Chr1:120925910_120956208_- (30299 nt)
=-=-=-=-=-=-=-=-=-=-=-=-=-=-=-=-=-=-=-=-=-=-=-=-=-=-=-=-=-=-=-=
Performing Scan: rno-miR-326-3p vs circRNA_01810|Chr1:120925910_120956208_-
=-=-=-=-=-=-=-=-=-=-=-=-=-=-=-=-=-=-=-=-=-=-=-=-=-=-=-=-=-=-=-=
Forward:	Score: 165.000000 Q:2 to 19 R:5615 to 5636 Align Len (18) (83.33%) (83.33%)
Query: 3' ugaCCUCCU-UCCCGGGUCUCc 5'
|||| | | |||||||||
Ref: 5' ccaGGAGAACATGGCCCAGAGg 3'
Energy: -30.190001 kCal/Mol
Scores for this hit:
>rno-miR-326-3p	circRNA_01810|Chr1:120925910_120956208_-	165	-30.19	2 19	5615 5636	18	0.8333	0.8333
--
Read Sequence:circRNA_01811|Chr1:120935229_120956208_- (20980 nt)
=-=-=-=-=-=-=-=-=-=-=-=-=-=-=-=-=-=-=-=-=-=-=-=-=-=-=-=-=-=-=-=
Performing Scan: rno-miR-326-3p vs circRNA_01811|Chr1:120935229_120956208_-
=-=-=-=-=-=-=-=-=-=-=-=-=-=-=-=-=-=-=-=-=-=-=-=-=-=-=-=-=-=-=-=
Forward:	Score: 165.000000 Q:2 to 19 R:5615 to 5636 Align Len (18) (83.33%) (83.33%)
Query: 3' ugaCCUCCU-UCCCGGGUCUCc 5'
|||| | | |||||||||
Ref: 5' ccaGGAGAACATGGCCCAGAGg 3'
Energy: -30.190001 kCal/Mol
Scores for this hit:
>rno-miR-326-3p	circRNA_01811|Chr1:120935229_120956208_-	165	-30.19	2 19	5615 5636	18	0.8333	0.8333
--
Read Sequence:circRNA_01813|Chr1:120951677_121017638_- (65962 nt)
=-=-=-=-=-=-=-=-=-=-=-=-=-=-=-=-=-=-=-=-=-=-=-=-=-=-=-=-=-=-=-=
Performing Scan: rno-miR-326-3p vs circRNA_01813|Chr1:120951677_121017638_-
=-=-=-=-=-=-=-=-=-=-=-=-=-=-=-=-=-=-=-=-=-=-=-=-=-=-=-=-=-=-=-=
Forward:	Score: 165.000000 Q:2 to 19 R:5862 to 5883 Align Len (18) (83.33%) (83.33%)
Query: 3' ugaCCUCCU-UCCCGGGUCUCc 5'
|||| | | |||||||||
Ref: 5' acaGGAGAACATGGCCCAGAGg 3'
Energy: -30.190001 kCal/Mol
Scores for this hit:
>rno-miR-326-3p	circRNA_01813|Chr1:120951677_121017638_-	165	-30.19	2 19	5862 5883	18	0.8333	0.8333
Forward:	Score: 163.000000 Q:2 to 20 R:58659 to 58676 Align Len (18) (83.33%) (83.33%)
Query: 3' ugACCUCCUUCCCGGGUCUCc 5'
|||||||| |||||||
Ref: 5' gtTGGAGGAA---CCCAGAGg 3'
Energy: -32.529999 kCal/Mol
Scores for this hit:
>rno-miR-326-3p	circRNA_01813|Chr1:120951677_121017638_-	163	-32.53	2 20	58659 58676	18	0.8333	0.8333
--
Read Sequence:circRNA_01814|Chr1:120951677_121018724_- (67048 nt)
=-=-=-=-=-=-=-=-=-=-=-=-=-=-=-=-=-=-=-=-=-=-=-=-=-=-=-=-=-=-=-=
Performing Scan: rno-miR-326-3p vs circRNA_01814|Chr1:120951677_121018724_-
=-=-=-=-=-=-=-=-=-=-=-=-=-=-=-=-=-=-=-=-=-=-=-=-=-=-=-=-=-=-=-=
Forward:	Score: 165.000000 Q:2 to 19 R:6948 to 6969 Align Len (18) (83.33%) (83.33%)
Query: 3' ugaCCUCCU-UCCCGGGUCUCc 5'
|||| | | |||||||||
Ref: 5' acaGGAGAACATGGCCCAGAGg 3'
Energy: -30.190001 kCal/Mol
Scores for this hit:
>rno-miR-326-3p	circRNA_01814|Chr1:120951677_121018724_-	165	-30.19	2 19	6948 6969	18	0.8333	0.8333
Forward:	Score: 163.000000 Q:2 to 20 R:59745 to 59762 Align Len (18) (83.33%) (83.33%)
Query: 3' ugACCUCCUUCCCGGGUCUCc 5'
|||||||| |||||||
Ref: 5' gtTGGAGGAA---CCCAGAGg 3'
Energy: -32.529999 kCal/Mol
Scores for this hit:
>rno-miR-326-3p	circRNA_01814|Chr1:120951677_121018724_-	163	-32.53	2 20	59745 59762	18	0.8333	0.8333
--
Read Sequence:circRNA_01815|Chr1:121010173_121018724_- (8552 nt)
=-=-=-=-=-=-=-=-=-=-=-=-=-=-=-=-=-=-=-=-=-=-=-=-=-=-=-=-=-=-=-=
Performing Scan: rno-miR-326-3p vs circRNA_01815|Chr1:121010173_121018724_-
=-=-=-=-=-=-=-=-=-=-=-=-=-=-=-=-=-=-=-=-=-=-=-=-=-=-=-=-=-=-=-=
Forward:	Score: 165.000000 Q:2 to 19 R:6948 to 6969 Align Len (18) (83.33%) (83.33%)
Query: 3' ugaCCUCCU-UCCCGGGUCUCc 5'
|||| | | |||||||||
Ref: 5' acaGGAGAACATGGCCCAGAGg 3'
Energy: -30.190001 kCal/Mol
Scores for this hit:
>rno-miR-326-3p	circRNA_01815|Chr1:121010173_121018724_-	165	-30.19	2 19	6948 6969	18	0.8333	0.8333
--
Read Sequence:circRNA_01889|Chr1:124208063_124300117_- (92055 nt)
=-=-=-=-=-=-=-=-=-=-=-=-=-=-=-=-=-=-=-=-=-=-=-=-=-=-=-=-=-=-=-=
Performing Scan: rno-miR-326-3p vs circRNA_01889|Chr1:124208063_124300117_-
=-=-=-=-=-=-=-=-=-=-=-=-=-=-=-=-=-=-=-=-=-=-=-=-=-=-=-=-=-=-=-=
Forward:	Score: 175.000000 Q:2 to 20 R:78670 to 78690 Align Len (18) (83.33%) (88.89%)
Query: 3' ugACCUCCUUCCCGGGUCUCc 5'
| |:|||||| |||||||
Ref: 5' gaTTGGGGAAGGCCCCAGAGg 3'
Energy: -37.880001 kCal/Mol
Scores for this hit:
>rno-miR-326-3p	circRNA_01889|Chr1:124208063_124300117_-	175	-37.88	2 20	78670 78690	18	0.8333	0.8889
Forward:	Score: 173.000000 Q:2 to 19 R:57183 to 57204 Align Len (18) (88.89%) (88.89%)
Query: 3' ugaCCUC-CUUCCCGGGUCUCc 5'
|||| ||||||||||||
Ref: 5' gagGGAGCTAAGGGCCCAGAGc 3'
Energy: -32.869999 kCal/Mol
Scores for this hit:
>rno-miR-326-3p	circRNA_01889|Chr1:124208063_124300117_-	173	-32.87	2 19	57183 57204	18	0.8889	0.8889
--
Read Sequence:circRNA_01895|Chr1:124508122_124517423_+ (9302 nt)
=-=-=-=-=-=-=-=-=-=-=-=-=-=-=-=-=-=-=-=-=-=-=-=-=-=-=-=-=-=-=-=
Performing Scan: rno-miR-326-3p vs circRNA_01895|Chr1:124508122_124517423_+
=-=-=-=-=-=-=-=-=-=-=-=-=-=-=-=-=-=-=-=-=-=-=-=-=-=-=-=-=-=-=-=
Forward:	Score: 163.000000 Q:2 to 20 R:6785 to 6805 Align Len (18) (72.22%) (83.33%)
Query: 3' ugACCUCCUUCCCGGGUCUCc 5'
|| : |:||||||||||
Ref: 5' tcTGTGTCAGGGGCCCAGAGg 3'
Energy: -33.490002 kCal/Mol
Scores for this hit:
>rno-miR-326-3p	circRNA_01895|Chr1:124508122_124517423_+	163	-33.49	2 20	6785 6805	18	0.7222	0.8333
--
Read Sequence:circRNA_02069|Chr1:134766138_134813696_- (2961 nt)
=-=-=-=-=-=-=-=-=-=-=-=-=-=-=-=-=-=-=-=-=-=-=-=-=-=-=-=-=-=-=-=
Performing Scan: rno-miR-326-3p vs circRNA_02069|Chr1:134766138_134813696_-
=-=-=-=-=-=-=-=-=-=-=-=-=-=-=-=-=-=-=-=-=-=-=-=-=-=-=-=-=-=-=-=
Forward:	Score: 163.000000 Q:2 to 18 R:1083 to 1102 Align Len (16) (87.50%) (87.50%)
Query: 3' ugacCUCCUUCCCGGGUCUCc 5'
|||| | |||||||||
Ref: 5' ctaaGAGGCA-GGCCCAGAGg 3'
Energy: -30.580000 kCal/Mol
Scores for this hit:
>rno-miR-326-3p	circRNA_02069|Chr1:134766138_134813696_-	163	-30.58	2 18	1083 1102	16	0.875	0.875
--
Read Sequence:circRNA_02073|Chr1:134782527_134813696_- (2089 nt)
=-=-=-=-=-=-=-=-=-=-=-=-=-=-=-=-=-=-=-=-=-=-=-=-=-=-=-=-=-=-=-=
Performing Scan: rno-miR-326-3p vs circRNA_02073|Chr1:134782527_134813696_-
=-=-=-=-=-=-=-=-=-=-=-=-=-=-=-=-=-=-=-=-=-=-=-=-=-=-=-=-=-=-=-=
Forward:	Score: 163.000000 Q:2 to 18 R:1083 to 1102 Align Len (16) (87.50%) (87.50%)
Query: 3' ugacCUCCUUCCCGGGUCUCc 5'
|||| | |||||||||
Ref: 5' ctaaGAGGCA-GGCCCAGAGg 3'
Energy: -30.580000 kCal/Mol
Scores for this hit:
>rno-miR-326-3p	circRNA_02073|Chr1:134782527_134813696_-	163	-30.58	2 18	1083 1102	16	0.875	0.875
--
Read Sequence:circRNA_02074|Chr1:134782527_134848903_- (4216 nt)
=-=-=-=-=-=-=-=-=-=-=-=-=-=-=-=-=-=-=-=-=-=-=-=-=-=-=-=-=-=-=-=
Performing Scan: rno-miR-326-3p vs circRNA_02074|Chr1:134782527_134848903_-
=-=-=-=-=-=-=-=-=-=-=-=-=-=-=-=-=-=-=-=-=-=-=-=-=-=-=-=-=-=-=-=
Forward:	Score: 163.000000 Q:2 to 18 R:3210 to 3229 Align Len (16) (87.50%) (87.50%)
Query: 3' ugacCUCCUUCCCGGGUCUCc 5'
|||| | |||||||||
Ref: 5' ctaaGAGGCA-GGCCCAGAGg 3'
Energy: -30.580000 kCal/Mol
Scores for this hit:
>rno-miR-326-3p	circRNA_02074|Chr1:134782527_134848903_-	163	-30.58	2 18	3210 3229	16	0.875	0.875
--
Read Sequence:circRNA_02075|Chr1:134783878_134811320_- (1632 nt)
=-=-=-=-=-=-=-=-=-=-=-=-=-=-=-=-=-=-=-=-=-=-=-=-=-=-=-=-=-=-=-=
Performing Scan: rno-miR-326-3p vs circRNA_02075|Chr1:134783878_134811320_-
=-=-=-=-=-=-=-=-=-=-=-=-=-=-=-=-=-=-=-=-=-=-=-=-=-=-=-=-=-=-=-=
Forward:	Score: 163.000000 Q:2 to 18 R:767 to 786 Align Len (16) (87.50%) (87.50%)
Query: 3' ugacCUCCUUCCCGGGUCUCc 5'
|||| | |||||||||
Ref: 5' ctaaGAGGCA-GGCCCAGAGg 3'
Energy: -30.580000 kCal/Mol
Scores for this hit:
>rno-miR-326-3p	circRNA_02075|Chr1:134783878_134811320_-	163	-30.58	2 18	767 786	16	0.875	0.875
--
Read Sequence:circRNA_02076|Chr1:134786288_134811320_- (1380 nt)
=-=-=-=-=-=-=-=-=-=-=-=-=-=-=-=-=-=-=-=-=-=-=-=-=-=-=-=-=-=-=-=
Performing Scan: rno-miR-326-3p vs circRNA_02076|Chr1:134786288_134811320_-
=-=-=-=-=-=-=-=-=-=-=-=-=-=-=-=-=-=-=-=-=-=-=-=-=-=-=-=-=-=-=-=
[truncated: 944,479+ more rows]

## Sheet: Enrichment analysis of miRNA
id	term	ListHits	ListTotal	PopHits	PopTotal	pval	padj	Enrichment_score	Gene
rno-miR-410-5p	21	1	204	1	16436	0	0	80.5686	circRNA_01157|Chr1:81864664_81865545_-
rno-miR-148b-3p	22	2	204	5	16436	1.84998e-05	0.00183148	32.2275	circRNA_36077|Chr5:52268886_52336956_-; circRNA_36074|Chr5:52259452_52313634_-
rno-miR-871-3p	22	3	204	25	16436	0.000237589	0.0137647	9.66824	circRNA_45986|Chr8:62500586_62517201_+; circRNA_27447|Chr2:264911048_264973812_-; circRNA_01847|Chr1:122554066_122613766_-
rno-miR-191a-3p	22	3	204	26	16436	0.000278074	0.0137647	9.29638	circRNA_00982|Chr1:66212117_66216392_-; circRNA_47765|Chr8:117395826_117399813_-; circRNA_00926|Chr1:62315865_62374657_-
rno-miR-138-2-3p	21	1	204	3	16436	0.000456151	0.0180636	26.8562	circRNA_02245|Chr1:143419218_143421718_+
rno-miR-224-5p	22	1	204	4	16436	0.000904833	0.0298595	20.1422	circRNA_18578|Chr16:77660199_77699536_+
rno-miR-146a-5p	22	2	204	17	16436	0.00112682	0.0318728	9.47866	circRNA_23422|Chr2:3165816_3262689_-; circRNA_29833|Chr3:58651577_58709070_+
rno-miR-132-5p	22	1	204	5	16436	0.00149572	0.0329059	16.1137	circRNA_20763|Chr18:8161136_8207099_-
rno-miR-501-5p	20	1	204	5	16436	0.00149572	0.0329059	16.1137	circRNA_19261|Chr17:19224942_19321551_+
rno-miR-501-3p	23	2	204	21	16436	0.00212486	0.0380519	7.6732	circRNA_32642|Chr4:22877908_22941929_+; circRNA_32638|Chr4:22871497_22941929_+
rno-miR-107-5p	24	1	204	6	16436	0.00222525	0.0380519	13.4281	circRNA_45920|Chr8:60814789_60817064_-
rno-miR-3560	22	3	204	45	16436	0.00230617	0.0380519	5.37124	circRNA_14851|Chr14:81878201_81888429_+; circRNA_14848|Chr14:81875484_81951933_+; circRNA_15635|Chr15:2849126_2867005_-
rno-miR-488-5p	21	1	204	7	16436	0.00308993	0.0470619	11.5098	circRNA_43186|Chr7:63374509_63403262_-
rno-miR-3551-5p	24	2	204	28	16436	0.00491078	0.0644865	5.7549	circRNA_02488|Chr1:161836734_161847736_+; circRNA_28129|Chr20:33613048_33648165_+
rno-miR-181c-3p	22	1	204	9	16436	0.00521103	0.0644865	8.95207	circRNA_06495|Chr10:54529497_54564596_+
rno-miR-291a-5p	22	1	204	9	16436	0.00521103	0.0644865	8.95207	circRNA_43879|Chr7:102703116_102724348_+
rno-miR-124-5p	22	1	204	10	16436	0.00646078	0.0752491	8.05686	circRNA_07705|Chr10:85329708_85330427_+
rno-miR-337-5p	21	1	204	11	16436	0.00783232	0.0775399	7.32442	circRNA_34478|Chr4:140176029_140185944_-
rno-miR-200a-5p	21	1	204	11	16436	0.00783232	0.0775399	7.32442	circRNA_11811|Chr13:44593078_44594841_+
rno-miR-143-3p	22	1	204	11	16436	0.00783232	0.0775399	7.32442	circRNA_09571|Chr11:70694299_70728535_-
rno-miR-1949	23	2	204	35	16436	0.00920794	0.0802541	4.60392	circRNA_03349|Chr1:195805819_195833285_-; circRNA_03351|Chr1:195805819_195843637_-
rno-miR-27b-3p	21	1	204	12	16436	0.00932245	0.0802541	6.71405	circRNA_15254|Chr14:106994181_107008241_-
rno-miR-378b	21	1	204	12	16436	0.00932245	0.0802541	6.71405	circRNA_10711|Chr12:27441155_27450502_+
rno-miR-675-5p	22	3	204	68	16436	0.0101106	0.0834124	3.5545	circRNA_01847|Chr1:122554066_122613766_-; circRNA_31932|Chr3:162526579_162531978_-; circRNA_12828|Chr13:90550814_90564123_+
rno-miR-141-5p	22	2	204	38	16436	0.0115509	0.0914835	4.24045	circRNA_33187|Chr4:58627457_58669806_+; circRNA_14024|Chr14:33621044_33640940_+
rno-miR-1247-3p	21	1	204	14	16436	0.0126461	0.0924436	5.7549	circRNA_44076|Chr7:113703591_113718221_-
rno-miR-3572	24	2	204	40	16436	0.0132862	0.0924436	4.02843	circRNA_10094|Chr12:39429_108383_-; circRNA_19379|Chr17:27174872_27223196_-
rno-miR-3561-5p	21	2	204	40	16436	0.0132862	0.0924436	4.02843	circRNA_33187|Chr4:58627457_58669806_+; circRNA_23422|Chr2:3165816_3262689_-
rno-miR-877	20	3	204	75	16436	0.0141163	0.0924436	3.22275	circRNA_00410|Chr1:25213450_25284394_+; circRNA_08636|Chr11:16669829_16682736_-; circRNA_08637|Chr11:16669829_16705235_-
rno-miR-802-3p	23	2	204	41	16436	0.0142065	0.0924436	3.93018	circRNA_23900|Chr2:27713879_27755827_+; circRNA_27547|Chr20:5347661_5414567_+
rno-miR-222-5p	21	1	204	15	16436	0.0144735	0.0924436	5.37124	circRNA_06495|Chr10:54529497_54564596_+
rno-miR-708-3p	22	1	204	16	16436	0.0164073	0.10152	5.03554	circRNA_20243|Chr17:79740146_79783829_-
rno-miR-3571	23	1	204	17	16436	0.0184447	0.107248	4.73933	circRNA_27299|Chr2:252770843_252811538_+
rno-miR-188-5p	21	3	204	82	16436	0.0190072	0.107248	2.94763	circRNA_15166|Chr14:99836065_99861925_+; circRNA_17878|Chr16:23600065_23624759_+; circRNA_15168|Chr14:99842195_99863676_+
rno-miR-21-3p	22	2	204	46	16436	0.0193406	0.107248	3.50298	circRNA_23601|Chr2:19984521_19996228_-; circRNA_19379|Chr17:27174872_27223196_-
rno-miR-497-5p	22	3	204	83	16436	0.0197812	0.107248	2.91212	circRNA_30243|Chr3:83248520_83270409_-; circRNA_43879|Chr7:102703116_102724348_+; circRNA_27547|Chr20:5347661_5414567_+
rno-miR-873-3p	21	1	204	18	16436	0.0205829	0.107248	4.47603	circRNA_17482|Chr16:6234514_6255345_-
rno-miR-3584-3p	19	1	204	18	16436	0.0205829	0.107248	4.47603	circRNA_19261|Chr17:19224942_19321551_+
rno-miR-500-3p	22	2	204	50	16436	0.0240921	0.121457	3.22275	circRNA_32642|Chr4:22877908_22941929_+; circRNA_32638|Chr4:22871497_22941929_+
rno-miR-667-5p	24	14	204	688	16436	0.0247904	0.121457	1.63948	circRNA_33451|Chr4:66172555_66236395_+; circRNA_10094|Chr12:39429_108383_-; circRNA_35917|Chr5:37881435_37945491_+; circRNA_42142|Chr7:446222_481474_+; circRNA_27447|Chr2:264911048_264973812_-; circRNA_43879|Chr7:102703116_102724348_+; circRNA_29833|Chr3:58651577_58709070_+; circRNA_23993|Chr2:30256551_30267335_-; circRNA_14923|Chr14:83166876_83173323_-; circRNA_24099|Chr2:32632863_32697644_-; ci…
rno-miR-292-5p	22	1	204	20	16436	0.0251501	0.121457	4.02843	circRNA_50027|Chr9:92360876_92381012_-
rno-miR-196b-5p	22	1	204	22	16436	0.0300874	0.14184	3.66221	circRNA_02488|Chr1:161836734_161847736_+
rno-miR-25-5p	22	2	204	56	16436	0.0322936	0.148701	2.87745	circRNA_38391|Chr5:156439764_156484234_+; circRNA_38389|Chr5:156439764_156455447_+
rno-miR-327	19	3	204	99	16436	0.0348396	0.156778	2.44147	circRNA_34218|Chr4:124077795_124078108_-; circRNA_00410|Chr1:25213450_25284394_+; circRNA_35901|Chr5:37742708_37787060_+
rno-miR-455-3p	22	1	204	25	16436	0.0381418	0.164175	3.22275	circRNA_36077|Chr5:52268886_52336956_-
rno-miR-125b-1-3p	22	1	204	25	16436	0.0381418	0.164175	3.22275	circRNA_45619|Chr8:52127636_52158205_+
rno-miR-466b-3p	22	10	204	493	16436	0.0440651	0.185636	1.63425	circRNA_10094|Chr12:39429_108383_-; circRNA_51290|ChrX:62170541_62193638_-; circRNA_03349|Chr1:195805819_195833285_-; circRNA_03351|Chr1:195805819_195843637_-; circRNA_42142|Chr7:446222_481474_+; circRNA_33242|Chr4:60254795_60307298_-; circRNA_26082|Chr2:180036670_180054364_+; circRNA_26922|Chr2:224298532_224363213_-; circRNA_19261|Chr17:19224942_19321551_+; circRNA_12400|Chr13:74485162_74549794_-
rno-miR-412-5p	20	1	204	28	16436	0.046915	0.193524	2.87745	circRNA_46534|Chr8:73704074_73723676_+
rno-miR-149-5p	23	8	204	387	16436	0.0526909	0.212914	1.6655	circRNA_47478|Chr8:109674633_109679357_+; circRNA_41355|Chr6:112684486_112689839_+; circRNA_28068|Chr20:31723858_31736111_-; circRNA_03999|Chr1:225019499_225021984_+; circRNA_06495|Chr10:54529497_54564596_+; circRNA_43879|Chr7:102703116_102724348_+; circRNA_27547|Chr20:5347661_5414567_+; circRNA_11093|Chr12:40514894_40526518_+
rno-miR-329-5p	24	1	204	31	16436	0.0563438	0.218747	2.59899	circRNA_24099|Chr2:32632863_32697644_-
rno-miR-3588	22	1	204	31	16436	0.0563438	0.218747	2.59899	circRNA_00555|Chr1:39841826_39880408_+
rno-miR-30c-2-3p	22	3	204	117	16436	0.0579686	0.220727	2.06586	circRNA_27547|Chr20:5347661_5414567_+; circRNA_26922|Chr2:224298532_224363213_-; circRNA_16999|Chr15:96711666_96720961_-
rno-miR-3543	23	1	204	33	16436	0.0629644	0.235225	2.44147	circRNA_04387|Chr1:247922780_247965607_-
rno-miR-27a-3p	21	1	204	34	16436	0.0663687	0.238927	2.36967	circRNA_15254|Chr14:106994181_107008241_-
rno-miR-193a-3p	22	1	204	34	16436	0.0663687	0.238927	2.36967	circRNA_47110|Chr8:94799880_94801404_+
rno-miR-343	20	10	204	533	16436	0.0689462	0.24013	1.51161	circRNA_33187|Chr4:58627457_58669806_+; circRNA_35917|Chr5:37881435_37945491_+; circRNA_27148|Chr2:240834735_240861760_-; circRNA_18578|Chr16:77660199_77699536_+; circRNA_24817|Chr2:84361142_84373051_-; circRNA_00926|Chr1:62315865_62374657_-; circRNA_36468|Chr5:75990187_75996811_-; circRNA_26922|Chr2:224298532_224363213_-; circRNA_28129|Chr20:33613048_33648165_+; circRNA_35901|Chr5:37742708_37787…
rno-miR-1843b-5p	23	1	204	35	16436	0.069833	0.24013	2.30196	circRNA_16378|Chr15:44914098_44921192_+
rno-miR-3552	21	3	204	125	16436	0.070341	0.24013	1.93365	circRNA_18578|Chr16:77660199_77699536_+; circRNA_06495|Chr10:54529497_54564596_+; circRNA_22769|Chr19:32335849_32376627_-
rno-miR-6314	22	1	204	36	16436	0.0733553	0.242072	2.23802	circRNA_23880|Chr2:27441735_27447367_+
rno-miR-542-5p	22	1	204	36	16436	0.0733553	0.242072	2.23802	circRNA_21688|Chr18:57865975_57866744_-
rno-miR-3557-5p	22	2	204	80	16436	0.0774012	0.245321	2.01422	circRNA_33071|Chr4:54995446_55011408_-; circRNA_41578|Chr6:124963239_124968297_-
rno-miR-344g	22	6	204	297	16436	0.077503	0.245321	1.62765	circRNA_35917|Chr5:37881435_37945491_+; circRNA_34525|Chr4:142780993_142786070_+; circRNA_23422|Chr2:3165816_3262689_-; circRNA_27547|Chr20:5347661_5414567_+; circRNA_24906|Chr2:93460344_93502199_-; circRNA_33828|Chr4:97812913_97830459_+
rno-miR-331-3p	21	8	204	419	16436	0.0780568	0.245321	1.5383	circRNA_13928|Chr14:24441624_24506889_+; circRNA_27148|Chr2:240834735_240861760_-; circRNA_34525|Chr4:142780993_142786070_+; circRNA_36967|Chr5:105595876_105634744_+; circRNA_16049|Chr15:28632913_28649200_-; circRNA_29833|Chr3:58651577_58709070_+; circRNA_36077|Chr5:52268886_52336956_-; circRNA_36074|Chr5:52259452_52313634_-
rno-miR-666-3p	23	9	204	486	16436	0.0817479	0.252907	1.49201	circRNA_47831|Chr8:118258001_118292661_+; circRNA_03349|Chr1:195805819_195833285_-; circRNA_03351|Chr1:195805819_195843637_-; circRNA_35917|Chr5:37881435_37945491_+; circRNA_08056|Chr10:94058533_94103064_+; circRNA_27547|Chr20:5347661_5414567_+; circRNA_27190|Chr2:243695235_243717414_-; circRNA_19261|Chr17:19224942_19321551_+; circRNA_40661|Chr6:86771244_86777944_+
rno-miR-551b-3p	23	1	204	41	16436	0.091769	0.279542	1.96509	circRNA_43745|Chr7:93193233_93280069_-
rno-miR-671	21	2	204	89	16436	0.098887	0.296661	1.81053	circRNA_41355|Chr6:112684486_112689839_+; circRNA_12646|Chr13:83256698_83257043_-
rno-miR-1249	22	1	204	44	16436	0.103394	0.305551	1.83111	circRNA_23422|Chr2:3165816_3262689_-
rno-miR-23b-5p	21	1	204	46	16436	0.111355	0.31125	1.75149	circRNA_35917|Chr5:37881435_37945491_+
rno-miR-205	23	2	204	94	16436	0.11175	0.31125	1.71423	circRNA_33187|Chr4:58627457_58669806_+; circRNA_01157|Chr1:81864664_81865545_-
rno-miR-873-5p	21	1	204	47	16436	0.115394	0.31125	1.71423	circRNA_01847|Chr1:122554066_122613766_-
rno-miR-540-5p	23	1	204	47	16436	0.115394	0.31125	1.71423	circRNA_29833|Chr3:58651577_58709070_+
rno-miR-3547	23	3	204	150	16436	0.116758	0.31125	1.61137	circRNA_23900|Chr2:27713879_27755827_+; circRNA_07966|Chr10:92424212_92432295_-; circRNA_33242|Chr4:60254795_60307298_-
rno-miR-7578	23	4	204	208	16436	0.117472	0.31125	1.5494	circRNA_28068|Chr20:31723858_31736111_-; circRNA_11811|Chr13:44593078_44594841_+; circRNA_02245|Chr1:143419218_143421718_+; circRNA_43779|Chr7:94929116_94960583_+
rno-miR-874-3p	22	12	204	726	16436	0.118699	0.31125	1.33171	circRNA_21923|Chr18:69943105_69952641_-; circRNA_10094|Chr12:39429_108383_-; circRNA_39697|Chr6:30547925_30589369_+; circRNA_42142|Chr7:446222_481474_+; circRNA_01758|Chr1:119478120_119555633_-; circRNA_27447|Chr2:264911048_264973812_-; circRNA_10461|Chr12:16032935_16040005_+; circRNA_39700|Chr6:30550488_30589384_+; circRNA_00250|Chr1:15913285_15925319_-; circRNA_13555|Chr14:4154610_4184251_+; ci…
rno-miR-3084a-3p	22	3	204	151	16436	0.118841	0.31125	1.6007	circRNA_50562|Chr9:119615345_119617261_-; circRNA_17097|Chr15:104372006_104399317_-; circRNA_27190|Chr2:243695235_243717414_-
rno-miR-672-5p	23	1	204	48	16436	0.11947	0.31125	1.67851	circRNA_39889|Chr6:43290396_43300980_+
rno-miR-194-3p	21	3	204	153	16436	0.123055	0.316428	1.57978	circRNA_36077|Chr5:52268886_52336956_-; circRNA_36074|Chr5:52259452_52313634_-; circRNA_33828|Chr4:97812913_97830459_+
rno-miR-423-5p	24	5	204	273	16436	0.125016	0.317348	1.47562	circRNA_36967|Chr5:105595876_105634744_+; circRNA_42142|Chr7:446222_481474_+; circRNA_01758|Chr1:119478120_119555633_-; circRNA_06495|Chr10:54529497_54564596_+; circRNA_27547|Chr20:5347661_5414567_+
rno-miR-210-3p	22	1	204	53	16436	0.140352	0.346878	1.52016	circRNA_44076|Chr7:113703591_113718221_-
rno-miR-764-3p	23	4	204	222	16436	0.142945	0.346878	1.45169	circRNA_01758|Chr1:119478120_119555633_-; circRNA_25212|Chr2:119258001_119275503_+; circRNA_12254|Chr13:70026668_70032322_-; circRNA_00250|Chr1:15913285_15925319_-
rno-miR-339-3p	23	1	204	54	16436	0.144619	0.346878	1.49201	circRNA_04387|Chr1:247922780_247965607_-
rno-miR-328b-3p	18	2	204	106	16436	0.144981	0.346878	1.52016	circRNA_23422|Chr2:3165816_3262689_-; circRNA_49571|Chr9:67081928_67094901_+
rno-miR-328a-3p	22	7	204	416	16436	0.147049	0.346878	1.35572	circRNA_23422|Chr2:3165816_3262689_-; circRNA_24899|Chr2:93350330_93362407_-; circRNA_23900|Chr2:27713879_27755827_+; circRNA_38148|Chr5:148833432_148836445_+; circRNA_49571|Chr9:67081928_67094901_+; circRNA_00250|Chr1:15913285_15925319_-; circRNA_39149|Chr6:14055204_14056948_-
rno-miR-99b-3p	22	1	204	55	16436	0.148912	0.346878	1.46488	circRNA_43879|Chr7:102703116_102724348_+
rno-miR-26b-3p	22	1	204	55	16436	0.148912	0.346878	1.46488	circRNA_19261|Chr17:19224942_19321551_+
rno-miR-330-3p	23	2	204	108	16436	0.150808	0.34721	1.49201	circRNA_10094|Chr12:39429_108383_-; circRNA_00555|Chr1:39841826_39880408_+
rno-miR-3548	22	1	204	57	16436	0.157575	0.358619	1.41348	circRNA_00410|Chr1:25213450_25284394_+
rno-miR-210-5p	22	2	204	112	16436	0.162681	0.36192	1.43873	circRNA_00555|Chr1:39841826_39880408_+; circRNA_43779|Chr7:94929116_94960583_+
rno-miR-128-1-5p	21	2	204	112	16436	0.162681	0.36192	1.43873	circRNA_25863|Chr2:170829833_170842114_+; circRNA_44136|Chr7:114490398_114540933_-
rno-miR-347	19	3	204	173	16436	0.168454	0.370599	1.39714	circRNA_36967|Chr5:105595876_105634744_+; circRNA_01758|Chr1:119478120_119555633_-; circRNA_27547|Chr20:5347661_5414567_+
rno-miR-874-5p	21	4	204	238	16436	0.174696	0.378335	1.35409	circRNA_30243|Chr3:83248520_83270409_-; circRNA_24899|Chr2:93350330_93362407_-; circRNA_06495|Chr10:54529497_54564596_+; circRNA_48003|Chr8:122112796_122142063_+
rno-miR-3541	18	20	204	1363	16436	0.178239	0.378335	1.18222	circRNA_10094|Chr12:39429_108383_-; circRNA_46534|Chr8:73704074_73723676_+; circRNA_33187|Chr4:58627457_58669806_+; circRNA_51290|ChrX:62170541_62193638_-; circRNA_28068|Chr20:31723858_31736111_-; circRNA_13928|Chr14:24441624_24506889_+; circRNA_33946|Chr4:108894914_108913187_-; circRNA_27148|Chr2:240834735_240861760_-; circRNA_18578|Chr16:77660199_77699536_+; circRNA_23422|Chr2:3165816_3262689_-…
rno-miR-345-3p	22	4	204	240	16436	0.178844	0.378335	1.34281	circRNA_10094|Chr12:39429_108383_-; circRNA_27547|Chr20:5347661_5414567_+; circRNA_00926|Chr1:62315865_62374657_-; circRNA_00555|Chr1:39841826_39880408_+
rno-miR-3550	21	1	204	62	16436	0.179614	0.378335	1.29949	circRNA_23601|Chr2:19984521_19996228_-
rno-miR-296-5p	21	3	204	179	16436	0.183099	0.381618	1.35031	circRNA_28068|Chr20:31723858_31736111_-; circRNA_06495|Chr10:54529497_54564596_+; circRNA_45416|Chr8:39392586_39404794_-
rno-miR-214-3p	21	3	204	180	16436	0.185581	0.38276	1.34281	circRNA_03349|Chr1:195805819_195833285_-; circRNA_49170|Chr9:50892486_50901423_+; circRNA_03351|Chr1:195805819_195843637_-
rno-miR-3085	21	3	204	183	16436	0.193089	0.390933	1.3208	circRNA_16378|Chr15:44914098_44921192_+; circRNA_50562|Chr9:119615345_119617261_-; circRNA_22769|Chr19:32335849_32376627_-
rno-miR-667-3p	22	2	204	122	16436	0.193492	0.390933	1.3208	circRNA_21923|Chr18:69943105_69952641_-; circRNA_19379|Chr17:27174872_27223196_-
rno-miR-3102	21	2	204	124	16436	0.199823	0.399645	1.29949	circRNA_01758|Chr1:119478120_119555633_-; circRNA_31600|Chr3:150692740_150712897_+
rno-miR-1188-5p	21	3	204	189	16436	0.208384	0.409899	1.27887	circRNA_48715|Chr9:28529457_28548437_-; circRNA_28129|Chr20:33613048_33648165_+; circRNA_13376|Chr13:111372450_111436497_-
rno-miR-344i	22	1	204	69	16436	0.21116	0.409899	1.16766	circRNA_18571|Chr16:77211569_77221407_+
rno-miR-140-3p	21	1	204	69	16436	0.21116	0.409899	1.16766	circRNA_18578|Chr16:77660199_77699536_+
rno-miR-188-3p	20	1	204	70	16436	0.215714	0.414674	1.15098	circRNA_19379|Chr17:27174872_27223196_-
rno-miR-146b-5p	24	1	204	71	16436	0.220277	0.419374	1.13477	circRNA_27547|Chr20:5347661_5414567_+
rno-miR-3544	23	1	204	74	16436	0.234012	0.432794	1.08877	circRNA_00926|Chr1:62315865_62374657_-
rno-miR-490-3p	22	1	204	74	16436	0.234012	0.432794	1.08877	circRNA_27190|Chr2:243695235_243717414_-
rno-miR-17-1-3p	22	1	204	75	16436	0.238602	0.432794	1.07425	circRNA_14704|Chr14:78691050_78707857_-
rno-miR-106b-3p	22	1	204	75	16436	0.238602	0.432794	1.07425	circRNA_35901|Chr5:37742708_37787060_+
rno-miR-1306-5p	22	8	204	547	16436	0.240264	0.432794	1.17833	circRNA_06495|Chr10:54529497_54564596_+; circRNA_48158|Chr8:129101909_129111949_+; circRNA_12646|Chr13:83256698_83257043_-; circRNA_24099|Chr2:32632863_32697644_-; circRNA_31703|Chr3:153029780_153033328_+; circRNA_24906|Chr2:93460344_93502199_-; circRNA_08636|Chr11:16669829_16682736_-; circRNA_08637|Chr11:16669829_16705235_-
rno-miR-483-3p	22	7	204	477	16436	0.242001	0.432794	1.18235	circRNA_10094|Chr12:39429_108383_-; circRNA_33187|Chr4:58627457_58669806_+; circRNA_13928|Chr14:24441624_24506889_+; circRNA_23615|Chr2:20507150_20532525_+; circRNA_42142|Chr7:446222_481474_+; circRNA_24099|Chr2:32632863_32697644_-; circRNA_35901|Chr5:37742708_37787060_+
rno-miR-423-3p	23	1	204	76	16436	0.243197	0.432794	1.06011	circRNA_07966|Chr10:92424212_92432295_-
rno-miR-370-3p	22	14	204	987	16436	0.244813	0.432794	1.14282	circRNA_36525|Chr5:77106304_77114667_+; circRNA_33187|Chr4:58627457_58669806_+; circRNA_01380|Chr1:93851663_93948996_-; circRNA_17738|Chr16:16935810_16942334_+; circRNA_28068|Chr20:31723858_31736111_-; circRNA_13928|Chr14:24441624_24506889_+; circRNA_15166|Chr14:99836065_99861925_+; circRNA_17878|Chr16:23600065_23624759_+; circRNA_23900|Chr2:27713879_27755827_+; circRNA_29833|Chr3:58651577_587090…
rno-miR-323-5p	22	4	204	273	16436	0.251973	0.438373	1.18049	circRNA_23422|Chr2:3165816_3262689_-; circRNA_36077|Chr5:52268886_52336956_-; circRNA_30460|Chr3:103832865_103847747_+; circRNA_36074|Chr5:52259452_52313634_-
rno-miR-761	22	1	204	78	16436	0.252397	0.438373	1.03293	circRNA_49001|Chr9:41309609_41311450_-
rno-miR-1199-5p	20	2	204	141	16436	0.255321	0.439596	1.14282	circRNA_27547|Chr20:5347661_5414567_+; circRNA_03646|Chr1:207023297_207111018_+
rno-miR-3574	22	1	204	80	16436	0.261605	0.445203	1.00711	circRNA_27547|Chr20:5347661_5414567_+
rno-miR-296-3p	22	11	204	780	16436	0.263075	0.445203	1.13622	circRNA_14851|Chr14:81878201_81888429_+; circRNA_01865|Chr1:122678987_122688463_-; circRNA_14848|Chr14:81875484_81951933_+; circRNA_15166|Chr14:99836065_99861925_+; circRNA_35917|Chr5:37881435_37945491_+; circRNA_17017|Chr15:96786058_96790516_-; circRNA_42142|Chr7:446222_481474_+; circRNA_01758|Chr1:119478120_119555633_-; circRNA_02488|Chr1:161836734_161847736_+; circRNA_27547|Chr20:5347661_54145…
rno-miR-6323	25	4	204	279	16436	0.266036	0.446399	1.15511	circRNA_25529|Chr2:143506504_143507022_+; circRNA_17851|Chr16:22736714_22741751_+; circRNA_09468|Chr11:66944198_66957605_+; circRNA_33828|Chr4:97812913_97830459_+
rno-miR-349	22	2	204	152	16436	0.292304	0.477558	1.06011	circRNA_06832|Chr10:63565793_63570101_+; circRNA_33946|Chr4:108894914_108913187_-
rno-miR-378a-5p	22	6	204	435	16436	0.296301	0.477558	1.11129	circRNA_33187|Chr4:58627457_58669806_+; circRNA_01758|Chr1:119478120_119555633_-; circRNA_36077|Chr5:52268886_52336956_-; circRNA_37091|Chr5:113630649_113682362_+; circRNA_00555|Chr1:39841826_39880408_+; circRNA_36074|Chr5:52259452_52313634_-
rno-miR-125a-3p	22	3	204	222	16436	0.297423	0.477558	1.08877	circRNA_48715|Chr9:28529457_28548437_-; circRNA_08047|Chr10:94029244_94059140_+; circRNA_24906|Chr2:93460344_93502199_-
rno-miR-127-5p	23	1	204	88	16436	0.298413	0.477558	0.915553	circRNA_41578|Chr6:124963239_124968297_-
rno-miR-216a-3p	22	1	204	88	16436	0.298413	0.477558	0.915553	circRNA_31360|Chr3:137892838_137910272_+
rno-miR-30c-1-3p	22	2	204	154	16436	0.299077	0.477558	1.04635	circRNA_20763|Chr18:8161136_8207099_-; circRNA_23422|Chr2:3165816_3262689_-
rno-miR-20b-3p	22	1	204	90	16436	0.307581	0.487209	0.895207	circRNA_07836|Chr10:89402919_89409533_-
rno-miR-345-5p	21	1	204	91	16436	0.312157	0.490532	0.88537	circRNA_13928|Chr14:24441624_24506889_+
rno-miR-3569	21	2	204	159	16436	0.316042	0.492726	1.01344	circRNA_12254|Chr13:70026668_70032322_-; circRNA_00250|Chr1:15913285_15925319_-
rno-miR-326-5p	20	6	204	448	16436	0.322045	0.495514	1.07904	circRNA_03349|Chr1:195805819_195833285_-; circRNA_03351|Chr1:195805819_195843637_-; circRNA_32575|Chr4:21584381_21627570_-; circRNA_36967|Chr5:105595876_105634744_+; circRNA_38391|Chr5:156439764_156484234_+; circRNA_01282|Chr1:89112756_89113641_-
rno-miR-3075	24	2	204	161	16436	0.322835	0.495514	1.00085	circRNA_29833|Chr3:58651577_58709070_+; circRNA_10711|Chr12:27441155_27450502_+
rno-miR-412-3p	22	1	204	95	16436	0.330392	0.503212	0.848091	circRNA_34721|Chr4:152149458_152214576_-
rno-miR-3573-3p	23	1	204	98	16436	0.343981	0.512092	0.822129	circRNA_23422|Chr2:3165816_3262689_-
rno-miR-212-5p	24	1	204	98	16436	0.343981	0.512092	0.822129	circRNA_08425|Chr10:110072090_110090416_-
rno-miR-128-2-5p	21	1	204	98	16436	0.343981	0.512092	0.822129	circRNA_44136|Chr7:114490398_114540933_-
rno-miR-3594-3p	22	1	204	100	16436	0.352992	0.520451	0.805686	circRNA_15088|Chr14:86689200_86694961_-
rno-miR-134-5p	22	2	204	171	16436	0.356775	0.520451	0.942323	circRNA_46534|Chr8:73704074_73723676_+; circRNA_35901|Chr5:37742708_37787060_+
rno-miR-673-3p	22	1	204	101	16436	0.357481	0.520451	0.797709	circRNA_27547|Chr20:5347661_5414567_+
rno-miR-1199-3p	21	2	204	172	16436	0.360161	0.520524	0.936845	circRNA_27547|Chr20:5347661_5414567_+; circRNA_39889|Chr6:43290396_43300980_+
rno-miR-134-3p	22	2	204	173	16436	0.363544	0.521606	0.931429	circRNA_42142|Chr7:446222_481474_+; circRNA_02488|Chr1:161836734_161847736_+
rno-miR-709	19	17	204	1322	16436	0.376321	0.535462	1.03606	circRNA_46534|Chr8:73704074_73723676_+; circRNA_51290|ChrX:62170541_62193638_-; circRNA_27148|Chr2:240834735_240861760_-; circRNA_37597|Chr5:133763551_133777298_-; circRNA_23422|Chr2:3165816_3262689_-; circRNA_01758|Chr1:119478120_119555633_-; circRNA_07966|Chr10:92424212_92432295_-; circRNA_43879|Chr7:102703116_102724348_+; circRNA_21701|Chr18:59117084_59209831_+; circRNA_27547|Chr20:5347661_541…
rno-miR-3562	22	21	204	1636	16436	0.37861	0.535462	1.03419	circRNA_10094|Chr12:39429_108383_-; circRNA_06832|Chr10:63565793_63570101_+; circRNA_39697|Chr6:30547925_30589369_+; circRNA_13928|Chr14:24441624_24506889_+; circRNA_33946|Chr4:108894914_108913187_-; circRNA_23422|Chr2:3165816_3262689_-; circRNA_43879|Chr7:102703116_102724348_+; circRNA_36077|Chr5:52268886_52336956_-; circRNA_27547|Chr20:5347661_5414567_+; circRNA_24682|Chr2:69325173_69351147_-; …
rno-miR-532-3p	22	6	204	482	16436	0.390779	0.547728	1.00293	circRNA_06832|Chr10:63565793_63570101_+; circRNA_18578|Chr16:77660199_77699536_+; circRNA_29833|Chr3:58651577_58709070_+; circRNA_24682|Chr2:69325173_69351147_-; circRNA_24686|Chr2:69345868_69351147_-; circRNA_19379|Chr17:27174872_27223196_-
rno-miR-150-5p	22	6	204	483	16436	0.392815	0.547728	1.00085	circRNA_17005|Chr15:96717422_96735959_-; circRNA_17004|Chr15:96717422_96734263_-; circRNA_17011|Chr15:96720323_96734263_-; circRNA_23422|Chr2:3165816_3262689_-; circRNA_36077|Chr5:52268886_52336956_-; circRNA_36074|Chr5:52259452_52313634_-
rno-miR-383-3p	21	2	204	183	16436	0.397188	0.549952	0.880531	circRNA_44241|Chr7:117653981_117655371_+; circRNA_42817|Chr7:43421374_43428623_+
rno-miR-328a-5p	19	17	204	1342	16436	0.401192	0.550662	1.02062	circRNA_13928|Chr14:24441624_24506889_+; circRNA_35917|Chr5:37881435_37945491_+; circRNA_23422|Chr2:3165816_3262689_-; circRNA_44076|Chr7:113703591_113718221_-; circRNA_01758|Chr1:119478120_119555633_-; circRNA_27447|Chr2:264911048_264973812_-; circRNA_06495|Chr10:54529497_54564596_+; circRNA_19628|Chr17:48705876_48756237_-; circRNA_29833|Chr3:58651577_58709070_+; circRNA_12254|Chr13:70026668_700…
rno-miR-6332	23	3	204	260	16436	0.404193	0.550662	0.929638	circRNA_44076|Chr7:113703591_113718221_-; circRNA_24099|Chr2:32632863_32697644_-; circRNA_00555|Chr1:39841826_39880408_+
rno-miR-145-5p	23	1	204	112	16436	0.406044	0.550662	0.719363	circRNA_11703|Chr13:39643067_39654609_-
rno-miR-330-5p	22	6	204	497	16436	0.421311	0.56748	0.972659	circRNA_17115|Chr15:105301180_105302839_+; circRNA_06011|Chr10:37167400_37185721_-; circRNA_24899|Chr2:93350330_93362407_-; circRNA_27547|Chr20:5347661_5414567_+; circRNA_48158|Chr8:129101909_129111949_+; circRNA_29291|Chr3:33364812_33393364_+
rno-miR-770-5p	22	3	204	269	16436	0.429269	0.574293	0.898535	circRNA_23422|Chr2:3165816_3262689_-; circRNA_01847|Chr1:122554066_122613766_-; circRNA_29833|Chr3:58651577_58709070_+
rno-miR-702-5p	21	2	204	194	16436	0.43363	0.576233	0.830604	circRNA_33451|Chr4:66172555_66236395_+; circRNA_01847|Chr1:122554066_122613766_-
rno-miR-3573-5p	22	1	204	120	16436	0.440242	0.58112	0.671405	circRNA_19379|Chr17:27174872_27223196_-
rno-miR-93-3p	23	2	204	199	16436	0.449934	0.586098	0.809735	circRNA_06832|Chr10:63565793_63570101_+; circRNA_01758|Chr1:119478120_119555633_-
rno-miR-504	22	2	204	199	16436	0.449934	0.586098	0.809735	circRNA_09670|Chr11:72199980_72254678_-; circRNA_09667|Chr11:72199980_72212592_-
rno-miR-351-5p	25	13	204	1077	16436	0.468845	0.606741	0.972509	circRNA_50562|Chr9:119615345_119617261_-; circRNA_17005|Chr15:96717422_96735959_-; circRNA_17004|Chr15:96717422_96734263_-; circRNA_01589|Chr1:107253894_107320767_+; circRNA_17011|Chr15:96720323_96734263_-; circRNA_18578|Chr16:77660199_77699536_+; circRNA_36967|Chr5:105595876_105634744_+; circRNA_16049|Chr15:28632913_28649200_-; circRNA_29833|Chr3:58651577_58709070_+; circRNA_24099|Chr2:32632863_…
rno-miR-702-3p	23	8	204	683	16436	0.475536	0.611403	0.943703	circRNA_33187|Chr4:58627457_58669806_+; circRNA_33946|Chr4:108894914_108913187_-; circRNA_01758|Chr1:119478120_119555633_-; circRNA_29833|Chr3:58651577_58709070_+; circRNA_48158|Chr8:129101909_129111949_+; circRNA_00410|Chr1:25213450_25284394_+; circRNA_00555|Chr1:39841826_39880408_+; circRNA_22769|Chr19:32335849_32376627_-
rno-miR-3473	22	2	204	208	16436	0.478789	0.611615	0.774698	circRNA_03349|Chr1:195805819_195833285_-; circRNA_03351|Chr1:195805819_195843637_-
rno-miR-6328	21	3	204	290	16436	0.486572	0.617572	0.833469	circRNA_01758|Chr1:119478120_119555633_-; circRNA_24099|Chr2:32632863_32697644_-; circRNA_19379|Chr17:27174872_27223196_-
rno-miR-339-5p	23	8	204	692	16436	0.4913	0.619601	0.931429	circRNA_15762|Chr15:11679638_11681834_-; circRNA_13928|Chr14:24441624_24506889_+; circRNA_27547|Chr20:5347661_5414567_+; circRNA_23601|Chr2:19984521_19996228_-; circRNA_03093|Chr1:187149453_187149966_+; circRNA_19261|Chr17:19224942_19321551_+; circRNA_19379|Chr17:27174872_27223196_-; circRNA_22769|Chr19:32335849_32376627_-
rno-miR-1247-5p	22	2	204	214	16436	0.497633	0.623616	0.752978	circRNA_17878|Chr16:23600065_23624759_+; circRNA_27299|Chr2:252770843_252811538_+
rno-miR-92b-5p	24	3	204	298	16436	0.507808	0.632365	0.811094	circRNA_12254|Chr13:70026668_70032322_-; circRNA_19379|Chr17:27174872_27223196_-; circRNA_35901|Chr5:37742708_37787060_+
rno-miR-23a-5p	22	5	204	463	16436	0.515359	0.634746	0.870072	circRNA_33187|Chr4:58627457_58669806_+; circRNA_23900|Chr2:27713879_27755827_+; circRNA_29833|Chr3:58651577_58709070_+; circRNA_27547|Chr20:5347661_5414567_+; circRNA_00410|Chr1:25213450_25284394_+
rno-miR-674-5p	22	2	204	220	16436	0.516132	0.634746	0.732442	circRNA_24099|Chr2:32632863_32697644_-; circRNA_19261|Chr17:19224942_19321551_+
rno-miR-652-5p	23	2	204	225	16436	0.531269	0.649328	0.716166	circRNA_09670|Chr11:72199980_72254678_-; circRNA_09667|Chr11:72199980_72212592_-
rno-miR-6315	23	9	204	808	16436	0.549687	0.667718	0.897423	circRNA_33187|Chr4:58627457_58669806_+; circRNA_35917|Chr5:37881435_37945491_+; circRNA_24899|Chr2:93350330_93362407_-; circRNA_01847|Chr1:122554066_122613766_-; circRNA_03646|Chr1:207023297_207111018_+; circRNA_00410|Chr1:25213450_25284394_+; circRNA_00555|Chr1:39841826_39880408_+; circRNA_19379|Chr17:27174872_27223196_-; circRNA_33828|Chr4:97812913_97830459_+
rno-miR-615	22	14	204	1222	16436	0.556687	0.672098	0.923045	circRNA_50562|Chr9:119615345_119617261_-; circRNA_21923|Chr18:69943105_69952641_-; circRNA_10094|Chr12:39429_108383_-; circRNA_46534|Chr8:73704074_73723676_+; circRNA_39697|Chr6:30547925_30589369_+; circRNA_28068|Chr20:31723858_31736111_-; circRNA_18578|Chr16:77660199_77699536_+; circRNA_23422|Chr2:3165816_3262689_-; circRNA_44076|Chr7:113703591_113718221_-; circRNA_23900|Chr2:27713879_27755827_+…
rno-miR-6318	22	8	204	742	16436	0.576175	0.69141	0.868664	circRNA_10094|Chr12:39429_108383_-; circRNA_46534|Chr8:73704074_73723676_+; circRNA_49235|Chr9:53915311_53939648_+; circRNA_49234|Chr9:53915311_53926159_+; circRNA_13928|Chr14:24441624_24506889_+; circRNA_29833|Chr3:58651577_58709070_+; circRNA_27547|Chr20:5347661_5414567_+; circRNA_35901|Chr5:37742708_37787060_+
rno-miR-5132-5p	22	4	204	412	16436	0.582823	0.695175	0.78222	circRNA_17115|Chr15:105301180_105302839_+; circRNA_40323|Chr6:69939763_69945224_-; circRNA_27447|Chr2:264911048_264973812_-; circRNA_29833|Chr3:58651577_58709070_+
rno-miR-320-5p	22	7	204	667	16436	0.589841	0.699332	0.845548	circRNA_10094|Chr12:39429_108383_-; circRNA_03349|Chr1:195805819_195833285_-; circRNA_03351|Chr1:195805819_195843637_-; circRNA_18159|Chr16:54048948_54100069_-; circRNA_28068|Chr20:31723858_31736111_-; circRNA_29833|Chr3:58651577_58709070_+; circRNA_00410|Chr1:25213450_25284394_+
rno-miR-678	22	1	204	179	16436	0.654131	0.77094	0.450104	circRNA_19261|Chr17:19224942_19321551_+
rno-miR-149-3p	18	1	204	183	16436	0.666006	0.780292	0.440266	circRNA_40096|Chr6:53838736_53890985_-
rno-miR-760-3p	20	4	204	462	16436	0.682972	0.791078	0.697564	circRNA_07749|Chr10:86175962_86189991_+; circRNA_01847|Chr1:122554066_122613766_-; circRNA_27190|Chr2:243695235_243717414_-; circRNA_02245|Chr1:143419218_143421718_+
rno-miR-466b-5p	22	1	204	189	16436	0.683204	0.791078	0.426289	circRNA_26082|Chr2:180036670_180054364_+
rno-miR-762	18	1	204	194	16436	0.696979	0.801631	0.415302	circRNA_47067|Chr8:94283953_94298765_-
rno-miR-324-3p	22	8	204	827	16436	0.703909	0.801631	0.779382	circRNA_33946|Chr4:108894914_108913187_-; circRNA_18578|Chr16:77660199_77699536_+; circRNA_15401|Chr14:108834128_108834457_+; circRNA_00410|Chr1:25213450_25284394_+; circRNA_34247|Chr4:125690284_125718442_-; circRNA_08427|Chr10:110080926_110081710_-; circRNA_19379|Chr17:27174872_27223196_-; circRNA_08425|Chr10:110072090_110090416_-
rno-miR-3584-5p	18	4	204	474	16436	0.704463	0.801631	0.679904	circRNA_34721|Chr4:152149458_152214576_-; circRNA_29291|Chr3:33364812_33393364_+; circRNA_28129|Chr20:33613048_33648165_+; circRNA_35901|Chr5:37742708_37787060_+
rno-miR-3594-5p	21	2	204	297	16436	0.716642	0.810829	0.54255	circRNA_46534|Chr8:73704074_73723676_+; circRNA_33187|Chr4:58627457_58669806_+
rno-miR-3557-3p	22	3	204	393	16436	0.722467	0.812776	0.615028	circRNA_10333|Chr12:11280534_11284645_-; circRNA_33946|Chr4:108894914_108913187_-; circRNA_35901|Chr5:37742708_37787060_+
rno-miR-326-3p	21	4	204	502	16436	0.750623	0.83968	0.641981	circRNA_33187|Chr4:58627457_58669806_+; circRNA_27148|Chr2:240834735_240861760_-; circRNA_26082|Chr2:180036670_180054364_+; circRNA_48158|Chr8:129101909_129111949_+
rno-miR-6334	22	7	204	786	16436	0.76514	0.850122	0.717532	circRNA_22393|Chr19:12652625_12713398_-; circRNA_19674|Chr17:53476846_53542696_+; circRNA_20763|Chr18:8161136_8207099_-; circRNA_13890|Chr14:21089051_21101757_-; circRNA_27547|Chr20:5347661_5414567_+; circRNA_26541|Chr2:199936997_199971536_-; circRNA_14684|Chr14:78199819_78204865_-
rno-miR-297	23	1	204	225	16436	0.771681	0.850122	0.358083	circRNA_01847|Chr1:122554066_122613766_-
rno-miR-3065-3p	24	3	204	424	16436	0.775402	0.850122	0.570061	circRNA_08559|Chr11:11125577_11147387_-; circRNA_44076|Chr7:113703591_113718221_-; circRNA_28629|Chr3:5571158_5571782_-
rno-miR-1224	21	5	204	613	16436	0.777132	0.850122	0.657167	circRNA_33187|Chr4:58627457_58669806_+; circRNA_10333|Chr12:11280534_11284645_-; circRNA_17878|Chr16:23600065_23624759_+; circRNA_03275|Chr1:194917622_194934956_-; circRNA_19379|Chr17:27174872_27223196_-
rno-miR-1956-5p	22	2	204	335	16436	0.788945	0.858303	0.481007	circRNA_20126|Chr17:75813348_75873151_-; circRNA_29833|Chr3:58651577_58709070_+
rno-miR-207	23	9	204	994	16436	0.795801	0.859831	0.729495	circRNA_51290|ChrX:62170541_62193638_-; circRNA_19674|Chr17:53476846_53542696_+; circRNA_23422|Chr2:3165816_3262689_-; circRNA_36077|Chr5:52268886_52336956_-; circRNA_49730|Chr9:71957021_71958386_+; circRNA_27547|Chr20:5347661_5414567_+; circRNA_24099|Chr2:32632863_32697644_-; circRNA_19379|Chr17:27174872_27223196_-; circRNA_12400|Chr13:74485162_74549794_-
rno-miR-6333	23	1	204	243	16436	0.807298	0.859831	0.331558	circRNA_22411|Chr19:12890799_12894601_-
rno-miR-298-5p	23	6	204	731	16436	0.807671	0.859831	0.661302	circRNA_47478|Chr8:109674633_109679357_+; circRNA_01758|Chr1:119478120_119555633_-; circRNA_06495|Chr10:54529497_54564596_+; circRNA_27547|Chr20:5347661_5414567_+; circRNA_24099|Chr2:32632863_32697644_-; circRNA_19379|Chr17:27174872_27223196_-
rno-miR-3072	23	3	204	448	16436	0.810695	0.859831	0.539522	circRNA_33187|Chr4:58627457_58669806_+; circRNA_24099|Chr2:32632863_32697644_-; circRNA_26922|Chr2:224298532_224363213_-
rno-miR-540-3p	22	3	204	449	16436	0.812063	0.859831	0.53832	circRNA_10094|Chr12:39429_108383_-; circRNA_13928|Chr14:24441624_24506889_+; circRNA_24099|Chr2:32632863_32697644_-
rno-miR-3593-5p	22	3	204	476	16436	0.846043	0.888045	0.507785	circRNA_23422|Chr2:3165816_3262689_-; circRNA_43879|Chr7:102703116_102724348_+; circRNA_24099|Chr2:32632863_32697644_-
rno-miR-760-5p	22	4	204	577	16436	0.847679	0.888045	0.558535	circRNA_13928|Chr14:24441624_24506889_+; circRNA_27547|Chr20:5347661_5414567_+; circRNA_26922|Chr2:224298532_224363213_-; circRNA_19379|Chr17:27174872_27223196_-
rno-miR-125a-5p	24	1	204	277	16436	0.861362	0.895158	0.290861	circRNA_10094|Chr12:39429_108383_-
rno-miR-1896	18	1	204	280	16436	0.8654	0.895158	0.287745	circRNA_27547|Chr20:5347661_5414567_+
rno-miR-711	22	1	204	282	16436	0.868032	0.895158	0.285704	circRNA_29291|Chr3:33364812_33393364_+
rno-miR-673-5p	22	1	204	291	16436	0.879304	0.899381	0.276868	circRNA_28129|Chr20:33613048_33648165_+
rno-miR-361-3p	24	2	204	404	16436	0.881212	0.899381	0.398855	circRNA_23422|Chr2:3165816_3262689_-; circRNA_24623|Chr2:62261212_62265220_+
rno-miR-484	22	1	204	309	16436	0.899236	0.909766	0.26074	circRNA_06495|Chr10:54529497_54564596_+
rno-miR-665	22	4	204	638	16436	0.901614	0.909766	0.505132	circRNA_01380|Chr1:93851663_93948996_-; circRNA_00410|Chr1:25213450_25284394_+; circRNA_24906|Chr2:93460344_93502199_-; circRNA_33828|Chr4:97812913_97830459_+
rno-miR-3577	21	1	204	315	16436	0.905172	0.909766	0.255773	circRNA_29833|Chr3:58651577_58709070_+
rno-miR-346	23	2	204	511	16436	0.954989	0.954989	0.315337	circRNA_31438|Chr3:140598632_140616459_-; circRNA_29833|Chr3:58651577_58709070_+

## Sheet: miRNA-circRNA network
id	term	ListHits	pval	Gene
rno-miR-871-3p	22	3	0.000237589	circRNA_01847
rno-miR-871-3p	22	3	0.000237589	circRNA_27447
rno-miR-871-3p	22	3	0.000237589	circRNA_45986
rno-miR-146a-5p	22	2	0.00112682	circRNA_23422
rno-miR-146a-5p	22	2	0.00112682	circRNA_29833
rno-miR-501-5p	20	1	0.00149572	circRNA_19261
rno-miR-291a-5p	22	1	0.00521103	circRNA_43879
rno-miR-1949	23	2	0.00920794	circRNA_03349
rno-miR-1949	23	2	0.00920794	circRNA_03351
rno-miR-675-5p	22	3	0.0101106	circRNA_01847
rno-miR-675-5p	22	3	0.0101106	circRNA_12828
rno-miR-675-5p	22	3	0.0101106	circRNA_31932
rno-miR-141-5p	22	2	0.0115509	circRNA_14024
rno-miR-141-5p	22	2	0.0115509	circRNA_33187
rno-miR-3561-5p	21	2	0.0132862	circRNA_23422
rno-miR-3561-5p	21	2	0.0132862	circRNA_33187
rno-miR-3572	24	2	0.0132862	circRNA_10094
rno-miR-3572	24	2	0.0132862	circRNA_19379
rno-miR-877	20	3	0.0141163	circRNA_00410
rno-miR-877	20	3	0.0141163	circRNA_08636
rno-miR-877	20	3	0.0141163	circRNA_08637
rno-miR-802-3p	23	2	0.0142065	circRNA_23900
rno-miR-802-3p	23	2	0.0142065	circRNA_27547
rno-miR-21-3p	22	2	0.0193406	circRNA_19379
rno-miR-21-3p	22	2	0.0193406	circRNA_23601
rno-miR-497-5p	22	3	0.0197812	circRNA_27547
rno-miR-497-5p	22	3	0.0197812	circRNA_30243
rno-miR-497-5p	22	3	0.0197812	circRNA_43879
rno-miR-3584-3p	19	1	0.0205829	circRNA_19261
rno-miR-667-5p	24	14	0.0247904	circRNA_00410
rno-miR-667-5p	24	14	0.0247904	circRNA_08637
rno-miR-667-5p	24	14	0.0247904	circRNA_10094
rno-miR-667-5p	24	14	0.0247904	circRNA_14923
rno-miR-667-5p	24	14	0.0247904	circRNA_23993
rno-miR-667-5p	24	14	0.0247904	circRNA_24099
rno-miR-667-5p	24	14	0.0247904	circRNA_24906
rno-miR-667-5p	24	14	0.0247904	circRNA_26922
rno-miR-667-5p	24	14	0.0247904	circRNA_27447
rno-miR-667-5p	24	14	0.0247904	circRNA_29833
rno-miR-667-5p	24	14	0.0247904	circRNA_33451
rno-miR-667-5p	24	14	0.0247904	circRNA_35917
rno-miR-667-5p	24	14	0.0247904	circRNA_42142
rno-miR-667-5p	24	14	0.0247904	circRNA_43879
rno-miR-327	19	3	0.0348396	circRNA_00410
rno-miR-327	19	3	0.0348396	circRNA_34218
rno-miR-327	19	3	0.0348396	circRNA_35901
rno-miR-466b-3p	22	10	0.0440651	circRNA_03349
rno-miR-466b-3p	22	10	0.0440651	circRNA_03351
rno-miR-466b-3p	22	10	0.0440651	circRNA_10094
rno-miR-466b-3p	22	10	0.0440651	circRNA_12400
rno-miR-466b-3p	22	10	0.0440651	circRNA_19261
rno-miR-466b-3p	22	10	0.0440651	circRNA_26082
rno-miR-466b-3p	22	10	0.0440651	circRNA_26922
rno-miR-466b-3p	22	10	0.0440651	circRNA_33242
rno-miR-466b-3p	22	10	0.0440651	circRNA_42142
rno-miR-466b-3p	22	10	0.0440651	circRNA_51290
